# Supplementary material for: Integrated Network Pharmacology and Comprehensive Bioinformatics Identifying the Mechanisms and Molecular Targets of Yizhiqingxin Formula for Treatment of Comorbidity With Alzheimer’s Disease and Depression
Source: Front Pharmacol. 2022 Apr 25;13:853375. doi: 10.3389/fphar.2022.853375 (PMC9081443; doi:10.3389/fphar.2022.853375)
Supplement: Supplementary file 1 [file Table2.XLS]

## Sheet: AD-related DEGs
The detailed information of AD-related DEGs
id	logFC	AveExpr	t	P.Value	adj.P.Val	B
RPL36AL	-0.452315	10.0521	-9.30384	4.62067e-18	1.03083e-13	30.2391
LOC401206	-0.46749	12.0223	-8.70639	3.06653e-16	3.42056e-12	26.1032
RPS25	-0.466022	11.72	-8.50968	1.18138e-15	8.78517e-12	24.7749
NDUFA1	-0.497409	8.39007	-8.42614	2.08393e-15	1.16226e-11	24.2161
CETN2	-0.181491	7.92123	-8.11595	1.66752e-14	7.44016e-11	22.1697
NDUFS5	-0.42232	7.68831	-8.06274	2.37161e-14	8.81806e-11	21.8233
LOC653658	-0.537898	9.36263	-7.9731	4.27928e-14	1.36381e-10	21.243
NDUFA2	-0.192364	8.67704	-7.93874	5.36049e-14	1.49484e-10	21.0216
MRPL51	-0.282737	7.47396	-7.88431	7.64955e-14	1.89615e-10	20.6721
LOC646200	-0.489071	9.07206	-7.7912	1.4006e-13	3.00503e-10	20.0778
UFC1	-0.215314	7.93892	-7.7825	1.48171e-13	3.00503e-10	20.0225
COX17	-0.255122	7.81092	-7.68763	2.73071e-13	5.07662e-10	19.422
NBEAL2	0.233262	7.93038	7.32101	2.77547e-12	4.76292e-09	17.1464
ATP6V1E1	-0.219019	8.87982	-7.29411	3.28087e-12	5.22807e-09	16.9824
RPS27A	-0.369508	10.7691	-7.26107	4.02725e-12	5.75755e-09	16.7814
LOC100131801	-0.332237	8.04821	-7.25703	4.12931e-12	5.75755e-09	16.7569
SHFM1	-0.209743	6.58464	-7.17566	6.82197e-12	8.95243e-09	16.2649
RPA3	-0.25063	7.1966	-7.10473	1.05361e-11	1.30584e-08	15.839
DRG1	-0.115134	7.09363	-7.04371	1.52791e-11	1.70431e-08	15.475
ATP5EP2	-0.334252	10.7714	-7.005	1.93211e-11	2.05254e-08	15.2451
LOC730004	-0.225362	7.30166	-6.96164	2.51045e-11	2.54571e-08	14.9888
ATP5O	-0.385099	8.31767	-6.93413	2.96253e-11	2.87352e-08	14.8267
CWC15	-0.194719	7.17196	-6.81035	6.20731e-11	5.76995e-08	14.103
ATP5J	-0.280333	7.22487	-6.79666	6.73262e-11	6.00792e-08	14.0235
LOC388720	-0.352192	12.0912	-6.7855	7.19331e-11	6.17214e-08	13.9588
AIF1	-0.218429	8.11355	-6.74246	9.27755e-11	7.66566e-08	13.7099
ATP5E	-0.351528	7.77525	-6.67552	1.37522e-10	1.09571e-07	13.3252
ATP5I	-0.219647	7.35779	-6.63562	1.73671e-10	1.33601e-07	13.0971
PRDX1	-0.21158	8.3296	-6.61998	1.90253e-10	1.41479e-07	13.008
UQCRH	-0.237717	7.44865	-6.59684	2.17684e-10	1.54304e-07	12.8764
MRPL33	-0.175594	7.81873	-6.59398	2.21334e-10	1.54304e-07	12.8602
MRPS17	-0.111111	6.52879	-6.57407	2.48455e-10	1.67963e-07	12.7473
LOC653505	-0.211178	7.63485	-6.48414	4.175e-10	2.73942e-07	12.2404
LOC644863	-0.283291	8.58561	-6.46183	4.74518e-10	3.02458e-07	12.1155
LOC100131196	-0.451109	9.42287	-6.45439	4.95183e-10	3.06862e-07	12.0738
LPP	0.16223	8.95502	6.4202	6.02048e-10	3.63002e-07	11.8831
CSNK1G2	0.194794	10.1272	6.41007	6.37848e-10	3.6646e-07	11.8268
LOC439953	-0.227398	8.84428	-6.40714	6.48604e-10	3.6646e-07	11.8105
LOC643358	-0.349606	10.5399	-6.40486	6.57062e-10	3.6646e-07	11.7978
LOC729769	-0.216008	6.86448	-6.38015	7.56258e-10	4.11497e-07	11.6606
LOC341457	-0.278738	10.7246	-6.36885	8.06343e-10	4.28302e-07	11.5981
RPL11	-0.332779	10.9534	-6.30998	1.12486e-09	5.83596e-07	11.2734
RPL12	-0.179365	10.664	-6.30518	1.1557e-09	5.85965e-07	11.247
LOC641814	-0.343831	10.048	-6.29932	1.19452e-09	5.92191e-07	11.2148
LOC100130446	-0.326876	11.7391	-6.27728	1.35212e-09	6.42993e-07	11.094
GTF2B	-0.196054	7.02376	-6.27695	1.35464e-09	6.42993e-07	11.0922
ARPC3	-0.248054	10.0832	-6.24859	1.58805e-09	7.38081e-07	10.9372
LOC645387	-0.331977	9.62344	-6.20697	2.00363e-09	9.12224e-07	10.7106
ATP6V1D	-0.216582	7.68193	-6.19833	2.1024e-09	9.38048e-07	10.6638
LOC729608	-0.152738	6.62095	-6.18782	2.22901e-09	9.6452e-07	10.6068
PPIAL4A	-0.293056	10.3309	-6.18628	2.2482e-09	9.6452e-07	10.5984
LOC642210	-0.222398	12.3712	-6.17181	2.43632e-09	1.02551e-06	10.5201
LOC284230	-0.754035	8.6847	-6.15351	2.69645e-09	1.0948e-06	10.4213
RPL6	-0.199981	9.42365	-6.14709	2.79403e-09	1.0948e-06	10.3867
TOMM7	-0.547343	9.04145	-6.14651	2.80307e-09	1.0948e-06	10.3836
LOC441131	-0.237903	8.42528	-6.14394	2.84315e-09	1.0948e-06	10.3697
TCIRG1	0.100126	7.22889	6.14374	2.84631e-09	1.0948e-06	10.3686
RPF2	-0.170551	6.75878	-6.12374	3.17882e-09	1.17639e-06	10.261
LOC440575	-0.537681	10.5673	-6.12285	3.19453e-09	1.17639e-06	10.2562
UQCRHL	-0.266574	8.33823	-6.1216	3.21662e-09	1.17639e-06	10.2495
ZMAT2	-0.235913	7.71426	-6.11708	3.29786e-09	1.18664e-06	10.2252
LDHB	-0.290855	8.45231	-6.06514	4.38777e-09	1.52948e-06	9.94724
CFDP1	-0.127908	6.75808	-6.04257	4.96497e-09	1.70406e-06	9.82695
RPS24	-0.363872	7.65837	-6.03776	5.09695e-09	1.72285e-06	9.80142
LOC645174	-0.510372	10.8861	-6.03354	5.21601e-09	1.73678e-06	9.77895
SRP14	-0.189687	8.54238	-6.00523	6.08624e-09	1.96965e-06	9.62881
EIF3E	-0.385575	9.88237	-6.00506	6.09197e-09	1.96965e-06	9.62789
C5orf41	0.178312	8.79848	5.99818	6.32443e-09	2.0156e-06	9.59146
MYL6	-0.30436	11.3386	-5.99509	6.43144e-09	2.02083e-06	9.57514
SRP19	-0.182284	6.96625	-5.93664	8.82702e-09	2.69756e-06	9.26718
LOC729841	-0.226916	9.16957	-5.91424	9.95975e-09	3.0026e-06	9.14979
LOC285900	-0.322498	9.11015	-5.90538	1.04459e-08	3.10716e-06	9.10346
HELZ	0.110804	7.24633	5.89986	1.07607e-08	3.1587e-06	9.07459
SNRPB2	-0.14091	7.55794	-5.89709	1.0922e-08	3.1644e-06	9.06013
MRLC2	-0.212706	10.2169	-5.89073	1.13015e-08	3.23236e-06	9.02694
LOC728782	-0.466013	8.7566	-5.88129	1.18881e-08	3.31901e-06	8.97775
PSMA3	-0.199516	6.65973	-5.87039	1.26034e-08	3.45767e-06	8.92096
LOC728693	-0.264822	8.02378	-5.85521	1.36694e-08	3.67411e-06	8.84205
ANKS1A	0.117386	7.18637	5.83538	1.51951e-08	4.03557e-06	8.73924
C11orf1	-0.161806	6.56177	-5.82772	1.58284e-08	4.07134e-06	8.69957
LOC100129158	-0.262707	11.2218	-5.82714	1.58773e-08	4.07134e-06	8.69658
LOC134997	-0.261019	8.64617	-5.82312	1.62212e-08	4.11227e-06	8.67576
GNS	0.212931	10.3308	5.82099	1.64057e-08	4.11229e-06	8.66477
GTF2H5	-0.134917	7.56642	-5.80996	1.73973e-08	4.31241e-06	8.60776
ENY2	-0.288885	6.99405	-5.80512	1.785e-08	4.376e-06	8.58281
LOC654121	-0.150462	7.12342	-5.80028	1.83142e-08	4.441e-06	8.55787
DNAJA1	-0.29257	8.44498	-5.79689	1.86474e-08	4.47316e-06	8.54036
ERH	-0.236132	7.23779	-5.79474	1.88608e-08	4.47623e-06	8.52931
CLC	-0.505003	8.64179	-5.77621	2.08067e-08	4.88606e-06	8.43396
C12orf31	-0.124533	6.68251	-5.77196	2.12798e-08	4.94511e-06	8.41212
CCDC53	-0.180518	7.11288	-5.76266	2.23513e-08	5.14058e-06	8.36442
LOC100133273	-0.488481	10.467	-5.73997	2.5193e-08	5.73359e-06	8.24823
LOC100133477	-0.220075	9.06838	-5.73809	2.54438e-08	5.73359e-06	8.23861
ITGAM	0.221924	8.6408	5.73015	2.65303e-08	5.90055e-06	8.19802
TRAPPC4	-0.135598	7.69935	-5.72884	2.67137e-08	5.90055e-06	8.19133
LOC442454	-0.493758	6.92122	-5.72695	2.69793e-08	5.9008e-06	8.18173
LOC100129141	-0.466848	10.358	-5.718	2.82796e-08	6.12515e-06	8.13604
PFDN5	-0.383897	8.90748	-5.68564	3.35074e-08	7.1047e-06	7.97143
LOC728658	-0.201002	12.2243	-5.68421	3.37576e-08	7.1047e-06	7.96422
LOC642989	-0.389988	7.16043	-5.68202	3.41468e-08	7.11944e-06	7.95309
LOC729402	-0.2394	8.62528	-5.67942	3.4615e-08	7.15024e-06	7.93988
RPL41	-0.254711	8.97787	-5.67284	3.58248e-08	7.33225e-06	7.90655
MTIF3	-0.14404	7.15204	-5.65779	3.87508e-08	7.78821e-06	7.83039
MRPL17	-0.130525	6.84234	-5.64513	4.13919e-08	8.24476e-06	7.76643
LOC728590	-0.305151	9.10134	-5.63803	4.29491e-08	8.47922e-06	7.73062
CFLAR	0.226301	10.1452	5.63507	4.36135e-08	8.50869e-06	7.71573
LOC729466	-0.253817	9.42715	-5.63398	4.38612e-08	8.50869e-06	7.71024
RPS20	-0.27501	11.0117	-5.6263	4.56455e-08	8.7785e-06	7.67157
SRP14P1	-0.231604	7.89585	-5.62427	4.61304e-08	8.79593e-06	7.66132
NSA2	-0.256691	8.16955	-5.61918	4.73654e-08	8.95486e-06	7.6357
RPL4	-0.260476	9.84875	-5.60975	4.97354e-08	9.32392e-06	7.58836
MRPS18C	-0.237494	7.12943	-5.59877	5.26455e-08	9.78724e-06	7.53323
ADRBK1	0.152652	10.24	5.594	5.39596e-08	9.94864e-06	7.50933
LOC100128196	-0.242788	7.62257	-5.58303	5.71052e-08	1.04423e-05	7.4544
ATP5F1	-0.209849	7.93708	-5.55633	6.55235e-08	1.18843e-05	7.32112
FRG1	-0.150383	7.38029	-5.55256	6.68084e-08	1.19205e-05	7.3023
RSL1D1	-0.147659	7.80436	-5.55251	6.68241e-08	1.19205e-05	7.30208
UCHL3	-0.125085	6.50158	-5.54952	6.78604e-08	1.19205e-05	7.28716
H2AFZ	-0.205016	9.60775	-5.54202	7.05226e-08	1.22913e-05	7.24988
LOC653079	-0.458674	8.81438	-5.5388	7.1697e-08	1.23991e-05	7.23388
LOC648000	-0.583512	9.13491	-5.52531	7.68332e-08	1.31852e-05	7.16684
GTF2A2	-0.122254	8.27507	-5.51587	8.06339e-08	1.37318e-05	7.12007
FAM32A	-0.111184	7.7491	-5.51424	8.13115e-08	1.37423e-05	7.11196
ARHGAP27	0.107948	6.69738	5.50825	8.38361e-08	1.38715e-05	7.08235
ADAM8	0.186121	8.50777	5.50793	8.39761e-08	1.38715e-05	7.08073
IGBP1	-0.175779	7.41918	-5.50789	8.39928e-08	1.38715e-05	7.08054
RPL24	-0.274742	10.3697	-5.50656	8.45636e-08	1.38715e-05	7.07398
C20orf199	-0.280631	8.01381	-5.50269	8.62522e-08	1.40453e-05	7.05483
GIMAP7	-0.206804	7.94161	-5.49994	8.74719e-08	1.41406e-05	7.04123
BTF3	-0.134252	9.10793	-5.48943	9.22896e-08	1.47783e-05	6.9893
LOC653737	-0.275194	7.73114	-5.48847	9.2741e-08	1.47783e-05	6.98458
LOC646483	-0.268999	8.58859	-5.48517	9.43148e-08	1.49225e-05	6.96828
LOC391532	-0.120819	6.7384	-5.4741	9.9779e-08	1.56758e-05	6.91375
RPS27	-0.504812	10.7848	-5.46636	1.03784e-07	1.6191e-05	6.87565
NDUFB6	-0.127012	7.6532	-5.45432	1.10328e-07	1.69745e-05	6.81645
SNRPD2	-0.351049	9.31015	-5.43582	1.21163e-07	1.85138e-05	6.72577
RPS12	-0.183463	12.7953	-5.42679	1.26826e-07	1.92473e-05	6.68156
RPL21	-0.453777	9.02053	-5.41757	1.32869e-07	2.00282e-05	6.63651
SOD1	-0.194573	9.09725	-5.41019	1.37907e-07	2.0648e-05	6.6005
DNAJC8	-0.161989	8.65727	-5.40665	1.4039e-07	2.08797e-05	6.58323
LOC100132795	-0.177572	9.62383	-5.40258	1.43298e-07	2.11712e-05	6.56339
EDG4	0.212575	8.74826	5.38452	1.56926e-07	2.28904e-05	6.4755
CCND3	0.162426	10.9354	5.38444	1.56987e-07	2.28904e-05	6.47512
TMSB10	-0.142399	11.9767	-5.37892	1.61406e-07	2.33818e-05	6.44827
LOC731365	-0.297947	9.50687	-5.35496	1.81996e-07	2.60266e-05	6.33215
LOC389156	-0.349795	7.35965	-5.34942	1.87104e-07	2.64184e-05	6.30538
KIAA0913	0.145085	7.93916	5.34573	1.9059e-07	2.67414e-05	6.28753
LOC647276	-0.204627	11.4627	-5.343	1.93209e-07	2.69393e-05	6.27434
EEF1B2	-0.165881	7.26775	-5.33707	1.99013e-07	2.73961e-05	6.24572
LOC648638	-0.101553	6.28448	-5.33591	2.00169e-07	2.73961e-05	6.24012
RPL35A	-0.232136	10.4976	-5.32888	2.07308e-07	2.82003e-05	6.20624
TINP1	-0.268965	8.35294	-5.32367	2.12759e-07	2.8593e-05	6.18115
MRPL22	-0.155679	6.57738	-5.31964	2.17074e-07	2.89982e-05	6.16174
RPL30	-0.285556	11.1526	-5.31094	2.2668e-07	2.99231e-05	6.11989
LOC649548	-0.209227	11.0628	-5.29558	2.44646e-07	3.21047e-05	6.04617
RPL17	-0.488012	8.40913	-5.29377	2.46847e-07	3.22042e-05	6.03751
MBD6	0.206291	8.53594	5.28843	2.53475e-07	3.28766e-05	6.01191
KLF6	0.105324	8.7556	5.28508	2.57718e-07	3.32337e-05	5.99586
ATP5L	-0.167893	7.93226	-5.27815	2.66718e-07	3.41967e-05	5.9627
SFRS17A	0.11103	7.99535	5.27038	2.77165e-07	3.48293e-05	5.92558
HSPE1	-0.130727	6.56441	-5.26927	2.78696e-07	3.48293e-05	5.92025
DBI	-0.267829	6.94645	-5.26822	2.80142e-07	3.48293e-05	5.91525
TXN	-0.332591	8.30432	-5.26805	2.80377e-07	3.48293e-05	5.91444
COPS5	-0.18592	7.67183	-5.26521	2.8434e-07	3.48293e-05	5.90088
LOC729208	-0.314832	7.21008	-5.26483	2.84871e-07	3.48293e-05	5.89908
LSM3	-0.29361	6.74437	-5.26362	2.86574e-07	3.48293e-05	5.89332
LOC731640	-0.36952	8.03542	-5.26306	2.87367e-07	3.48293e-05	5.89065
LSM5	-0.117846	6.70778	-5.26204	2.88826e-07	3.48293e-05	5.88576
CCDC72	-0.375339	7.49471	-5.2606	2.90891e-07	3.48897e-05	5.87888
TYK2	0.163756	9.29182	5.25184	3.03738e-07	3.6043e-05	5.83713
POMP	-0.135283	8.48664	-5.24467	3.1465e-07	3.68087e-05	5.80304
LOC728368	-0.116153	8.279	-5.24436	3.15141e-07	3.68087e-05	5.80154
SF3B14	-0.194281	7.09469	-5.24223	3.18452e-07	3.70018e-05	5.79144
LOC100132287	0.160361	6.6759	5.23253	3.34023e-07	3.86099e-05	5.74534
NDUFB3	-0.328785	7.53127	-5.23037	3.37589e-07	3.8821e-05	5.73508
FGD3	0.189083	10.5929	5.2086	3.75652e-07	4.27572e-05	5.63193
LOC648622	-0.469483	8.50067	-5.20474	3.82829e-07	4.3353e-05	5.61366
LOC730994	0.145009	7.95884	5.2014	3.89128e-07	4.37231e-05	5.5979
TSPAN32	0.108139	7.67855	5.1969	3.97792e-07	4.43717e-05	5.57664
LOC388621	-0.369947	8.38852	-5.17739	4.37577e-07	4.83263e-05	5.48464
LOC100133812	-0.513466	9.94848	-5.17477	4.43189e-07	4.87049e-05	5.47234
RPL26	-0.572209	7.51008	-5.16983	4.53985e-07	4.92181e-05	5.44911
LOC100131205	-0.361335	7.86182	-5.16808	4.5788e-07	4.93471e-05	5.44087
SELPLG	0.166868	7.91765	5.15964	4.77088e-07	5.117e-05	5.40122
LOC650276	-0.542592	9.10157	-5.15149	4.96374e-07	5.29838e-05	5.36298
RPS17	-0.444494	9.24391	-5.14775	5.05467e-07	5.3443e-05	5.34547
LOC158345	-0.223001	8.75043	-5.14631	5.09023e-07	5.35651e-05	5.33871
LOC729010	0.167392	6.68492	5.13856	5.28522e-07	5.53558e-05	5.30245
ZCCHC17	-0.112814	6.85792	-5.12729	5.58199e-07	5.8191e-05	5.24975
COX6A1	-0.133499	7.87326	-5.11634	5.88541e-07	6.0786e-05	5.1987
LOC388532	-0.33604	7.73207	-5.11447	5.93905e-07	6.10573e-05	5.18995
LOC729742	-0.182136	9.48876	-5.11182	6.01535e-07	6.1558e-05	5.17764
LOC441073	-0.33007	6.96137	-5.09213	6.61468e-07	6.67723e-05	5.08607
SNRNP27	-0.108064	6.83302	-5.08488	6.84985e-07	6.85505e-05	5.05239
RPL7	-0.363674	6.93965	-5.0848	6.85229e-07	6.85505e-05	5.05205
METTL5	-0.164753	6.65038	-5.0752	7.17614e-07	7.14699e-05	5.00753
RPS4X	-0.216916	10.3345	-5.07278	7.25986e-07	7.19823e-05	4.99635
RPL39	-0.466761	10.2229	-5.06544	7.5204e-07	7.39087e-05	4.96237
CD3D	-0.20674	7.90351	-5.06372	7.58251e-07	7.41922e-05	4.95445
LOC391126	-0.481422	7.2588	-5.06275	7.61795e-07	7.42135e-05	4.94995
LOC728790	0.171448	6.77108	5.05974	7.72863e-07	7.46398e-05	4.93605
LOC100130561	-0.125952	6.78998	-5.0587	7.76723e-07	7.46893e-05	4.93125
SNRPG	-0.362575	7.68809	-5.05456	7.92293e-07	7.58595e-05	4.91213
LOC128192	-0.141177	6.9806	-5.05131	8.04692e-07	7.67174e-05	4.89716
LOC728457	0.15434	8.23875	5.04691	8.21842e-07	7.8019e-05	4.87684
LOC100133931	-0.5967	9.89093	-5.04411	8.32926e-07	7.87362e-05	4.86394
C1orf41	-0.142182	6.33721	-5.04132	8.44085e-07	7.94544e-05	4.85111
C7orf43	0.110217	7.12307	5.03811	8.57129e-07	7.98468e-05	4.83634
LOC645688	-0.172948	8.98935	-5.03766	8.58991e-07	7.98468e-05	4.83425
LARP7	-0.151748	6.53899	-5.03099	8.86769e-07	8.17476e-05	4.80359
TBCA	-0.226819	8.22835	-5.02877	8.96214e-07	8.21439e-05	4.79338
CD163	0.119828	6.81261	5.02825	8.98432e-07	8.21439e-05	4.791
C21orf55	0.133519	12.0724	5.00794	9.89722e-07	8.87219e-05	4.69779
LOC647302	-0.231921	6.77444	-5.00032	1.02621e-06	9.15753e-05	4.66293
COX6C	-0.296433	7.86233	-4.99019	1.07672e-06	9.56993e-05	4.61667
FLJ10213	0.103403	7.35883	4.98687	1.09383e-06	9.64509e-05	4.60149
LOC642892	-0.344559	11.411	-4.98604	1.09815e-06	9.64509e-05	4.5977
DPY30	-0.118197	6.70621	-4.98494	1.10389e-06	9.65749e-05	4.59268
LOC645296	-0.567115	9.01701	-4.97497	1.15722e-06	0.000100453	4.54726
EFHD2	0.170102	11.0376	4.96299	1.22465e-06	0.000105894	4.49275
VCAN	0.218412	9.4346	4.9615	1.23334e-06	0.000106234	4.48594
LOC100132488	-0.491571	11.841	-4.95874	1.24951e-06	0.000106802	4.4734
SSBP1	-0.137046	8.10904	-4.95552	1.26861e-06	0.000107955	4.45881
SLC44A2	0.182981	9.79593	4.95446	1.275e-06	0.000107955	4.45397
LOC388789	-0.116478	7.36106	-4.95309	1.28323e-06	0.000108029	4.44778
LOC100132291	-0.437515	9.18801	-4.94571	1.32868e-06	0.000111434	4.41429
C10orf54	0.18779	10.0286	4.9382	1.37646e-06	0.00011458	4.3803
LOC100130003	-0.308783	7.20688	-4.9339	1.40457e-06	0.000116413	4.36085
LOC727821	-0.132092	6.53399	-4.93296	1.41079e-06	0.000116413	4.35659
MDH1	-0.204197	8.28167	-4.93053	1.427e-06	0.00011704	4.34561
BTBD10	-0.10243	6.87893	-4.91794	1.51389e-06	0.000123712	4.28874
C14orf159	0.140317	8.75993	4.91215	1.55555e-06	0.000126653	4.26263
LOC643863	-0.590999	9.19233	-4.91012	1.57041e-06	0.000127398	4.25349
ICAM3	0.182412	11.6096	4.90712	1.59265e-06	0.000128733	4.23997
C11orf10	-0.135305	9.8142	-4.89755	1.66558e-06	0.000133468	4.19691
AGTRAP	0.128668	7.90106	4.89703	1.66962e-06	0.000133468	4.19458
RPL23	-0.463892	7.88384	-4.89632	1.67516e-06	0.000133468	4.1914
SF3B5	-0.106472	8.162	-4.89507	1.68499e-06	0.000133774	4.18577
LOC100132119	0.174853	6.98266	4.89239	1.70616e-06	0.000134974	4.17376
POLR3GL	-0.172402	7.883	-4.89126	1.71521e-06	0.000135211	4.16868
TMEM60	-0.109119	7.53648	-4.88782	1.74296e-06	0.000136915	4.15325
HSP90AA1	-0.209788	7.76032	-4.88304	1.78234e-06	0.000139029	4.13177
CDC26	-0.115782	7.7595	-4.88088	1.80035e-06	0.000139944	4.1221
LOC402057	-0.241778	7.80519	-4.87544	1.84659e-06	0.000142545	4.09772
LOC100132742	-0.524519	8.37836	-4.86952	1.89816e-06	0.000145618	4.07125
CXorf26	-0.129132	7.04579	-4.86938	1.89945e-06	0.000145618	4.07059
CMTM2	-0.287042	8.9672	-4.8626	1.96033e-06	0.000149046	4.04027
LOC100131387	-0.457686	8.83414	-4.86224	1.96357e-06	0.000149046	4.03868
LOC653147	-0.111149	6.29717	-4.86217	1.9642e-06	0.000149046	4.03837
LOC100131905	-0.454241	9.04103	-4.85739	2.00837e-06	0.000151367	4.01701
STX8	-0.124571	6.98359	-4.85397	2.04047e-06	0.000152871	4.00177
LOC100129685	-0.213634	6.87242	-4.85381	2.04203e-06	0.000152871	4.00103
GNL2	-0.120465	7.23094	-4.85169	2.0622e-06	0.000153865	3.99159
HCG27	0.172711	7.93853	4.84811	2.09678e-06	0.000154891	3.97561
NOP10	-0.203757	9.75071	-4.83876	2.18958e-06	0.000160487	3.93399
MRPS22	-0.161925	7.0793	-4.83384	2.24004e-06	0.000163311	3.91211
NDUFB2	-0.244885	8.25136	-4.82903	2.2905e-06	0.000165889	3.89071
NOL12	0.101317	7.2708	4.82673	2.3149e-06	0.000166591	3.88053
LOC100130070	-0.35368	7.16649	-4.82343	2.35051e-06	0.000168609	3.86586
LYRM2	-0.121105	6.7589	-4.81408	2.45415e-06	0.000174919	3.82442
SS18L2	-0.22977	8.5449	-4.80958	2.50566e-06	0.000177456	3.80447
PLRG1	-0.133668	7.35876	-4.80754	2.52929e-06	0.000178563	3.79546
LOC100130892	-0.358252	7.10192	-4.80639	2.54278e-06	0.000178949	3.79035
ZNHIT3	-0.160766	6.8988	-4.80325	2.57983e-06	0.000180986	3.77646
PSMB1	-0.188015	9.3498	-4.80255	2.58816e-06	0.000181001	3.77336
LOC100128266	-0.113251	7.49903	-4.80155	2.60005e-06	0.000181264	3.76896
LOC728653	0.119127	7.18224	4.79816	2.641e-06	0.000183283	3.75396
ATG16L2	0.15468	7.65281	4.79779	2.64543e-06	0.000183283	3.75235
SELK	-0.16495	7.01458	-4.79272	2.70794e-06	0.000187032	3.72992
LOC440055	-0.172879	10.0659	-4.78989	2.74335e-06	0.000187972	3.71745
MRPS21	-0.121574	7.14855	-4.78969	2.74586e-06	0.000187972	3.71657
LOC654053	0.11455	6.50758	4.78962	2.74682e-06	0.000187972	3.71624
LOC100134703	0.139627	6.59784	4.78434	2.81414e-06	0.000191404	3.69299
MICAL1	0.144927	7.86802	4.78161	2.84968e-06	0.000192647	3.68094
UQCRQ	-0.32324	7.72265	-4.78	2.87082e-06	0.00019349	3.67385
STAT6	0.163596	8.11428	4.77056	2.99774e-06	0.000200229	3.63232
SEC11A	-0.185218	7.92938	-4.75956	3.1526e-06	0.000209319	3.58398
ARHGAP9	0.165802	9.51168	4.75428	3.22957e-06	0.000212574	3.56084
TMBIM6	0.146844	11.1877	4.75354	3.24047e-06	0.000212623	3.5576
TXNDC17	-0.214727	7.47272	-4.75183	3.26587e-06	0.000213661	3.55011
LOC729301	-0.500671	8.44103	-4.74991	3.29475e-06	0.000214804	3.54166
LOC642250	-0.291006	7.79215	-4.74911	3.30678e-06	0.000214804	3.53817
HLA-H	0.257421	10.36	4.74863	3.31402e-06	0.000214804	3.53607
ITGAX	0.113795	7.15243	4.74811	3.32187e-06	0.000214804	3.5338
PIPSL	-0.100009	7.03515	-4.74464	3.37497e-06	0.00021698	3.51858
RPL31	-0.549061	8.62422	-4.74145	3.42433e-06	0.000219521	3.50465
CREBBP	0.151177	7.69165	4.73669	3.49939e-06	0.00022369	3.48385
LOC651202	-0.345079	6.96282	-4.72662	3.66364e-06	0.000232194	3.43985
GLRX3	-0.128583	6.77629	-4.72283	3.72736e-06	0.000235563	3.42331
PSMA2	-0.110344	6.34087	-4.72188	3.74342e-06	0.00023591	3.41919
WDR61	-0.108826	7.20667	-4.7189	3.79453e-06	0.000238457	3.40618
SEC11C	-0.203952	7.41812	-4.71718	3.82416e-06	0.000239223	3.39873
ANAPC13	-0.166505	8.36902	-4.71695	3.82817e-06	0.000239223	3.39772
HMGB1L1	-0.152	6.88377	-4.71341	3.89025e-06	0.000241748	3.38229
LOC100132457	-0.203809	6.60509	-4.70651	4.01386e-06	0.000247363	3.3523
MRPL13	-0.134912	6.42255	-4.69605	4.20865e-06	0.000258027	3.30686
LILRB3	0.150965	11.8234	4.69598	4.21005e-06	0.000258027	3.30655
MYO1G	0.146645	9.08476	4.69103	4.30525e-06	0.000263139	3.28511
EIF3D	-0.120547	8.89345	-4.68226	4.47938e-06	0.000273034	3.2471
SNX2	-0.153104	7.75557	-4.68093	4.50628e-06	0.000273925	3.24137
COPA	0.114597	8.77598	4.67359	4.658e-06	0.000281614	3.20963
NDUFS4	-0.236922	6.82367	-4.65345	5.10016e-06	0.000303948	3.12273
LOC728417	0.184444	7.18828	4.64656	5.26046e-06	0.000310465	3.09309
LOC730953	0.108788	6.4341	4.64346	5.33401e-06	0.000313148	3.07979
LOC648771	-0.150721	9.78973	-4.63937	5.43275e-06	0.00031667	3.06222
PSMA4	-0.253486	7.30908	-4.63311	5.58722e-06	0.000323754	3.03536
CUTC	-0.118853	6.86631	-4.62712	5.73905e-06	0.000330833	3.00969
RPL5	-0.21836	9.11191	-4.62481	5.79884e-06	0.000332576	2.99976
SDCCAG10	-0.101916	6.59496	-4.62384	5.82407e-06	0.000333152	2.9956
MAGOH	-0.122411	6.47604	-4.61716	6.00034e-06	0.000342357	2.96705
OCIAD2	-0.111094	6.92121	-4.61188	6.14351e-06	0.000347855	2.94448
LOC645157	-0.282467	7.34468	-4.61132	6.15906e-06	0.000347855	2.94206
PSMD14	-0.100721	6.76855	-4.60749	6.26523e-06	0.000352068	2.9257
CARD8	0.132808	8.16212	4.60505	6.3337e-06	0.000355022	2.91529
RBM34	-0.120082	6.9699	-4.60145	6.43614e-06	0.000359859	2.89993
DENND4B	0.116853	8.16179	4.59684	6.56948e-06	0.000365483	2.8803
DPM1	-0.214222	7.34011	-4.59255	6.69624e-06	0.000371608	2.86201
COX7C	-0.406553	8.18926	-4.57989	7.08368e-06	0.000389236	2.80818
LOC402644	-0.123984	6.77109	-4.57792	7.14564e-06	0.000391676	2.79985
LOC654194	-0.432129	9.66609	-4.5769	7.17831e-06	0.000392503	2.79548
ACADM	-0.138548	6.79852	-4.56945	7.41921e-06	0.000404682	2.7639
DYNC1H1	0.109605	7.3125	4.56819	7.46071e-06	0.000405305	2.75857
LOC100128326	0.240672	9.42483	4.568	7.46696e-06	0.000405305	2.75777
ECHDC3	0.12886	6.5776	4.56336	7.62211e-06	0.000412722	2.73809
VAMP8	-0.17986	8.57029	-4.55971	7.74594e-06	0.000418412	2.72268
REM2	0.121774	6.9593	4.55692	7.84237e-06	0.000421579	2.71084
EEF1A1	-0.189431	11.3619	-4.5559	7.87758e-06	0.000421816	2.70656
HCLS1	0.167143	11.2502	4.54946	8.10505e-06	0.000431541	2.67933
RHBDF2	0.102227	7.69318	4.54688	8.19772e-06	0.000435435	2.66846
C14orf112	-0.168146	6.62206	-4.54252	8.35702e-06	0.000440749	2.65005
PSMC2	-0.173445	7.55783	-4.54022	8.44216e-06	0.000444189	2.64036
RWDD1	-0.131013	6.8155	-4.53936	8.4744e-06	0.000444836	2.63671
RGS19	0.127906	7.99293	4.5377	8.53663e-06	0.000447051	2.62972
LOC100130308	-0.226165	7.28096	-4.53635	8.58745e-06	0.000448659	2.62404
METAP2	-0.16593	7.46108	-4.53217	8.7471e-06	0.000454869	2.60643
DNAJC9	-0.101668	7.06132	-4.52865	8.88363e-06	0.000458761	2.59162
COX7B	-0.229681	6.63252	-4.52223	9.13775e-06	0.00046971	2.56466
LOC100129086	-0.124403	6.47636	-4.52026	9.21756e-06	0.000471639	2.55635
S100A8	-0.440911	11.3463	-4.51829	9.29755e-06	0.00047455	2.54809
RPF1	-0.111038	6.54578	-4.51742	9.33304e-06	0.00047455	2.54445
RPS8	-0.18243	10.4531	-4.51729	9.33827e-06	0.00047455	2.54391
LOC646688	-0.191918	9.05742	-4.51441	9.45716e-06	0.00047733	2.53182
GPN1	-0.105481	7.49716	-4.50073	1.00415e-05	0.000502278	2.47452
CFL1	0.141389	11.0583	4.49368	1.03561e-05	0.000515704	2.44504
CIP29	-0.223532	7.06849	-4.4924	1.04142e-05	0.000517439	2.4397
SEMA4D	0.137839	9.81244	4.48927	1.05579e-05	0.00051995	2.4266
CD72	-0.100833	6.40295	-4.48789	1.06216e-05	0.000521933	2.42086
KCTD12	0.107823	7.51771	4.48281	1.08598e-05	0.000531629	2.39967
LOC647030	-0.25299	7.51857	-4.48267	1.08666e-05	0.000531629	2.39907
RBX1	-0.231577	7.75485	-4.48106	1.09431e-05	0.000534203	2.39237
RAC2	0.135085	12.1569	4.47843	1.10695e-05	0.000536897	2.3814
COPS4	-0.130439	6.87283	-4.47797	1.10917e-05	0.000536897	2.37949
LOC642788	0.123183	6.56538	4.47791	1.10946e-05	0.000536897	2.37924
PPA1	-0.207297	8.20491	-4.47727	1.11255e-05	0.000537227	2.37658
TMEM126A	-0.152244	6.56742	-4.47468	1.12521e-05	0.000542166	2.36577
LOC100134822	0.116223	6.53815	4.46904	1.15316e-05	0.000552058	2.34234
PSCD1	0.120733	9.88888	4.46519	1.17268e-05	0.000560131	2.3263
RPS3A	-0.487166	8.95778	-4.46472	1.17505e-05	0.000560131	2.32438
MRPL50	-0.149473	6.38337	-4.46294	1.18421e-05	0.000563293	2.31697
LOC730235	0.104591	7.06579	4.46202	1.18894e-05	0.000564344	2.31316
UNC13D	0.106796	6.86654	4.45559	1.22267e-05	0.000575453	2.28645
HAT1	-0.120122	6.4419	-4.45245	1.23946e-05	0.000582131	2.27342
MFSD10	0.115654	9.06578	4.44887	1.25885e-05	0.000587877	2.25861
CTSS	0.152678	8.75791	4.44873	1.2596e-05	0.000587877	2.25803
ITGAL	0.152742	8.23141	4.44702	1.26898e-05	0.000591016	2.25095
LOC389168	-0.104478	9.29207	-4.44643	1.27226e-05	0.000591309	2.24849
HK3	0.154796	8.14751	4.44446	1.28316e-05	0.000595134	2.24035
ASAP1	0.132563	8.42308	4.43656	1.32784e-05	0.000609972	2.20767
RPL35	-0.260959	9.4471	-4.43639	1.32882e-05	0.000609972	2.20697
NPC2	0.137955	11.2395	4.43158	1.35678e-05	0.000621528	2.18709
LOC729768	-0.100761	7.18583	-4.43012	1.36538e-05	0.000624186	2.18106
NDE1	0.154004	9.2665	4.4252	1.39471e-05	0.000636289	2.16078
LOC100130168	0.129751	11.563	4.42331	1.40615e-05	0.000637599	2.15298
LOC100131672	-0.113287	6.37073	-4.41845	1.43597e-05	0.000649799	2.13296
ATP6AP1	0.148674	9.64527	4.40888	1.49645e-05	0.000672107	2.0936
MEGF9	0.110628	7.17785	4.40887	1.4965e-05	0.000672107	2.09357
NDUFA6	-0.122035	6.79816	-4.40262	1.53733e-05	0.000687299	2.06789
C14orf156	-0.244538	7.33128	-4.38989	1.62381e-05	0.000720189	2.0157
LOC392285	-0.127002	6.98765	-4.38299	1.6726e-05	0.00073743	1.98747
LOC441246	-0.276451	9.52593	-4.38207	1.67922e-05	0.00073889	1.9837
C16orf7	0.118966	7.13979	4.38048	1.69066e-05	0.0007411	1.97722
ARHGEF2	0.128963	10.487	4.38	1.69421e-05	0.0007411	1.97523
LOC100134504	-0.26338	6.62308	-4.37954	1.69754e-05	0.000741102	1.97335
LOC644907	-0.207258	8.78102	-4.37447	1.73481e-05	0.000755898	1.95264
LOC649150	-0.121444	9.05965	-4.37256	1.74904e-05	0.000760612	1.94486
ATP6V1G1	-0.258937	8.11631	-4.35735	1.86653e-05	0.000803197	1.88289
GMFG	-0.194792	9.07912	-4.35086	1.91897e-05	0.000821694	1.85648
LOC401397	-0.157889	6.65376	-4.34895	1.93458e-05	0.000826793	1.84876
JUND	0.16137	11.5625	4.34527	1.96516e-05	0.000833474	1.83382
LOC641693	0.12621	6.56975	4.34364	1.97888e-05	0.000837703	1.82719
SLC15A4	0.124143	8.57014	4.34193	1.99332e-05	0.000839076	1.82026
FKTN	0.12322	11.7846	4.33886	2.01958e-05	0.000848357	1.80779
MKI67IP	-0.135389	6.80128	-4.33828	2.02459e-05	0.000848357	1.80543
TIAF1	0.117647	7.90451	4.33801	2.02687e-05	0.000848357	1.80436
LOC653773	-0.362203	7.34404	-4.33422	2.05978e-05	0.000856913	1.78901
LOC653156	-0.253532	7.09906	-4.33389	2.06267e-05	0.000856913	1.78768
MAP2K1IP1	-0.21043	7.26721	-4.332	2.07932e-05	0.000862223	1.78002
LOC729500	-0.111048	7.49446	-4.32782	2.11658e-05	0.000876043	1.7631
LOC100131787	-0.207878	6.59842	-4.32268	2.16322e-05	0.000890392	1.74234
DENND1C	0.108778	7.24459	4.31716	2.21445e-05	0.000909801	1.72005
RPS27L	-0.127204	6.5145	-4.31437	2.24078e-05	0.00091738	1.7088
BEX2	-0.110209	6.40583	-4.31395	2.24481e-05	0.00091738	1.70708
NDUFA4	-0.324866	8.11912	-4.3139	2.24523e-05	0.00091738	1.7069
LPAR2	0.159266	8.0007	4.31153	2.26789e-05	0.000924942	1.69734
LOC729021	0.205746	9.00905	4.3109	2.27402e-05	0.000925752	1.69477
RHOA	0.139148	10.6709	4.30592	2.32235e-05	0.00094028	1.67475
LOC100130914	0.220372	9.0026	4.30341	2.34718e-05	0.00094861	1.66462
LOC441268	0.15755	7.56126	4.30249	2.35637e-05	0.0009506	1.66091
RPAIN	-0.115972	7.37048	-4.2987	2.3944e-05	0.000962461	1.64566
LOC651064	-0.173823	6.61952	-4.29703	2.41131e-05	0.000967518	1.63896
LOC284821	-0.149484	10.1653	-4.29506	2.43144e-05	0.000973843	1.63105
COQ5	-0.12228	7.14489	-4.29358	2.44669e-05	0.000976444	1.6251
LOC730255	-0.337973	7.14183	-4.28753	2.50989e-05	0.000999877	1.60082
LOC399988	-0.146771	8.94642	-4.28297	2.55863e-05	0.00101748	1.58252
ABTB1	0.163015	9.26241	4.28151	2.57441e-05	0.00102193	1.57667
KLF2	0.136112	11.8789	4.28057	2.5846e-05	0.00102408	1.57291
LOC729660	0.128325	7.97575	4.28016	2.58902e-05	0.00102408	1.57128
SRRM2	0.157034	9.03087	4.27952	2.59604e-05	0.00102505	1.56871
FTHL2	0.10633	8.06043	4.27461	2.65017e-05	0.00104457	1.54907
LOC100129553	-0.181913	11.4132	-4.27339	2.66383e-05	0.00104617	1.54418
EMG1	-0.109004	6.71098	-4.27299	2.6683e-05	0.00104617	1.54258
FAM21A	0.127366	6.80402	4.26834	2.72093e-05	0.00105936	1.524
HSPA1A	0.188755	8.86117	4.2639	2.77221e-05	0.00107184	1.50624
PFKFB4	0.168657	8.92159	4.26217	2.79234e-05	0.00107776	1.49935
LOC647361	-0.317238	10.3357	-4.25621	2.86295e-05	0.00109567	1.4756
ITGA5	0.142083	7.94085	4.25386	2.89133e-05	0.00110389	1.46622
SLC11A1	0.125553	7.92803	4.25243	2.90875e-05	0.00110736	1.4605
XPO6	0.172123	9.43623	4.25051	2.93212e-05	0.00110952	1.45289
MRPL36	-0.110343	7.1373	-4.24873	2.95414e-05	0.00111513	1.44578
MYO1F	0.155448	8.03484	4.24597	2.98847e-05	0.00112503	1.43479
RIOK2	-0.101389	6.44753	-4.2421	3.0372e-05	0.00113877	1.41941
CLEC4A	-0.16216	7.8586	-4.2382	3.08706e-05	0.00114895	1.40393
LOC730234	0.129342	6.75484	4.23796	3.09009e-05	0.00114895	1.403
FNBP1	0.121974	9.77392	4.23051	3.18771e-05	0.00117545	1.37343
ATP5J2	-0.114426	8.16451	-4.22801	3.22118e-05	0.00118583	1.3635
IRF9	0.147528	9.93618	4.2272	3.232e-05	0.00118785	1.36031
EBI2	-0.180543	7.3754	-4.22618	3.24582e-05	0.00119097	1.35625
TMEM87A	0.107195	9.68158	4.22415	3.27336e-05	0.0011991	1.34822
HINT1	-0.35881	8.12976	-4.22135	3.31183e-05	0.00120657	1.33712
ANKRD30B	0.12527	10.1169	4.22109	3.31537e-05	0.00120657	1.3361
NPEPL1	0.124575	8.0075	4.21849	3.35141e-05	0.00121572	1.32583
OSCAR	0.163791	8.10389	4.21799	3.35843e-05	0.00121629	1.32384
ZCCHC7	-0.122655	7.00875	-4.2173	3.36812e-05	0.00121782	1.3211
ELF4	0.129138	8.59322	4.21101	3.45732e-05	0.00124805	1.29626
GPR18	-0.108316	6.76566	-4.20618	3.52744e-05	0.00126721	1.27718
LOC100129118	-0.134856	6.80823	-4.20129	3.59968e-05	0.00128876	1.25792
LOC387841	-0.138858	10.3506	-4.20082	3.60675e-05	0.00128876	1.25606
SH2D1A	-0.19486	7.48012	-4.19689	3.6659e-05	0.00130435	1.2406
LOC642828	-0.177063	8.02198	-4.19485	3.6971e-05	0.00131127	1.23255
LOC727984	-0.246538	6.54676	-4.19389	3.71187e-05	0.00131442	1.22876
LOC100130775	-0.167226	6.36793	-4.18744	3.8122e-05	0.00134355	1.20343
LOC400721	0.10934	12.3187	4.18484	3.85349e-05	0.00135169	1.1932
LOC652578	0.113315	6.63636	4.18295	3.88368e-05	0.00135681	1.18579
ITPRIP	0.152072	8.67913	4.18146	3.90764e-05	0.00136064	1.17995
LRP3	0.104767	6.71212	4.18135	3.90949e-05	0.00136064	1.1795
ITPRIPL2	0.13699	7.60341	4.17593	3.998e-05	0.00138496	1.15824
C14orf166	-0.137419	7.50525	-4.17268	4.0519e-05	0.00140145	1.14552
LILRA6	0.10727	7.13738	4.1685	4.12241e-05	0.00141924	1.12914
LOC374395	0.105682	9.80474	4.16619	4.16179e-05	0.00142997	1.12012
LOC641710	0.174883	7.30492	4.16592	4.1664e-05	0.00142997	1.11907
LOC644511	-0.201688	9.03196	-4.16331	4.21155e-05	0.00144325	1.10884
LOC646766	-0.252006	9.12225	-4.16284	4.21964e-05	0.0014438	1.10701
CD79B	-0.185804	7.81604	-4.15562	4.34684e-05	0.00147377	1.07882
REXO2	-0.121581	7.79029	-4.15257	4.40184e-05	0.00148811	1.06689
PILRA	0.151695	8.25959	4.15253	4.4025e-05	0.00148811	1.06675
C20orf111	-0.110318	8.48349	-4.1521	4.41026e-05	0.00148848	1.06508
IAH1	-0.111333	6.94007	-4.15059	4.43775e-05	0.0014946	1.05918
ZNF486	0.134639	11.2909	4.15023	4.44424e-05	0.0014946	1.05779
SOLH	0.114791	6.89557	4.14622	4.51804e-05	0.00151315	1.04216
LOC100129657	-0.250384	6.64362	-4.14426	4.55464e-05	0.0015211	1.03451
SUB1	-0.158915	6.5141	-4.14046	4.62622e-05	0.0015381	1.01971
COX7A2	-0.268333	8.68373	-4.13967	4.64107e-05	0.00153845	1.01667
TBC1D10C	0.109622	9.45139	4.13467	4.73718e-05	0.00156565	0.997225
LOC440063	-0.162547	7.38742	-4.13304	4.76896e-05	0.00157383	0.990881
GLA	0.100204	7.95907	4.13159	4.79741e-05	0.00157622	0.985239
ID3	-0.112403	6.69949	-4.12889	4.85063e-05	0.0015867	0.974774
FES	0.143208	8.17393	4.12826	4.86316e-05	0.00158847	0.972326
COMMD6	-0.394493	7.30809	-4.12533	4.92171e-05	0.00160524	0.960975
PLOD1	0.146904	8.19339	4.12433	4.94191e-05	0.00160948	0.957089
CBL	0.11101	7.43849	4.11939	5.04263e-05	0.0016375	0.937956
KLRB1	-0.324447	8.21405	-4.11701	5.092e-05	0.00164873	0.928715
PSMA6	-0.23981	7.84583	-4.11	5.23975e-05	0.00168748	0.901593
HEXDC	0.101649	6.85995	4.10884	5.26458e-05	0.00168989	0.897111
LSM1	-0.171826	7.83479	-4.10808	5.28079e-05	0.00169266	0.894195
ZC3H15	-0.122661	6.54308	-4.10656	5.31355e-05	0.00170072	0.888332
MRPL32	-0.140407	6.89666	-4.09575	5.55261e-05	0.00176962	0.846614
RAB40C	0.107668	8.25347	4.09467	5.577e-05	0.00177486	0.842459
BEST1	0.131411	7.37533	4.08798	5.73072e-05	0.00181086	0.81669
WAS	0.167558	11.1889	4.08412	5.82125e-05	0.00183427	0.801837
SLU7	-0.131007	6.81792	-4.08308	5.84575e-05	0.00183939	0.797857
LOC729340	-0.296308	7.01911	-4.07581	6.02059e-05	0.00188908	0.769934
ASNSD1	-0.172005	7.30607	-4.0743	6.05759e-05	0.00189205	0.76413
DGKQ	0.126248	7.39357	4.07194	6.11554e-05	0.00190281	0.755109
HLA-G	0.159222	8.26864	4.06331	6.33274e-05	0.00195609	0.722051
C1orf162	0.134317	10.8306	4.06305	6.33938e-05	0.00195609	0.721058
FTHL11	0.127978	8.80747	4.0625	6.35349e-05	0.00195774	0.718952
LILRA2	0.181533	9.84516	4.06189	6.36915e-05	0.00195985	0.71662
IL18	0.111704	11.9248	4.06023	6.41208e-05	0.00196911	0.710259
LOC285741	-0.25142	7.94162	-4.06004	6.41689e-05	0.00196911	0.709547
VDAC3	-0.110869	8.96528	-4.05782	6.47475e-05	0.0019787	0.701047
LOC100129902	-0.301418	9.95611	-4.04858	6.7206e-05	0.00204264	0.665757
LOC643284	-0.281385	9.53319	-4.04572	6.79838e-05	0.00206067	0.654862
LOC642947	0.113492	12.1095	4.03341	7.14339e-05	0.00214773	0.608002
PIAS1	0.101986	8.54802	4.03085	7.21716e-05	0.00216699	0.598277
DENND3	0.122615	7.74992	4.02746	7.31608e-05	0.00219374	0.585395
TAX1BP1	-0.200016	7.97099	-4.02339	7.4363e-05	0.00221515	0.569971
ACTR10	-0.108557	7.29756	-4.02148	7.49361e-05	0.002229	0.562706
LRCH4	0.121479	8.51268	4.02082	7.5135e-05	0.00223194	0.560198
LOC100134159	0.123609	10.2511	4.02004	7.53689e-05	0.00223294	0.557257
LOC728553	-0.150984	10.1611	-4.01502	7.68981e-05	0.00227221	0.538253
RNU1G2	-0.155984	6.68136	-4.01372	7.73002e-05	0.00228018	0.533319
CEBPD	0.170757	10.5131	4.01244	7.76973e-05	0.00228373	0.528472
ULK1	0.153025	9.02175	4.01045	7.83183e-05	0.00229754	0.52094
BRSK1	0.123401	7.44754	4.01009	7.8431e-05	0.00229754	0.519579
LOC440595	-0.172416	9.34826	-4.00994	7.84762e-05	0.00229754	0.519035
SLC16A12	0.108837	12.0193	4.00544	7.99019e-05	0.00233234	0.502004
ARAP3	0.157029	8.30645	4.00497	8.00519e-05	0.00233234	0.50023
LOC646434	0.134236	6.84463	4.00313	8.06408e-05	0.00233942	0.493298
CEBPZ	-0.155551	7.30397	-4.00147	8.11781e-05	0.00235195	0.487018
PSMC6	-0.109255	6.55764	-3.99391	8.36628e-05	0.0024208	0.458506
PARP4	0.104637	8.84194	3.99083	8.46967e-05	0.00244121	0.446892
GPBP1	-0.117176	7.1252	-3.98442	8.68833e-05	0.00249457	0.422794
RPS29	-0.214216	9.56515	-3.98323	8.72974e-05	0.00250324	0.418299
CENTA1	0.129834	9.54842	3.98001	8.84234e-05	0.00252902	0.406184
CUTL1	0.119064	7.45924	3.97754	8.92926e-05	0.00254735	0.396938
NT5C2	0.104798	8.67385	3.97372	9.06594e-05	0.00257318	0.382579
LOC644315	-0.15252	6.60099	-3.97113	9.15945e-05	0.00259312	0.372881
CEBPB	0.164136	11.0641	3.96793	9.27658e-05	0.00261302	0.360872
LOC387930	-0.154416	12.0267	-3.96689	9.31486e-05	0.0026175	0.356982
ITPK1	0.141395	7.82119	3.96526	9.37505e-05	0.00262419	0.350895
ATHL1	0.205597	8.24245	3.96469	9.39652e-05	0.0026269	0.348733
THOC7	-0.111213	8.02909	-3.9637	9.43344e-05	0.00263393	0.345028
LOC401357	0.216359	9.18928	3.95757	9.66518e-05	0.00268853	0.322098
ACTN4	0.120667	7.6165	3.95186	9.88562e-05	0.00273832	0.300794
HIGD1A	-0.121444	7.01618	-3.94978	9.9675e-05	0.00274525	0.293002
TOMM6	-0.128316	8.31673	-3.94263	0.000102527	0.00281594	0.266357
B2M	-0.201772	12.0094	-3.93893	0.000104034	0.00283828	0.252577
MYH9	0.17396	10.6066	3.93716	0.000104763	0.00285369	0.24598
MAST3	0.144468	8.57567	3.93361	0.000106238	0.00287978	0.232786
ATP6V0B	0.109387	9.21998	3.93085	0.000107396	0.00290765	0.222545
RNU1A3	-0.196774	7.45753	-3.93002	0.000107748	0.00291365	0.219454
SERPINA1	0.108263	8.47722	3.92798	0.000108616	0.00293001	0.211882
EEF1AL7	-0.196499	10.2079	-3.92358	0.000110513	0.00297399	0.195535
LOC650518	-0.243877	7.78498	-3.92225	0.000111091	0.00298595	0.19061
C19orf2	-0.10581	7.27129	-3.92081	0.00011172	0.00299924	0.185281
MMP25	0.119596	8.02211	3.91493	0.000114331	0.00306564	0.163481
LOC729646	-0.111985	6.20652	-3.91434	0.000114593	0.00306898	0.161317
CISD1	-0.109714	7.35718	-3.91241	0.000115464	0.00308489	0.154175
LSM14A	-0.112329	8.09155	-3.91204	0.000115633	0.0030857	0.152798
LOC196752	0.110223	7.15814	3.90945	0.00011681	0.00310598	0.143237
SYTL3	0.110092	7.616	3.9049	0.000118912	0.00315436	0.126406
LOC100134530	0.186297	8.4402	3.89463	0.000123785	0.00326034	0.0885251
ATP5C1	-0.184366	7.24427	-3.89171	0.000125204	0.00328997	0.0777682
ANXA1	-0.3153	9.22468	-3.89027	0.000125911	0.00330464	0.072461
TOMM5	-0.105594	6.36601	-3.88974	0.000126171	0.00330757	0.070516
CALM2	-0.146435	10.2503	-3.88741	0.000127325	0.0033261	0.0619282
TPT1	-0.247556	10.8946	-3.88025	0.000130928	0.00339636	0.0356153
TPST1	0.146023	6.56123	3.87882	0.000131659	0.00340346	0.0303652
LOC730187	-0.238099	9.58944	-3.87882	0.000131659	0.00340346	0.0303619
TUBA4A	0.127616	8.30731	3.87845	0.000131846	0.00340435	0.0290238
LOC728672	-0.201008	9.89708	-3.87686	0.000132666	0.0034176	0.0231817
MYADM	0.187346	9.44725	3.87157	0.000135424	0.00346955	0.00378465
STAT2	0.141413	9.26116	3.8715	0.00013546	0.00346955	0.00353295
RGS10	-0.153947	8.31979	-3.87097	0.000135741	0.00347088	0.00158065
LSM7	-0.114396	7.42628	-3.8682	0.000137209	0.00349293	-0.00856188
NFKBIA	0.135981	10.126	3.86801	0.000137312	0.00349293	-0.00926839
LOC653158	0.132719	7.47372	3.86526	0.000138789	0.00352647	-0.0193498
HLA-A	0.12392	11.8234	3.8626	0.000140228	0.003548	-0.0290712
HLA-DOB	-0.139029	6.96537	-3.86087	0.000141171	0.00356265	-0.0353899
ZNF281	0.107867	7.95098	3.85835	0.000142559	0.00358955	-0.0446088
ITGB2	0.148312	12.6066	3.85208	0.000146067	0.00366547	-0.0675154
PDE4C	0.104384	12.201	3.85019	0.000147138	0.00368821	-0.0744005
CSF3R	0.15531	10.2446	3.84925	0.000147671	0.00369741	-0.0778059
IL10	0.124417	10.487	3.8443	0.000150526	0.00374787	-0.0958468
RBM23	0.11029	8.84189	3.84078	0.000152588	0.00378652	-0.10866
LOC338870	-0.131806	9.60184	-3.83952	0.000153336	0.00379952	-0.113266
FCER1A	-0.281544	7.78885	-3.83528	0.000155868	0.00384379	-0.128692
RPS14	-0.132438	10.734	-3.83513	0.000155956	0.00384379	-0.129224
CHMP5	-0.176038	6.8207	-3.83383	0.000156742	0.00385105	-0.133956
MTHFS	-0.105634	7.47377	-3.83184	0.000157951	0.00387648	-0.141192
CKLF	-0.169391	9.42809	-3.82798	0.000160319	0.00392166	-0.155205
POLR2A	0.152168	8.6332	3.82654	0.000161211	0.00393055	-0.160429
RPL27	-0.272199	10.2512	-3.82615	0.000161449	0.00393206	-0.161819
DDX1	-0.105837	7.58051	-3.82475	0.000162325	0.00394909	-0.166915
C2orf25	-0.104729	8.14077	-3.82434	0.00016258	0.00395098	-0.168393
PRIC285	0.154827	8.35407	3.81683	0.000167344	0.0040391	-0.195579
IGF2R	0.206919	10.1507	3.81663	0.000167473	0.0040391	-0.196308
SLC9A1	0.125084	7.76642	3.81518	0.000168409	0.00405463	-0.20155
PLEKHG3	0.117476	7.69885	3.8138	0.000169307	0.00407012	-0.206557
LOC646942	-0.235709	8.9786	-3.80541	0.00017485	0.00417636	-0.236873
LOC644604	-0.205672	12.2263	-3.79316	0.000183246	0.00433514	-0.281002
CRISPLD2	0.218694	8.99867	3.79255	0.000183678	0.00433616	-0.283216
SSH2	0.141619	9.44065	3.79015	0.000185368	0.00437142	-0.29183
NUCB2	-0.102287	6.52259	-3.78231	0.000191005	0.00447599	-0.320008
ARID3A	0.143757	8.30625	3.78023	0.000192527	0.00449747	-0.32747
HSPA1B	0.1252	7.53242	3.77669	0.000195139	0.00454422	-0.340144
PADI4	0.224759	10.0079	3.77348	0.000197548	0.0045955	-0.351675
SCO2	0.138071	7.67208	3.77098	0.000199439	0.00461681	-0.360631
VIM	0.144243	11.2917	3.7709	0.000199498	0.00461681	-0.360913
FLJ22662	0.152125	10.2014	3.76876	0.000201124	0.00464014	-0.368544
RNU1-3	-0.148853	6.85525	-3.76842	0.000201387	0.00464014	-0.369772
DNAJA2	-0.114746	8.04194	-3.76821	0.000201552	0.00464014	-0.370539
MITD1	-0.101823	7.05038	-3.76794	0.000201754	0.00464014	-0.371483
SP1	0.102605	7.9346	3.76462	0.000204322	0.00468952	-0.38337
VPREB3	-0.184892	6.96005	-3.76166	0.000206631	0.00473765	-0.393934
LOC100131572	-0.135603	6.39522	-3.75948	0.000208353	0.00477178	-0.401735
TTC25	-0.11298	6.42511	-3.75715	0.000210204	0.00480475	-0.410045
SHISA5	0.126265	10.0178	3.75669	0.000210567	0.00480596	-0.411664
INTS3	0.100368	7.62185	3.74985	0.000216108	0.00491454	-0.436074
LOC645715	-0.10943	8.23959	-3.74919	0.000216644	0.00492169	-0.438398
EEF1E1	-0.106676	6.38269	-3.74665	0.000218745	0.00495933	-0.447468
PSAP	0.147897	11.5205	3.74588	0.000219385	0.00496879	-0.450211
LOC100130553	-0.17595	12.0016	-3.7411	0.000223383	0.00504908	-0.467175
ACAT1	-0.116794	6.81695	-3.73902	0.000225152	0.00508392	-0.474585
LOC100134728	-0.107386	6.75675	-3.73803	0.000225992	0.00509258	-0.478082
COMMD3	-0.166383	7.90677	-3.72857	0.000234222	0.00524624	-0.511674
LOC402251	-0.182389	9.7163	-3.72695	0.000235657	0.00526254	-0.51741
OSTC	-0.113276	7.47115	-3.726	0.000236497	0.00527601	-0.52075
BICD2	0.101562	7.97143	3.71847	0.000243306	0.00541168	-0.547397
LOC100133233	0.103725	12.3238	3.71518	0.000246339	0.00545949	-0.559024
C14orf4	0.164129	8.31496	3.71132	0.00024994	0.00550979	-0.572644
VAMP7	-0.121995	7.34793	-3.70922	0.000251922	0.00554715	-0.580058
C8orf37	0.114866	11.0036	3.709	0.000252132	0.00554715	-0.58084
S100A10	0.132033	10.9253	3.70826	0.000252836	0.00555717	-0.583458
PSMB10	0.106461	11.0335	3.70758	0.000253481	0.00556585	-0.585846
FLOT2	0.155564	11.1536	3.70063	0.000260178	0.00567878	-0.610316
BEXL1	-0.100043	7.30265	-3.7004	0.000260406	0.00567878	-0.611136
TOMM20	-0.101397	7.40749	-3.69915	0.000261633	0.0056944	-0.615547
LOC100132547	-0.125721	6.26456	-3.69427	0.000266455	0.00576561	-0.632679
PPP2R3C	-0.114679	7.66228	-3.68856	0.000272215	0.00587316	-0.65274
CDC42SE1	0.10766	8.22355	3.68698	0.000273831	0.00589093	-0.658291
LOC728440	0.13572	7.31025	3.68016	0.000280893	0.00600809	-0.682166
LOC730286	0.169052	8.28001	3.6738	0.000287646	0.00611264	-0.70444
FAM96A	-0.121133	7.21147	-3.67293	0.000288584	0.00611264	-0.707492
RPL22	-0.115466	8.77693	-3.6681	0.000293825	0.00618392	-0.724363
FLJ44124	0.112539	10.4789	3.66404	0.000298296	0.00623898	-0.738517
LOC651612	0.112549	6.63718	3.66092	0.000301784	0.00628619	-0.749412
VBP1	-0.158626	7.1066	-3.66047	0.000302286	0.00629076	-0.750968
MYO9B	0.103217	7.80125	3.6579	0.000305182	0.00633331	-0.759902
TMEM8	0.1326	7.84284	3.65606	0.000307278	0.00635317	-0.766316
GATAD2A	0.103718	8.69785	3.65465	0.000308896	0.00638071	-0.771237
SCAP	0.13998	8.82777	3.64791	0.000316719	0.00650616	-0.794667
YIPF3	0.105459	8.62754	3.64257	0.000323053	0.0065998	-0.813212
EML4	-0.120223	7.93463	-3.63991	0.000326247	0.0066468	-0.822426
LOC730284	0.170459	8.14005	3.63708	0.000329684	0.00669847	-0.832239
FCER2	-0.136315	6.55594	-3.63517	0.000332025	0.00672765	-0.838865
LOC100132394	0.510176	11.6172	3.63128	0.000336832	0.00681134	-0.852325
LOC100134273	-0.144911	6.66426	-3.62532	0.000344323	0.00693903	-0.872916
LOC729009	0.151156	9.43579	3.62486	0.000344905	0.00694448	-0.874495
LOC647340	-0.134524	8.53518	-3.619	0.000352448	0.0070576	-0.894745
FAM65B	0.13611	10.3954	3.61788	0.000353904	0.00707458	-0.898601
LOC389404	-0.189929	7.32903	-3.61677	0.000355355	0.00709236	-0.902432
APBB1IP	0.163678	9.52426	3.61671	0.000355429	0.00709236	-0.902626
FAM107B	-0.111819	8.5868	-3.61062	0.000363492	0.00723385	-0.923615
RNU1F1	-0.148525	6.90279	-3.60894	0.000365744	0.00726571	-0.929395
LOC100132491	0.132085	7.5215	3.60825	0.000366665	0.00727751	-0.931747
SF3B4	0.105038	8.79385	3.60797	0.000367054	0.00727877	-0.93274
CTNNA1	0.103191	7.7194	3.60598	0.000369738	0.00731897	-0.939555
LOC100134634	0.162036	8.26275	3.60422	0.00037214	0.00735999	-0.945613
GLIPR2	0.106562	10.7679	3.59024	0.000391717	0.00769262	-0.993561
PPBP	-0.2679	9.1749	-3.58318	0.000401978	0.00783056	-1.01774
RPS6	-0.149731	10.6134	-3.58211	0.000403545	0.00784889	-1.02137
UBA7	0.105971	8.24702	3.57908	0.000408045	0.00789512	-1.03174
HLA-A29.1	0.769018	10.1206	3.57492	0.000414288	0.00792166	-1.04593
KIAA1949	0.113973	9.96972	3.57314	0.000416982	0.00795514	-1.05199
SLC7A7	0.122136	9.34307	3.57298	0.000417236	0.00795514	-1.05256
C16orf61	-0.129354	7.23567	-3.5717	0.000419181	0.00796552	-1.0569
CCDC59	-0.11579	7.5021	-3.5708	0.000420563	0.00797819	-1.05998
LOC642741	-0.155171	11.0614	-3.56563	0.000428554	0.00810408	-1.07756
C14orf2	-0.108721	6.77461	-3.56208	0.000434137	0.00816624	-1.08966
CLCN7	0.127022	8.87435	3.55988	0.000437617	0.00821783	-1.09711
LOC100134688	0.115401	6.93257	3.55744	0.00044152	0.0082633	-1.10541
RHOG	0.15232	11.2882	3.55565	0.000444397	0.00831019	-1.11148
RPS10	-0.185872	11.1853	-3.55097	0.000452022	0.00843158	-1.12736
FRAT1	0.101875	7.20411	3.54992	0.000453747	0.00845667	-1.13092
LOC401152	-0.10246	7.55554	-3.54766	0.000457491	0.00851934	-1.13859
TACC3	0.100006	7.67435	3.54676	0.000458984	0.00854001	-1.14164
NOP58	-0.138007	7.19563	-3.54625	0.000459838	0.00854877	-1.14337
SET	-0.117157	8.68758	-3.53689	0.000475683	0.00879205	-1.175
TMCO1	-0.202199	7.66938	-3.53646	0.000476427	0.0087964	-1.17645
SLC16A3	0.136198	9.63477	3.53547	0.000478136	0.0088102	-1.1798
TAP1	0.137843	9.52072	3.53518	0.000478639	0.0088102	-1.18078
FCGRT	0.126649	9.87505	3.53094	0.000486033	0.00892421	-1.19509
NUCB1	0.138215	11.0032	3.52937	0.000488801	0.00896068	-1.20039
LOC647673	-0.150119	7.20185	-3.52826	0.000490763	0.00897951	-1.20412
LOC728244	-0.113049	10.1163	-3.52809	0.000491058	0.00897951	-1.20468
SMAP2	0.15171	10.2482	3.52756	0.000492003	0.00898942	-1.20648
HCK	0.125854	9.48533	3.52665	0.000493627	0.00900435	-1.20955
TKT	0.13464	10.7356	3.52585	0.000495058	0.00902307	-1.21225
ARHGAP4	0.105675	8.69865	3.52224	0.000501536	0.0091188	-1.22438
LOC643313	0.115212	7.26055	3.51493	0.000514937	0.00929428	-1.24898
LRP10	0.143804	10.2587	3.51332	0.000517926	0.0093392	-1.25438
PLCB2	0.118308	8.42894	3.51123	0.00052183	0.00938832	-1.26138
NUBPL	0.112955	8.7625	3.51067	0.000522878	0.0093925	-1.26325
CYP4F3	0.127208	7.75671	3.50978	0.00052457	0.0093925	-1.26627
TXNDC12	-0.126227	8.69874	-3.50741	0.000529043	0.00944967	-1.27419
KPNA4	-0.102907	7.77182	-3.50741	0.000529053	0.00944967	-1.2742
DOCK2	0.110082	9.54089	3.50343	0.000536665	0.0095517	-1.28752
TBC1D15	-0.107745	6.93319	-3.48996	0.000563233	0.00992567	-1.33256
TMEM91	0.147242	8.83095	3.48836	0.00056646	0.00996622	-1.33789
DUSP1	0.173774	9.94759	3.47744	0.000589024	0.0102902	-1.37428
DYSF	0.224968	9.54952	3.47291	0.000598612	0.0104088	-1.38932
FPR1	0.180337	11.5353	3.47158	0.000601461	0.0104339	-1.39374
LOC100132863	-0.140522	7.61647	-3.47002	0.000604824	0.0104841	-1.39893
EHBP1L1	0.110591	8.69594	3.46914	0.000606718	0.0104943	-1.40184
LOC646785	-0.106286	7.70077	-3.46865	0.000607768	0.0104988	-1.40346
PCBP1	0.106617	10.972	3.46797	0.000609256	0.0105119	-1.40573
LOC100129742	-0.288803	7.47841	-3.46729	0.000610732	0.0105218	-1.40799
C9orf164	0.122625	7.76853	3.46486	0.000616037	0.0105889	-1.41604
LOC90925	-0.114179	6.65607	-3.46281	0.000620545	0.0106245	-1.42283
LAMP2	0.104455	8.74036	3.45897	0.00062908	0.0107387	-1.43554
CYBA	0.107762	11.5401	3.45589	0.000636002	0.010831	-1.44573
LOC440737	-0.182356	8.27795	-3.45162	0.000645725	0.0109714	-1.45985
SORL1	0.184329	10.0458	3.44858	0.000652726	0.0110483	-1.46989
LYN	0.169928	11.2767	3.44705	0.000656273	0.0110929	-1.47493
TRIM21	0.105868	7.96596	3.44387	0.000663717	0.0111666	-1.48543
C17orf45	-0.173755	9.11235	-3.44172	0.000668776	0.011201	-1.49249
LOC648210	-0.101524	8.45165	-3.43978	0.000673408	0.0112701	-1.49891
GRN	0.144416	8.77437	3.43423	0.000686745	0.011435	-1.51716
SNX27	0.10954	8.70437	3.43419	0.000686848	0.011435	-1.5173
RNF24	0.169136	8.85855	3.43245	0.000691081	0.0114798	-1.52301
LOC100134734	0.110706	7.006	3.43221	0.000691659	0.0114808	-1.52379
CLNS1A	-0.120106	7.57795	-3.419	0.000724668	0.0119223	-1.56714
LOC651436	-0.335274	8.66291	-3.41477	0.000735542	0.0120567	-1.58098
RPL3	-0.102445	11.1085	-3.41261	0.00074116	0.0121221	-1.58805
TLN1	0.158821	8.48363	3.40801	0.000753244	0.0122658	-1.60308
HLA-B	0.139292	12.0435	3.39745	0.000781661	0.0126271	-1.63748
BCKDK	0.103843	8.36185	3.39659	0.000784022	0.012647	-1.64029
S100A11	0.157783	9.93263	3.3958	0.000786197	0.0126729	-1.64286
HDDC2	-0.117076	7.70863	-3.39081	0.000800058	0.0128222	-1.65909
EHD1	0.110271	10.2457	3.38686	0.000811198	0.0129635	-1.67193
ADAR	0.11897	9.61813	3.38543	0.000815251	0.012991	-1.67656
RAB11FIP1	0.114545	8.80632	3.38505	0.000816342	0.0129991	-1.6778
LOC100131261	-0.129532	7.28345	-3.38476	0.000817159	0.0130028	-1.67873
TYROBP	0.119119	12.397	3.37811	0.000836369	0.0132518	-1.7003
CST3	0.13826	11.6925	3.37329	0.000850544	0.0134148	-1.7159
MXD1	0.14172	10.136	3.36124	0.000886977	0.0137989	-1.75481
PLAC8	-0.105664	9.05977	-3.36048	0.000889308	0.0138255	-1.75725
NCSTN	0.112192	8.64932	3.3551	0.00090607	0.0140469	-1.77457
LOC651894	-0.122552	10.2888	-3.35108	0.000918791	0.0142046	-1.7875
C20orf52	-0.111568	8.32528	-3.34655	0.000933343	0.0142972	-1.80207
VPS29	-0.142715	7.95996	-3.34633	0.000934038	0.0142972	-1.80275
PTGDS	0.191701	7.15925	3.34617	0.00093456	0.0142972	-1.80327
C8orf59	-0.119527	6.97265	-3.34604	0.000934978	0.0142972	-1.80369
RPS15A	-0.25321	9.18863	-3.33984	0.000955262	0.0145567	-1.82358
SIRPA	0.111914	8.85635	3.33828	0.000960429	0.0146055	-1.82858
ENO1	0.105265	10.7077	3.33789	0.000961723	0.0146152	-1.82983
FKBP5	0.141505	8.75377	3.33661	0.000965982	0.01465	-1.83393
TMEM154	0.123474	9.7497	3.33602	0.000967959	0.01467	-1.83582
ACTN1	0.17824	9.76501	3.32992	0.000988551	0.014851	-1.85533
OPTN	-0.100331	7.20718	-3.32813	0.0009947	0.0148771	-1.86107
TBXAS1	0.11181	8.97182	3.32651	0.00100025	0.0149261	-1.86622
HIST2H2BE	0.130711	7.64616	3.32527	0.00100455	0.0149503	-1.8702
LOC728973	-0.204542	7.32409	-3.32265	0.00101365	0.0150757	-1.87856
AKNA	0.104507	9.3617	3.32202	0.00101586	0.0150783	-1.88057
DPEP2	0.123437	9.19727	3.32169	0.001017	0.0150838	-1.88161
RAB11A	-0.103438	7.78683	-3.32016	0.00102238	0.0151349	-1.8865
HLA-F	0.106751	9.71218	3.31965	0.00102416	0.0151384	-1.8881
SBNO2	0.101145	7.2831	3.31667	0.00103472	0.0152348	-1.89761
DEK	-0.155551	7.40104	-3.31586	0.00103761	0.0152497	-1.90019
FTHL12	0.137944	10.3294	3.31338	0.00104647	0.0153096	-1.90806
C20orf3	0.110824	8.43718	3.31318	0.00104722	0.0153096	-1.90873
TMEM126B	-0.135025	6.92616	-3.31286	0.00104835	0.0153161	-1.90972
EMILIN2	0.11186	8.11004	3.30782	0.00106666	0.0155327	-1.92575
LOC651149	-0.103623	6.87336	-3.30503	0.00107692	0.0156533	-1.93462
ATG2A	0.104287	7.28126	3.30461	0.00107845	0.0156533	-1.93593
LOC399900	0.112912	11.7382	3.30263	0.00108579	0.015724	-1.94221
GNAI2	0.107786	10.464	3.29826	0.0011022	0.0158742	-1.95609
CHST15	0.138778	9.72422	3.29419	0.00111765	0.0160036	-1.96897
LOC100128062	0.112459	9.79402	3.29226	0.00112503	0.0160783	-1.97506
CD79A	-0.114827	7.35937	-3.28285	0.00116178	0.0164415	-2.00479
FTHL3	0.112004	8.32542	3.28135	0.00116774	0.016509	-2.00952
LOC646819	-0.258426	8.74662	-3.27735	0.00118375	0.0166682	-2.02211
EPN1	0.109107	9.38522	3.27723	0.00118424	0.0166682	-2.02249
FCN1	0.135724	11.9713	3.27656	0.00118696	0.016687	-2.02462
M6PRBP1	0.118712	9.41968	3.27594	0.00118948	0.0167104	-2.02658
LOC389787	-0.210243	8.77454	-3.27382	0.00119808	0.01681	-2.03323
PPP1R2	-0.107512	7.29307	-3.27306	0.00120117	0.0168409	-2.03562
PCNX	0.108215	8.64564	3.27163	0.00120705	0.0168828	-2.04013
B4GALT5	0.130217	8.87535	3.27044	0.00121194	0.016928	-2.04387
SLC12A9	0.100422	9.02086	3.26499	0.00123458	0.0171282	-2.06098
LAMP1	0.107424	9.44431	3.25596	0.00127299	0.0175519	-2.08928
RPL9	-0.219861	7.89323	-3.25422	0.00128051	0.017623	-2.09473
ASAP1IT1	0.108712	6.74457	3.25204	0.00129	0.0177426	-2.10154
CLDND2	0.104429	6.82433	3.25118	0.00129376	0.0177725	-2.10424
NCRNA00219	-0.101659	7.46875	-3.24696	0.00131237	0.0179068	-2.11742
LOC648729	-0.275014	10.4446	-3.2458	0.00131754	0.0179444	-2.12105
CORO7	0.103501	7.75531	3.24494	0.00132138	0.0179858	-2.12374
UBA1	0.124491	9.25825	3.24067	0.00134055	0.0181802	-2.13704
SH3BGRL3	0.129349	10.7038	3.23517	0.00136567	0.0183978	-2.15418
RSL24D1	-0.260212	7.17404	-3.22884	0.00139512	0.0187155	-2.17387
TNFSF10	-0.142474	8.58941	-3.22736	0.00140209	0.0187863	-2.17846
ZMYND11	-0.121762	7.65312	-3.22576	0.00140967	0.0188426	-2.18344
HMGN1	-0.10345	8.57111	-3.22366	0.00141965	0.0189532	-2.18995
VPS37C	0.100264	8.69346	3.21446	0.00146419	0.0194549	-2.21845
LOC389223	-0.177792	11.7187	-3.21366	0.00146812	0.0194954	-2.22092
CD58	-0.114387	7.04636	-3.21333	0.00146974	0.0195053	-2.22193
SEL1L3	-0.104715	7.34773	-3.21129	0.00147984	0.0196158	-2.22825
LOC730754	-0.177907	10.3942	-3.21111	0.0014807	0.0196158	-2.22878
HIST2H2AC	0.112414	7.75276	3.20449	0.00151391	0.0199255	-2.24923
LOC100132112	0.139791	8.08678	3.20265	0.00152328	0.0200371	-2.25492
LOC653506	0.10477	8.34447	3.19882	0.00154288	0.0202078	-2.2667
TUBA1A	0.103006	10.0778	3.19478	0.00156387	0.0203571	-2.27916
SNHG6	-0.127938	8.20833	-3.18519	0.00161464	0.0208697	-2.30859
NAGK	0.106385	9.41199	3.17727	0.00165781	0.0213043	-2.33288
HSPA8	-0.114005	9.80306	-3.17472	0.00167191	0.0214113	-2.34068
STAT1	0.132691	9.3927	3.17196	0.00168731	0.0215591	-2.34912
LOC100129379	-0.198893	7.90934	-3.16535	0.00172468	0.0219265	-2.36929
LOC391833	-0.156821	7.84034	-3.16515	0.00172583	0.0219265	-2.3699
CD52	-0.249976	9.7104	-3.15742	0.00177055	0.0223792	-2.39344
C8orf45	0.102186	10.7451	3.13573	0.00190188	0.0237034	-2.45923
PCMT1	-0.125911	8.18171	-3.13555	0.00190297	0.0237037	-2.45975
LOC645452	0.105995	11.0251	3.13498	0.00190659	0.0237303	-2.4615
TLR5	0.110025	7.50042	3.13455	0.00190926	0.0237366	-2.46279
AMY1C	0.104672	9.25346	3.13093	0.00193211	0.0239463	-2.47372
FCRLA	-0.164299	7.18614	-3.12944	0.00194157	0.0240236	-2.47821
SYT11	0.102408	8.06717	3.11511	0.00203499	0.0249327	-2.52137
LOC642103	0.141218	7.45818	3.1109	0.00206317	0.0251929	-2.534
AIDA	-0.100419	8.04375	-3.10994	0.0020697	0.0252242	-2.5369
LOC100132037	-0.130152	7.06628	-3.10985	0.00207027	0.0252242	-2.53715
POLE4	-0.114755	8.36903	-3.10964	0.00207173	0.0252283	-2.5378
ASGR1	0.109959	8.2522	3.10252	0.00212044	0.0255703	-2.55913
CRBN	-0.120548	7.35792	-3.09836	0.00214941	0.0257857	-2.57158
RNU1-5	-0.139148	6.96383	-3.09315	0.00218615	0.0260946	-2.58713
LCP1	0.107034	12.3608	3.09002	0.00220855	0.0262916	-2.59648
FAM53C	0.128833	8.83403	3.08423	0.00225047	0.0266627	-2.61372
MKNK2	0.104715	8.91568	3.08256	0.00226273	0.026737	-2.6187
SEMA4A	0.125231	8.20617	3.07259	0.00233699	0.0273967	-2.6483
LOC641996	0.110569	6.99222	3.06805	0.00237158	0.0276731	-2.66176
SLC2A3	0.144953	10.9086	3.05297	0.00248988	0.0287658	-2.70635
HIATL2	0.101889	10.2418	3.04937	0.00251889	0.0290258	-2.71695
LOC653226	-0.133835	7.75953	-3.04691	0.00253886	0.0291746	-2.72418
TAF7	-0.104141	6.99701	-3.04606	0.00254584	0.0291953	-2.72669
RXRA	0.117106	9.76594	3.04476	0.0025565	0.0292777	-2.73051
TGFBI	0.127304	9.47114	3.04391	0.0025635	0.0293155	-2.73302
HIST2H2AA3	0.12382	8.14899	3.04353	0.00256661	0.0293332	-2.73413
PSCD4	0.10257	9.94655	3.0416	0.00258262	0.0294559	-2.73982
ANKRD49	-0.102129	6.8113	-3.0239	0.00273325	0.030796	-2.79166
LBA1	0.1049	7.62607	3.01363	0.00282438	0.0315361	-2.82164
ACTR6	-0.112542	6.47426	-3.01089	0.00284915	0.0317259	-2.82962
RPS18	-0.186627	9.19341	-3.00387	0.00291357	0.0322415	-2.85004
FTHL8	0.132247	10.0749	3.00026	0.0029471	0.032548	-2.8605
LOC100129599	-0.107624	6.79654	-2.99865	0.00296229	0.032651	-2.86519
RPS13	-0.107788	10.6404	-2.9966	0.0029816	0.0327484	-2.87112
IRF1	0.146321	10.4848	2.99379	0.00300829	0.0329142	-2.87926
GPSM3	0.101808	10.4332	2.99007	0.00304399	0.0331908	-2.89002
LOC728059	-0.13858	7.62697	-2.98761	0.00306784	0.0333368	-2.89715
LOC100133372	-0.111247	8.48824	-2.98651	0.00307846	0.0334017	-2.9003
SRGN	-0.157631	11.8975	-2.98545	0.00308884	0.0334509	-2.90337
LOC731096	-0.109882	11.0397	-2.98508	0.00309246	0.0334738	-2.90444
CD93	0.122884	8.85117	2.97596	0.00318294	0.0341968	-2.93075
LOC653881	-0.132955	11.3864	-2.97481	0.00319449	0.0342843	-2.93405
EEF1G	-0.125711	10.7063	-2.97448	0.00319777	0.0342843	-2.93499
GZMA	-0.241171	8.65798	-2.96983	0.00324499	0.0346789	-2.94836
CSF1R	0.132787	9.32368	2.9611	0.00333543	0.0354751	-2.97342
PANX2	0.129424	7.61433	2.96055	0.00334127	0.0354954	-2.97501
LOC399744	0.110334	7.35927	2.95434	0.00340699	0.035988	-2.99276
LOC646301	0.100679	7.23977	2.95404	0.00341026	0.0359894	-2.99363
CCNJL	0.100699	6.90651	2.93971	0.00356682	0.0372307	-3.03451
LASP1	0.112159	10.5015	2.9396	0.00356803	0.0372307	-3.03482
ZBED5	-0.119313	7.3578	-2.93556	0.00361335	0.0375805	-3.04631
CST7	0.137832	9.05337	2.91666	0.00383246	0.0392554	-3.09986
TMEM59	-0.105479	8.82547	-2.91057	0.0039057	0.0397313	-3.11707
TPP1	0.113621	8.90266	2.91019	0.00391023	0.0397419	-3.11812
CTSW	0.122627	7.80284	2.90741	0.00394417	0.0399957	-3.12598
LOC391656	-0.218443	8.91002	-2.90206	0.00401003	0.0404979	-3.14103
LOC649049	-0.13275	9.12989	-2.90058	0.00402847	0.0406289	-3.14519
EFHA1	-0.107712	7.42063	-2.88938	0.00417019	0.0417187	-3.17659
CD19	-0.132697	6.99582	-2.88796	0.00418851	0.0418457	-3.18057
SELL	0.126355	10.8134	2.8834	0.00424777	0.0423051	-3.19333
TIMP1	0.135117	10.3393	2.88149	0.0042729	0.0424985	-3.19868
AKR1C3	-0.125269	6.77045	-2.87774	0.00432242	0.0428383	-3.20914
UBE1	0.109959	8.50671	2.86765	0.00445852	0.0439333	-3.23725
CD14	0.133556	10.8817	2.86515	0.00449281	0.0441931	-3.2442
HIST1H4C	-0.149403	10.2692	-2.86194	0.0045372	0.0445512	-3.25311
RYBP	0.105732	8.58523	2.85859	0.00458394	0.0448916	-3.2624
RPL13A	-0.130716	9.98835	-2.85237	0.0046719	0.0455133	-3.27963
SLC15A3	0.112687	9.06859	2.83687	0.00489776	0.0470226	-3.32239
IL18RAP	0.173283	8.96371	2.83502	0.00492543	0.0472405	-3.32749
CAPZA2	-0.166352	8.30057	-2.83201	0.00497062	0.0475717	-3.33575
CLIC3	0.122295	7.44415	2.83125	0.0049821	0.0476203	-3.33784
LOC643031	0.193956	10.1424	2.83048	0.00499381	0.0476922	-3.33996
POTEF	0.103991	11.855	2.81603	0.00521726	0.0491123	-3.37956
PGLYRP1	0.184711	8.65714	2.81602	0.00521745	0.0491123	-3.37959
STXBP2	0.124206	9.25822	2.81402	0.00524904	0.0493264	-3.38505
LOC730278	0.145747	10.5087	2.81348	0.00525758	0.0493858	-3.38652
PPM1F	0.113541	9.57036	2.80779	0.00534877	0.0500107	-3.40206
MSN	0.114629	10.4724	2.79957	0.00548289	0.0508387	-3.42444
LOC727865	-0.179516	6.99422	-2.79859	0.00549903	0.0509606	-3.42709
VPS36	-0.107766	7.0775	-2.79723	0.0055215	0.0510693	-3.43077
WBP2	0.129483	11.5149	2.78783	0.00567963	0.0522072	-3.45627
EMR3	0.10845	7.91021	2.78566	0.00571681	0.0524503	-3.46216
LOC284757	0.105269	7.16793	2.77942	0.0058247	0.0530814	-3.47903
GPR56	0.16744	8.76964	2.77909	0.00583038	0.0531114	-3.47991
CPEB4	0.112673	7.08557	2.7727	0.00594279	0.0538496	-3.49713
PRAM1	0.102686	7.68148	2.76302	0.00611695	0.0550476	-3.52317
GLRX	-0.164147	8.86789	-2.76246	0.00612715	0.0551171	-3.52467
LOC645385	-0.10204	8.90244	-2.76035	0.00616568	0.0553521	-3.53032
FRAT2	0.120569	10.6024	2.75428	0.00627812	0.0560464	-3.54661
PLCG2	0.100986	8.97351	2.75143	0.00633135	0.0563631	-3.55421
ACSL1	0.135392	9.2379	2.74997	0.00635891	0.0564838	-3.55812
LOC645683	-0.121101	11.2151	-2.74844	0.00638793	0.0566633	-3.56222
LOC729236	-0.101815	8.47143	-2.74813	0.00639364	0.056669	-3.56303
MBOAT7	0.125942	9.2077	2.74334	0.00648518	0.0572981	-3.57583
LOC286512	-0.102968	7.56356	-2.73919	0.00656531	0.0576863	-3.58688
LOC644790	-0.161587	7.61704	-2.73636	0.00662058	0.0580348	-3.59443
TNFRSF1B	0.108014	10.1556	2.73065	0.00673321	0.0588141	-3.6096
RPL15	-0.125292	9.62628	-2.72856	0.00677487	0.0590624	-3.61515
IL17RA	0.113103	8.19831	2.71941	0.0069599	0.0603383	-3.63938
NCF1C	0.132737	9.93289	2.71809	0.006987	0.0604862	-3.64287
ANPEP	0.132299	8.2717	2.71556	0.00703923	0.0608203	-3.64956
SHKBP1	0.108353	7.7826	2.70108	0.00734448	0.0626948	-3.68769
YPEL5	-0.114905	8.49955	-2.70101	0.0073461	0.0626948	-3.68789
PCMTD1	-0.136826	7.27352	-2.6899	0.00758836	0.0640517	-3.71701
TREM1	0.105437	7.32214	2.68733	0.00764544	0.0644348	-3.72373
BASP1	0.154588	11.6131	2.68063	0.00779611	0.0653356	-3.74123
EIF2AK2	0.116653	8.20963	2.68037	0.00780202	0.0653361	-3.74191
ANKRD12	-0.107102	6.9879	-2.66367	0.00818969	0.0679702	-3.78537
LOC100134364	0.329148	10.0837	2.65995	0.00827819	0.0683993	-3.79499
TTC38	0.100245	7.72284	2.65963	0.00828594	0.0684303	-3.79583
GNG11	-0.144767	7.84905	-2.65914	0.00829766	0.0684647	-3.7971
LOC100008589	0.312252	9.56671	2.65323	0.00844048	0.0692529	-3.81237
CFD	0.244247	10.6814	2.65262	0.00845538	0.0692905	-3.81395
LOC648984	0.106542	7.36201	2.65038	0.00851036	0.069494	-3.81975
LOC392437	0.11045	10.6653	2.64961	0.00852914	0.0695964	-3.82173
S100A12	-0.187107	8.64975	-2.64946	0.00853293	0.0696019	-3.82212
LY96	-0.193853	7.44802	-2.64159	0.00872846	0.07068	-3.84239
GPBAR1	0.100068	7.96975	2.63835	0.00881014	0.0711091	-3.85072
LOC388339	-0.149981	8.08786	-2.63566	0.0088785	0.0715314	-3.85763
SESN3	-0.151063	7.62589	-2.63208	0.00897038	0.0719598	-3.86683
ZNF467	0.125595	8.98861	2.62152	0.0092457	0.0734291	-3.89384
SLC35A1	-0.107056	7.32728	-2.62054	0.00927182	0.073558	-3.89636
TMEM111	-0.143135	9.79423	-2.6182	0.00933386	0.0738512	-3.90231
PTAFR	0.103601	8.19492	2.61817	0.00933482	0.0738512	-3.90241
HBG1	-0.396975	11.7913	-2.60496	0.00969307	0.0757418	-3.93602
C21orf7	-0.128514	7.89911	-2.59117	0.0100804	0.0777045	-3.97095
C1orf24	0.137366	10.1913	2.58936	0.0101322	0.0779107	-3.97551
C5AR1	0.123177	9.47133	2.55593	0.0111333	0.0834864	-4.05937
PNPLA2	0.1291	7.93288	2.55261	0.0112376	0.0840712	-4.06767
LOC401537	-0.129614	9.15042	-2.5486	0.0113644	0.0847641	-4.07764
LOC648249	-0.119681	9.50296	-2.52295	0.0122068	0.0890682	-4.1411
SPI1	0.11664	9.74602	2.49405	0.0132223	0.0940014	-4.21189
PIGY	-0.105944	8.1758	-2.48343	0.013614	0.0957192	-4.2377
HBG2	-0.388515	11.8532	-2.47127	0.014075	0.0980798	-4.26713
MOBKL2A	0.107609	8.58731	2.44298	0.0152018	0.103335	-4.33507
SRRD	-0.117857	7.25158	-2.438	0.015408	0.104126	-4.34695
TMEM140	0.111079	9.20465	2.42463	0.0159745	0.106699	-4.37874
LOC387867	-0.106936	10.1256	-2.42321	0.0160357	0.106916	-4.3821
RPS23	-0.13687	8.16554	-2.40983	0.0166228	0.109702	-4.41372
UNC84B	0.102236	11.0547	2.36541	0.0187104	0.119945	-4.51749
FOS	0.111518	7.94815	2.35809	0.0190757	0.121589	-4.53441
C9orf78	-0.126042	9.30413	-2.34681	0.019651	0.124121	-4.56039
WARS	0.100705	8.85741	2.33647	0.0201918	0.126605	-4.58411
RGS18	-0.139653	8.1456	-2.335	0.0202697	0.126915	-4.58747
SIGLEC14	0.206286	9.26602	2.33235	0.0204107	0.127369	-4.59353
REEP5	-0.108617	8.1078	-2.32358	0.0208838	0.129488	-4.61352
ANXA3	-0.102354	6.95195	-2.32048	0.0210536	0.130238	-4.62059
ZYX	0.102413	9.61656	2.31298	0.0214686	0.131904	-4.6376
EIF1AY	-0.117678	6.4181	-2.30575	0.0218756	0.133865	-4.65396
PRF1	0.133714	9.27361	2.30296	0.0220342	0.134564	-4.66025
LOC100130886	0.122348	8.34572	2.29123	0.0227136	0.137279	-4.68667
PCNP	-0.109985	7.97525	-2.28727	0.0229466	0.138057	-4.69555
HIST2H2AA4	0.101394	8.66921	2.26341	0.0243969	0.143912	-4.74876
FPR2	0.114091	8.33212	2.25914	0.0246648	0.144878	-4.75823
EIF4A2	-0.116625	9.51801	-2.25679	0.0248133	0.145559	-4.76344
FAM104A	-0.126975	8.83539	-2.24133	0.0258101	0.149054	-4.79755
LOC728126	-0.10801	9.42597	-2.21019	0.0279232	0.157149	-4.86555
AP1S2	-0.12831	8.82165	-2.15289	0.032205	0.172717	-4.98827
C15orf39	0.100162	8.62965	2.15142	0.0323222	0.173155	-4.99139
FGD2	0.106521	8.65257	2.13694	0.0334935	0.17702	-5.02188
FAM129A	0.114922	10.4494	2.11766	0.0351096	0.182706	-5.06218
NKG7	0.118667	11.1034	2.09884	0.0367511	0.188692	-5.10118
ODC1	-0.107434	8.47448	-2.09789	0.0368358	0.188913	-5.10314
HLA-DQB1	-0.124804	6.99422	-2.07021	0.0393746	0.197176	-5.15986
FBXO7	-0.104193	8.23238	-2.06298	0.0400615	0.199316	-5.17455
MMP9	0.168049	9.32894	2.05734	0.0406051	0.200607	-5.18599
SNHG5	-0.151745	8.48541	-2.03678	0.0426381	0.206876	-5.22739
CXCR1	0.110532	9.19588	2.01772	0.0446003	0.212741	-5.26542
CA4	0.106489	7.92152	2.00967	0.0454519	0.215559	-5.28138
PI3	0.16692	9.70895	2.00779	0.0456524	0.21605	-5.28509

## Sheet: MDD-related DEGs
The detailed information of MDD-related DEGs
id	logFC	AveExpr	t	P.Value	adj.P.Val	B
GZMK	-0.41968	9.43063	-5.12562	7.14052e-07	0.0154621	5.13125
RETN	0.253957	5.79262	4.50411	1.14911e-05	0.111929	2.8094
TDRD9	0.492224	6.75251	4.39783	1.80026e-05	0.111929	2.43564
MARC1	0.340768	8.40379	4.35177	2.18163e-05	0.111929	2.27584
MMP8	0.624075	4.10598	4.31084	2.58449e-05	0.111929	2.13499
ZNF37BP	-0.215069	5.56307	-4.20953	3.91126e-05	0.120759	1.79097
PYHIN1	-0.294528	7.40136	-4.13618	5.25557e-05	0.120759	1.54601
FAM110B	0.150985	4.47516	4.11313	5.76223e-05	0.120759	1.46975
HP	0.483716	7.65849	4.09244	6.25646e-05	0.120759	1.4016
LOC100506379	-0.131131	3.21756	-4.07875	6.60522e-05	0.120759	1.35669
HK2	0.227327	9.61198	4.05283	7.31752e-05	0.120759	1.27193
DAO	-0.151876	3.3817	-4.05261	7.32372e-05	0.120759	1.27123
IRAK3	0.294372	8.21646	4.05254	7.32586e-05	0.120759	1.27099
PFKFB2	0.204666	4.89473	4.03636	7.80744e-05	0.120759	1.21832
GRB10	0.321517	6.00183	3.98619	9.49966e-05	0.125945	1.05612
MAFG	0.207098	6.63441	3.98285	9.6238e-05	0.125945	1.04539
GPR18	-0.250656	10.0743	-3.97589	9.88763e-05	0.125945	1.02304
RP11-502N13.2	0.228652	4.45835	3.9429	0.000112352	0.135159	0.917512
CACNB2	-0.161012	4.8477	-3.92615	0.000119845	0.136585	0.864215
IL7R	-0.220199	10.6103	-3.90025	0.000132367	0.138738	0.782204
TIMP2	0.139034	10.6372	3.88741	0.000139032	0.138738	0.741686
KLRB1	-0.281175	9.91754	-3.88381	0.000140955	0.138738	0.730359
IKZF3	-0.229805	6.87405	-3.84276	0.000164755	0.153526	0.601748
RP11-173M1.8	0.266886	7.12955	3.81932	0.000180012	0.153526	0.528795
DCAF16	-0.169011	6.34539	-3.81503	0.000182943	0.153526	0.515497
TPST1	0.356669	5.90888	3.80361	0.000190968	0.153526	0.48015
LTB4R	0.210558	7.10884	3.7793	0.000209186	0.153526	0.40516
RPL9	-0.274626	11.1967	-3.76439	0.000221162	0.153526	0.359365
CCT2	-0.169814	8.22681	-3.76361	0.000221805	0.153526	0.356975
CAPNS2	0.292678	3.99894	3.76306	0.000222256	0.153526	0.355307
RPLP0	-0.216316	10.9697	-3.76128	0.00022374	0.153526	0.349833
STX17	-0.143115	6.29405	-3.75509	0.000228958	0.153526	0.330875
HLA-DPB1	-0.281884	8.85061	-3.74926	0.000233969	0.153526	0.313075
EVL	-0.153188	8.59698	-3.72164	0.000259187	0.165072	0.228943
KLF12	-0.162328	5.71137	-3.70247	0.000278172	0.16601	0.170876
RQCD1	-0.102513	5.41392	-3.69655	0.000284297	0.16601	0.152991
OLFM4	1.02266	6.92852	3.69351	0.000287498	0.16601	0.1438
ITM2A	-0.210708	9.16925	-3.6899	0.000291327	0.16601	0.132937
PCDHB3	0.101219	2.95747	3.67712	0.000305303	0.169054	0.0944736
CTD-2002J20.1	-0.256032	4.30163	-3.67095	0.000312282	0.169054	0.0759252
LOC153684	-0.243439	6.82458	-3.65744	0.000328078	0.17234	0.0354405
PWP1	-0.123296	7.19669	-3.65231	0.000334271	0.17234	0.0201019
PMPCB	-0.132272	7.74041	-3.63302	0.000358554	0.17746	-0.0374021
GPR171	-0.257136	10.2424	-3.63146	0.000360591	0.17746	-0.0420444
TSHZ3	0.254486	7.14941	3.58997	0.000418869	0.197969	-0.164785
TRAC	-0.147573	11.5506	-3.58886	0.000420549	0.197969	-0.168061
ATF7IP2	-0.174133	7.38768	-3.5521	0.000479701	0.218611	-0.275762
ELAC1	-0.170498	5.51035	-3.54103	0.000499014	0.218611	-0.308041
CHIC1	-0.158804	4.46368	-3.52953	0.000519817	0.218611	-0.341433
ERAP2	-0.287756	6.18651	-3.5287	0.00052136	0.218611	-0.343855
CHIT1	0.205319	5.03815	3.52478	0.00052866	0.218611	-0.35522
LOC339988	-0.272938	7.26773	-3.51926	0.000539109	0.218611	-0.371216
S100A12	0.297947	10.7568	3.51787	0.000541753	0.218611	-0.375214
VCAN	0.1685	10.1417	3.50633	0.000564322	0.218611	-0.40856
ELP2	-0.112787	6.873	-3.49501	0.000587314	0.218611	-0.441175
FCER1A	-0.233783	6.22585	-3.49478	0.00058778	0.218611	-0.441822
CEACAM8	0.767021	8.6357	3.49242	0.000592702	0.218611	-0.448631
APCDD1	0.319388	5.69066	3.48959	0.000598623	0.218611	-0.456748
CD3G	-0.248008	9.3353	-3.48352	0.000611542	0.218611	-0.474179
KLRG1	-0.345973	6.71109	-3.4788	0.000621777	0.218611	-0.487727
CSRP3	0.159682	3.51816	3.47272	0.000635175	0.218611	-0.505126
CD48	-0.10875	8.6618	-3.47234	0.000636026	0.218611	-0.506218
SIPA1L2	0.2714	7.19286	3.46084	0.000662138	0.22056	-0.539045
CEACAM6	0.531321	4.68918	3.45647	0.000672334	0.22056	-0.55151
PRORSD1P	-0.232451	4.66659	-3.44915	0.000689739	0.22056	-0.572353
CEBPA	0.194828	7.33027	3.44497	0.000699854	0.22056	-0.584225
DCBLD2	0.126385	4.9869	3.44435	0.000701377	0.22056	-0.585997
CRYGS	-0.238619	5.24835	-3.44028	0.00071139	0.22056	-0.597554
C1RL	0.167361	7.05218	3.43963	0.000712994	0.22056	-0.59939
CKAP4	0.137242	7.8504	3.42965	0.000738184	0.221255	-0.62769
ADAL	-0.124612	3.70574	-3.42705	0.000744854	0.221255	-0.63502
SYTL2	-0.301506	5.43739	-3.42665	0.000745895	0.221255	-0.636158
LCN2	0.715111	8.06926	3.42008	0.000763102	0.2233	-0.65474
NUP205	-0.113733	6.55521	-3.40881	0.000793446	0.223536	-0.686504
CADM2-AS1	-0.125971	2.49728	-3.40672	0.000799195	0.223536	-0.692382
SPINK2	-0.216775	4.65912	-3.40515	0.000803549	0.223536	-0.696807
EIF4B	-0.112976	11.1826	-3.40455	0.000805201	0.223536	-0.69848
TSPAN4	0.154699	5.0273	3.38427	0.000863493	0.236167	-0.755375
TTC36	0.15387	5.01799	3.38124	0.000872513	0.236167	-0.763831
CLUHP3	-0.152613	5.98209	-3.37681	0.0008859	0.236831	-0.776219
MGST1	0.184311	5.77285	3.37049	0.00090529	0.239063	-0.793832
PTS	-0.248693	5.57483	-3.36053	0.000936691	0.243488	-0.821563
PLOD2	0.258966	3.57988	3.35809	0.000944538	0.243488	-0.828346
HINT1	-0.172925	8.85145	-3.34441	0.000989658	0.252118	-0.866277
PTX3	0.419466	4.56108	3.33679	0.00101567	0.253569	-0.887362
VPRBP	-0.105702	6.05277	-3.33517	0.00102128	0.253569	-0.891835
LARS	-0.107117	8.288	-3.31938	0.00107751	0.262162	-0.935366
YME1L1	-0.11615	7.77132	-3.3107	0.00110962	0.266976	-0.959207
LINC00269	0.131002	3.22755	3.30306	0.00113861	0.270939	-0.980136
ATXN1L	0.135921	8.11154	3.29523	0.00116907	0.271757	-1.00156
PNPLA2	0.149175	7.45441	3.29261	0.00117945	0.271757	-1.00873
WIPI1	0.160056	7.97207	3.28823	0.00119695	0.271757	-1.02068
TCN1	0.411549	6.50362	3.2848	0.00121084	0.271757	-1.03003
SKAP1	-0.187643	8.79113	-3.28027	0.00122937	0.271757	-1.04235
KMT2A	-0.133646	6.44077	-3.28015	0.0012299	0.271757	-1.0427
SMIM2	0.110083	2.84045	3.26539	0.00129225	0.27994	-1.08278
POLR2J4	-0.16335	7.32429	-3.26526	0.00129279	0.27994	-1.08312
NDST1	0.178812	5.95884	3.26005	0.00131552	0.282042	-1.09725
PLBD1	0.182448	11.3064	3.25177	0.00135236	0.287099	-1.11962
SORT1	0.148055	6.29906	3.24256	0.00139449	0.29237	-1.14447
BCL7A	-0.183211	5.79218	-3.23849	0.00141353	0.29237	-1.15545
DLGAP3	0.167121	5.1657	3.2376	0.0014177	0.29237	-1.15783
LTF	0.686099	8.03569	3.22865	0.00146044	0.298214	-1.18187
RRN3P1	-0.186784	5.81216	-3.22314	0.00148737	0.298214	-1.19666
ANKS1A	0.132925	7.4924	3.2161	0.00152244	0.298214	-1.21552
HSPH1	-0.176016	7.00457	-3.21287	0.00153877	0.298214	-1.22414
SDAD1	-0.151153	8.43605	-3.20715	0.00156808	0.298214	-1.23941
TRAV12-2	-0.189898	5.29546	-3.20571	0.00157556	0.298214	-1.24325
LY9	-0.157293	7.74509	-3.20112	0.00159956	0.298214	-1.25548
XYLT1	0.123334	6.95833	3.19913	0.00161011	0.298214	-1.26079
LINC00644	0.104013	2.49984	3.19617	0.00162589	0.298214	-1.26867
TM6SF1	0.23016	8.1365	3.19502	0.00163203	0.298214	-1.27172
SLC28A3	0.148725	3.37118	3.19162	0.00165041	0.298214	-1.28077
PLTP	0.209817	4.48114	3.18895	0.00166493	0.298214	-1.28785
MAP3K15	-0.293324	5.02496	-3.18872	0.0016662	0.298214	-1.28847
CLIC4	0.16524	6.80116	3.18249	0.00170062	0.298214	-1.30499
EPHB2	0.108105	4.84443	3.1798	0.0017157	0.298214	-1.31212
CD1C	-0.231844	8.18539	-3.17384	0.0017495	0.298214	-1.32787
AGTRAP	0.160592	8.16778	3.1733	0.00175262	0.298214	-1.32932
HSP90AA1	-0.138805	10.8793	-3.16712	0.0017884	0.298214	-1.34564
MGC40069	-0.267138	3.9427	-3.16301	0.00181255	0.298214	-1.35646
PDXDC1	-0.126031	4.32905	-3.16294	0.00181299	0.298214	-1.35666
OTUD3	-0.192643	6.55724	-3.15986	0.0018313	0.298214	-1.36477
KLHL20	-0.149216	4.20826	-3.15905	0.00183613	0.298214	-1.36689
HSP90AB1	-0.169566	9.93035	-3.15904	0.0018362	0.298214	-1.36693
EMILIN2	0.121725	6.72699	3.15879	0.00183771	0.298214	-1.36759
TIMMDC1	-0.10356	8.72458	-3.15018	0.00188997	0.298214	-1.39022
THOC1	-0.152374	8.30649	-3.14638	0.00191348	0.298214	-1.40019
KCNE1	0.190394	4.26541	3.14472	0.00192382	0.298214	-1.40454
RP11-465B22.8	0.129097	5.01745	3.14337	0.00193228	0.298214	-1.40808
EOMES	-0.213038	10.5114	-3.14333	0.00193256	0.298214	-1.4082
CRISP3	0.552379	4.93544	3.14003	0.00195337	0.298214	-1.41684
NARF	0.196463	8.35734	3.13911	0.00195918	0.298214	-1.41923
CD163	0.216236	7.48214	3.13756	0.00196906	0.298214	-1.42329
MS4A7	-0.219371	8.30322	-3.13554	0.00198203	0.298214	-1.42858
RNF175	0.195312	9.52525	3.13452	0.00198862	0.298214	-1.43126
PPP1R17	-0.330337	4.31422	-3.13432	0.00198986	0.298214	-1.43176
EPRS	-0.115928	7.63133	-3.13076	0.00201298	0.298214	-1.44107
FGF9	-0.2005	3.47843	-3.12912	0.0020237	0.298214	-1.44536
FAM209B	0.162495	6.80985	3.12525	0.00204918	0.298214	-1.45544
GPD2	0.121509	6.69647	3.12143	0.00207468	0.298214	-1.46541
NSG1	-0.235283	6.21353	-3.12126	0.00207582	0.298214	-1.46585
RNF144B	0.15006	7.03142	3.12113	0.00207668	0.298214	-1.46619
FKBP5	0.22495	9.35972	3.11918	0.00208981	0.298214	-1.47127
RTTN	-0.125573	4.46336	-3.11899	0.00209109	0.298214	-1.47176
VEGFC	0.152964	3.92072	3.11891	0.00209164	0.298214	-1.47197
EAPP	-0.128922	9.71722	-3.11783	0.00209892	0.298214	-1.47477
LOC101928635	0.244479	4.43878	3.11663	0.00210708	0.298214	-1.4779
ARL4C	-0.144983	8.63235	-3.10755	0.00216965	0.303347	-1.50147
ARG1	0.252594	4.50038	3.10731	0.00217137	0.303347	-1.50211
ZNF141	-0.138887	6.11505	-3.10506	0.00218713	0.303591	-1.50793
ZNF709	-0.116554	5.01905	-3.09636	0.0022492	0.308406	-1.53047
ZKSCAN8	-0.131084	5.68642	-3.09118	0.00228691	0.308406	-1.54385
DAK	0.1087	5.30501	3.08764	0.002313	0.308406	-1.55298
LMX1B	0.128553	5.0012	3.08692	0.00231839	0.308406	-1.55485
CYBRD1	0.251187	6.78576	3.08512	0.00233175	0.308406	-1.55947
FBXO27	0.112391	2.75765	3.08504	0.00233237	0.308406	-1.55969
C9orf66	0.170591	3.64869	3.0847	0.00233492	0.308406	-1.56057
LOC101926987	-0.148925	5.25343	-3.0838	0.00234161	0.308406	-1.56287
CRAT	0.199443	6.39831	3.07984	0.0023715	0.308406	-1.57308
AGFG1	0.113152	6.47276	3.07873	0.00237992	0.308406	-1.57593
ABAT	0.173673	7.5657	3.07756	0.00238891	0.308406	-1.57896
DEFA4	0.664888	7.31866	3.07706	0.00239273	0.308406	-1.58024
PRKAB2	-0.143592	5.82485	-3.07107	0.00243889	0.310754	-1.59561
RHOH	-0.173857	7.47318	-3.0702	0.00244568	0.310754	-1.59785
NDUFS4	-0.140302	7.09635	-3.06731	0.00246835	0.310754	-1.60527
LOC100506639	-0.173757	4.00707	-3.0616	0.00251365	0.313768	-1.61989
LOC101927972	-0.136878	3.03124	-3.04701	0.00263299	0.325798	-1.65716
PGM1	0.117979	9.07622	3.04482	0.00265132	0.326203	-1.66273
RAB13	0.240484	6.5541	3.03808	0.00270863	0.331371	-1.67991
RP1-170O19.14	0.145255	4.85598	3.03204	0.00276081	0.335857	-1.69523
TBXAS1	0.156346	8.40304	3.02598	0.00281416	0.33611	-1.71059
GPR174	-0.265687	4.98081	-3.02367	0.00283477	0.33611	-1.71645
FZD5	0.150208	3.9478	3.02361	0.00283529	0.33611	-1.71659
CD3D	-0.204834	10.2208	-3.02251	0.00284518	0.33611	-1.71939
EML6	-0.182738	4.16331	-3.02198	0.00284993	0.33611	-1.72073
SOCS2-AS1	0.17547	3.10712	3.0198	0.00286956	0.33611	-1.72624
SH2D1A	-0.221747	6.85051	-3.0191	0.00287588	0.33611	-1.728
SUPT16H	-0.105464	8.47799	-3.0155	0.00290874	0.33611	-1.73712
RORA	-0.177525	6.77834	-3.01518	0.00291168	0.33611	-1.73793
PLXDC2	0.16166	7.73408	3.00943	0.00296476	0.336897	-1.75241
FUCA1	0.123743	6.34324	3.00742	0.00298356	0.336897	-1.75748
SNRNP40	-0.181084	7.56571	-3.00636	0.00299353	0.336897	-1.76016
LOC100507507	0.12133	6.20132	3.00538	0.00300273	0.336897	-1.76262
MPHOSPH9	-0.15613	6.45978	-3.00273	0.00302782	0.337961	-1.76929
ODAM	0.111349	3.61363	2.98968	0.0031542	0.346018	-1.80207
SIRPA	0.159872	9.28892	2.9895	0.003156	0.346018	-1.80252
EPB41L4A-AS1	-0.149369	7.86712	-2.9863	0.00318766	0.346018	-1.81052
ORC5	-0.123415	4.70967	-2.98548	0.00319588	0.346018	-1.81258
IL10RA	-0.115948	10.4344	-2.98248	0.00322596	0.347537	-1.82009
XCL1	-0.166548	5.44919	-2.97843	0.00326698	0.348777	-1.83021
CLOCK	-0.123478	5.25937	-2.97816	0.00326968	0.348777	-1.83087
ZC3H15	-0.132447	5.6582	-2.97043	0.00334943	0.355064	-1.85016
AIRE	0.129162	4.90279	2.96928	0.00336142	0.355064	-1.85302
TTYH3	0.134349	6.90574	2.95784	0.00348298	0.359977	-1.88145
FAM149A	-0.141153	3.46247	-2.95691	0.00349312	0.359977	-1.88378
NME7	-0.162946	7.52504	-2.95556	0.00350774	0.359977	-1.88712
ABCD2	-0.286128	3.55201	-2.95383	0.00352662	0.359977	-1.89141
RP11-45M22.5	0.139793	4.65789	2.94939	0.00357547	0.359977	-1.90241
KLHL8	0.141152	7.03611	2.94833	0.00358715	0.359977	-1.90502
CLEC1B	0.25735	7.45345	2.94578	0.0036156	0.359977	-1.91134
CECR6	0.258532	8.34657	2.94558	0.00361784	0.359977	-1.91183
IGF1R	0.154227	6.20825	2.94321	0.00364444	0.359977	-1.91769
GRPR	-0.134915	3.11317	-2.94186	0.00365969	0.359977	-1.92103
LOC100653086	0.355695	6.76823	2.94097	0.00366968	0.359977	-1.92321
LOC101928140	-0.121106	2.33273	-2.93984	0.00368255	0.359977	-1.92601
CTD-2540F13.2	-0.250417	3.73894	-2.93982	0.00368283	0.359977	-1.92607
WDR59	-0.108688	5.60114	-2.93973	0.00368384	0.359977	-1.92629
LOC101930415	-0.261419	4.69513	-2.93779	0.00370594	0.359977	-1.93107
A2M-AS1	-0.31653	7.74655	-2.93768	0.00370716	0.359977	-1.93133
IQCB1	-0.161479	6.73044	-2.93368	0.00375323	0.361211	-1.9412
UBAC2-AS1	-0.117738	2.64655	-2.93008	0.00379506	0.362344	-1.95006
PCSK7	-0.13636	8.84122	-2.92937	0.00380339	0.362344	-1.95181
HOXA11	0.100959	4.05268	2.92369	0.00387039	0.362522	-1.96576
LOC728613	-0.198004	5.64439	-2.923	0.00387862	0.362522	-1.96745
EIF2B3	-0.13246	6.76597	-2.92247	0.00388502	0.362522	-1.96877
TAF11	-0.132919	7.9753	-2.92125	0.00389957	0.362522	-1.97176
ILF3-AS1	-0.213843	5.84215	-2.91996	0.00391504	0.362522	-1.97492
CORO1C	0.114587	10.199	2.9191	0.00392536	0.362522	-1.97702
KCNA3	-0.278977	6.30724	-2.91571	0.00396642	0.362522	-1.98533
TUBGCP5	-0.144766	6.32186	-2.91338	0.00399496	0.362522	-1.99105
STATH	-0.101517	2.17142	-2.91248	0.00400602	0.362522	-1.99326
CHST13	0.177185	5.73543	2.91081	0.00402653	0.362522	-1.99733
TLR2	0.171536	10.0248	2.91074	0.00402734	0.362522	-1.9975
GTPBP8	-0.126781	7.09442	-2.9088	0.00405146	0.362522	-2.00226
GADD45A	0.267131	7.79609	2.90532	0.00409476	0.364889	-2.01075
ICAM5	0.136951	5.30115	2.90115	0.00414737	0.366842	-2.02093
PGM5	0.204874	3.96062	2.9009	0.00415057	0.366842	-2.02155
DDX27	-0.122981	8.18451	-2.89622	0.00421023	0.370603	-2.03293
ZADH2	-0.143941	6.53349	-2.89375	0.00424213	0.371292	-2.03895
BTN3A2	-0.264649	9.32793	-2.89296	0.00425235	0.371292	-2.04087
TMEM106C	-0.121461	5.4982	-2.89055	0.00428377	0.372533	-2.04674
SLC44A1	0.123955	6.99555	2.88671	0.00433408	0.375401	-2.05605
RPL15	-0.101943	9.48602	-2.88268	0.00438765	0.376639	-2.06584
NGDN	-0.113434	7.10526	-2.88041	0.004418	0.376639	-2.07133
SLC25A28	-0.108334	8.06107	-2.87946	0.00443077	0.376639	-2.07363
ELANE	0.290411	3.80759	2.87477	0.00449439	0.376639	-2.085
OLAH	0.254025	3.62214	2.87455	0.00449732	0.376639	-2.08551
ST3GAL5	-0.125924	9.04594	-2.87243	0.00452647	0.376639	-2.09066
DKKL1	0.13177	3.91062	2.87197	0.00453274	0.376639	-2.09176
SLC7A6	-0.101862	8.09384	-2.86927	0.00456999	0.376639	-2.09828
MARCO	0.210777	5.84961	2.86822	0.00458457	0.376639	-2.10082
MAOA	0.178097	3.41259	2.86803	0.00458713	0.376639	-2.10126
TRIM71	0.245061	5.07181	2.86695	0.00460217	0.376639	-2.10387
LOC102724487	-0.206239	3.16946	-2.86611	0.004614	0.376639	-2.10592
GZMA	-0.303132	9.38736	-2.8652	0.00462667	0.376639	-2.1081
PLD1	0.110594	4.46562	2.85936	0.0047092	0.378913	-2.12218
LHFPL2	0.204112	8.27545	2.85893	0.00471535	0.378913	-2.12322
FGD4	0.203584	6.43034	2.85535	0.00476653	0.378913	-2.13181
SEPT6	-0.132637	9.16377	-2.8548	0.00477454	0.378913	-2.13314
RRAGD	0.165408	7.96554	2.85106	0.00482875	0.378913	-2.14213
RASL12	0.119452	3.73011	2.84917	0.00485631	0.378913	-2.14666
LOC339874	0.158824	4.27644	2.84824	0.00486997	0.378913	-2.14889
TENC1	0.159345	5.75053	2.84687	0.00489002	0.378913	-2.15216
XPO1	-0.165466	9.49809	-2.84525	0.00491395	0.378913	-2.15605
PRLH	0.146958	5.14581	2.84471	0.00492196	0.378913	-2.15734
LOC731157	-0.127416	2.69002	-2.84471	0.00492199	0.378913	-2.15734
SLC22A14	0.137717	3.8373	2.84179	0.00496549	0.378913	-2.16434
CAMP	0.288711	7.93056	2.83978	0.00499559	0.378913	-2.16915
CD8A	-0.222589	10.9547	-2.83943	0.00500084	0.378913	-2.16999
ASPH	0.17146	4.78031	2.83922	0.00500404	0.378913	-2.17049
SETD6	-0.120586	6.61163	-2.83913	0.00500531	0.378913	-2.1707
TRPM2	0.154491	4.64961	2.83802	0.00502207	0.378913	-2.17335
PGLYRP1	0.28754	7.38128	2.83495	0.00506869	0.380167	-2.1807
CTSD	0.160282	8.11076	2.83461	0.00507381	0.380167	-2.1815
PIK3R1	-0.116348	8.2	-2.83332	0.00509348	0.380325	-2.18458
CHGA	0.129801	3.94933	2.82979	0.00514771	0.381462	-2.193
LOC101928784	-0.281835	6.21367	-2.82941	0.00515367	0.381462	-2.19392
SLAMF6	-0.137902	9.2242	-2.8289	0.00516155	0.381462	-2.19513
GARS	-0.118093	9.7583	-2.82692	0.00519222	0.382423	-2.19984
CBX4	0.131023	5.68348	2.82399	0.00523805	0.384491	-2.20682
CTD-2165H16.3	0.148933	7.53566	2.82076	0.00528887	0.385381	-2.2145
LOC100506302	-0.149985	6.17788	-2.8195	0.00530889	0.385381	-2.2175
NCALD	-0.122553	4.85666	-2.81839	0.00532647	0.385381	-2.22012
RP11-476D10.1	0.235952	3.3127	2.81633	0.00535947	0.385381	-2.22503
UTP20	-0.145737	6.31992	-2.81527	0.0053765	0.385381	-2.22755
ERV3-2	0.335039	7.85046	2.81444	0.0053898	0.385381	-2.22951
LOC101928100	-0.148806	3.94725	-2.81337	0.00540707	0.385381	-2.23205
VDR	0.118109	6.4374	2.81271	0.00541774	0.385381	-2.23362
RHD	0.208678	6.37646	2.81206	0.00542815	0.385381	-2.23514
SLC23A1	-0.189609	3.4844	-2.81071	0.00545017	0.385679	-2.23835
LOC101929687	0.155087	6.09972	2.80701	0.00551058	0.387325	-2.24711
INTS7	-0.144264	5.53478	-2.80601	0.00552709	0.387325	-2.24948
RP3-525N10.2	0.306942	4.65384	2.80447	0.00555242	0.387845	-2.25311
FAM111A	-0.117296	7.36318	-2.80004	0.00562623	0.389451	-2.26359
CDK5R1	0.153356	5.98982	2.79985	0.00562937	0.389451	-2.26403
COX20	-0.131205	6.92389	-2.79693	0.00567848	0.389493	-2.27093
SLC10A1	-0.134596	3.22446	-2.79615	0.0056916	0.389493	-2.27276
OLFML2A	0.141094	4.34856	2.79394	0.00572922	0.389493	-2.27798
SPEF1	0.103217	4.53168	2.79387	0.00573044	0.389493	-2.27815
LINC00663	-0.140317	3.8455	-2.79339	0.00573851	0.389493	-2.27927
TIGIT	-0.235532	6.55893	-2.79238	0.00575586	0.389493	-2.28166
RPS27L	-0.183773	6.97775	-2.79237	0.00575588	0.389493	-2.28167
USP13	-0.118625	5.80312	-2.78992	0.00579802	0.391122	-2.28745
RP1-193H18.2	0.213795	6.86579	2.78784	0.0058339	0.392321	-2.29234
MMP9	0.328495	9.44387	2.78156	0.00594351	0.393972	-2.3071
MAP3K14-AS1	-0.13099	3.62573	-2.78067	0.00595914	0.393972	-2.30918
PQLC1	0.112705	7.01486	2.78066	0.00595928	0.393972	-2.3092
CXCR6	-0.194358	6.16185	-2.78027	0.0059662	0.393972	-2.31012
WDR61	-0.128372	6.68223	-2.7778	0.00600989	0.393972	-2.31591
LINC01004	0.105027	5.34947	2.7763	0.00603665	0.393972	-2.31943
SPATA5	-0.142092	4.19606	-2.77346	0.00608748	0.393972	-2.32607
PLEKHA1	-0.212357	7.66047	-2.77323	0.00609167	0.393972	-2.32662
LOC154872	0.139708	2.66781	2.77256	0.00610378	0.393972	-2.32819
TNIK	-0.16123	6.38402	-2.77137	0.00612525	0.393972	-2.33097
CLYBL-AS2	-0.209991	3.79466	-2.76964	0.00615659	0.393972	-2.33501
ODF3B	0.123852	5.90857	2.76949	0.00615926	0.393972	-2.33536
TRAF3IP3	-0.112189	8.59745	-2.76935	0.00616177	0.393972	-2.33568
LBH	-0.117324	10.924	-2.76933	0.00616226	0.393972	-2.33574
DIS3L2	-0.103672	4.66	-2.76917	0.00616511	0.393972	-2.33611
MAML1	0.132419	8.41816	2.76903	0.00616776	0.393972	-2.33645
SRSF7	-0.117167	7.43561	-2.7665	0.0062139	0.39533	-2.34235
AP4S1	-0.115175	5.24466	-2.76335	0.00627184	0.39533	-2.3497
TRIP11	-0.112104	5.75506	-2.76296	0.00627912	0.39533	-2.35062
ALOX15B	0.136347	3.8598	2.76104	0.0063147	0.39533	-2.3551
S100A2	0.115457	4.51286	2.75909	0.00635098	0.39533	-2.35963
FAM3B	-0.591968	4.58239	-2.75797	0.00637202	0.39533	-2.36225
MPO	0.2451	5.00162	2.75525	0.00642315	0.39533	-2.36858
OCIAD2	-0.153622	9.01653	-2.75465	0.00643447	0.39533	-2.36997
EPHA4	-0.153606	5.41982	-2.7534	0.00645814	0.39533	-2.37288
TGFBR3	-0.234534	7.75722	-2.75188	0.00648697	0.39533	-2.3764
ZNF681	-0.11852	3.33894	-2.75069	0.00650979	0.39533	-2.37918
NDUFAF5	-0.117145	5.00813	-2.75053	0.00651286	0.39533	-2.37955
UBTD1	0.147103	5.73403	2.74955	0.00653157	0.39533	-2.38182
FCRL3	-0.204221	7.51198	-2.74899	0.00654227	0.39533	-2.38312
ADORA3	0.245155	5.54165	2.74785	0.00656428	0.39533	-2.38578
PFKFB4	0.143869	7.02113	2.74708	0.00657916	0.39533	-2.38757
IL17RA	0.109737	9.15883	2.74662	0.00658786	0.39533	-2.38861
CENPJ	-0.149003	5.59654	-2.74509	0.0066175	0.39533	-2.39216
ISM1-AS1	-0.11613	3.68473	-2.74436	0.00663174	0.39533	-2.39387
TAF1A-AS1	-0.236549	4.08065	-2.74433	0.00663238	0.39533	-2.39394
ECHDC2	-0.154908	7.57011	-2.7423	0.00667198	0.39533	-2.39865
BTNL2	0.100708	3.3831	2.74143	0.00668888	0.39533	-2.40065
SMIM3	0.177526	6.45978	2.74116	0.00669411	0.39533	-2.40127
PDCD2	-0.133925	6.3092	-2.7407	0.00670316	0.39533	-2.40234
TP53BP2	0.131768	7.13751	2.73993	0.00671845	0.39533	-2.40414
KIF3C	0.161623	6.09704	2.73797	0.00675703	0.396523	-2.40867
PAK1IP1	-0.164641	6.63718	-2.73535	0.00680887	0.39741	-2.41471
BBS5	-0.148201	3.13083	-2.7291	0.00693437	0.401489	-2.42915
C11orf57	-0.120442	5.61018	-2.72713	0.00697448	0.402734	-2.4337
TNNT1	0.352317	4.78153	2.72325	0.0070537	0.405148	-2.44263
SBSN	0.103575	4.14993	2.72121	0.00709571	0.406483	-2.44732
ABCC2	0.191638	4.84084	2.71941	0.00713311	0.407547	-2.45147
ANO10	0.20403	5.78952	2.71736	0.00717563	0.408041	-2.45617
GP6	0.233607	4.25949	2.71623	0.0071993	0.408041	-2.45877
SNRNP200	-0.146877	6.03956	-2.71617	0.0072006	0.408041	-2.45891
RPS7	-0.228288	9.84327	-2.71538	0.00721712	0.408041	-2.46072
RAD51D	-0.128019	5.64035	-2.71376	0.00725127	0.408904	-2.46445
BC041025	-0.221298	7.40238	-2.71285	0.00727039	0.408917	-2.46653
PROC	0.120321	4.4359	2.70943	0.00734306	0.408932	-2.47438
ASGR2	0.232796	7.34323	2.70908	0.00735046	0.408932	-2.47517
LOC100133131	-0.221446	3.98688	-2.70877	0.00735711	0.408932	-2.47589
ZNHIT3	-0.172349	7.30232	-2.70839	0.00736507	0.408932	-2.47674
CEP68	-0.100834	7.35663	-2.70454	0.00744796	0.410937	-2.48557
ZNF789	-0.105913	5.54262	-2.70453	0.00744811	0.410937	-2.48559
SH2B2	0.150701	4.62227	2.70407	0.00745813	0.410937	-2.48665
VIM	0.121615	8.92281	2.69979	0.00755097	0.414081	-2.49641
AAK1	-0.120933	5.87136	-2.69968	0.00755344	0.414081	-2.49667
PRIM1	-0.216566	5.65606	-2.69817	0.00758664	0.414851	-2.50013
FLJ37035	-0.106055	3.75158	-2.69493	0.00765792	0.415532	-2.50751
CLEC5A	0.315013	5.67917	2.69489	0.00765897	0.415532	-2.50761
TMEM108-AS1	-0.132343	2.9518	-2.69445	0.00766862	0.415532	-2.50861
PRKACB	-0.189657	7.0019	-2.69269	0.00770774	0.415532	-2.51262
APMAP	0.103213	11.3747	2.69237	0.00771476	0.415532	-2.51334
RNF135	0.144707	8.414	2.69159	0.00773221	0.415532	-2.51512
LINC00641	-0.137306	2.99627	-2.69154	0.00773341	0.415532	-2.51524
ZGRF1	-0.128158	4.4339	-2.68473	0.00788688	0.421067	-2.53073
TMEM50B	-0.123871	7.76275	-2.68438	0.00789476	0.421067	-2.53152
SLPI	0.323234	7.98173	2.68195	0.00795021	0.42161	-2.53704
LAIR2	-0.411152	5.90556	-2.6819	0.00795135	0.42161	-2.53715
HOXC13	-0.112654	3.93924	-2.68117	0.0079682	0.42161	-2.53882
CACNA1E	0.103773	3.83608	2.67697	0.00806498	0.424083	-2.54833
NACC2	0.109681	7.34215	2.67571	0.00809434	0.424083	-2.55119
ECE1	0.111403	6.66017	2.67323	0.00815226	0.424083	-2.55681
ZMYM6	-0.132052	5.0627	-2.67295	0.00815873	0.424083	-2.55743
MTRF1	-0.175796	5.53851	-2.67018	0.00822398	0.424083	-2.56371
CIRH1A	-0.137669	8.15923	-2.66946	0.00824086	0.424083	-2.56532
SLC22A15	0.23419	6.59653	2.66914	0.0082484	0.424083	-2.56604
SEMA4A	0.167028	7.56224	2.66831	0.00826817	0.424083	-2.56793
SRRM2	-0.109351	8.11124	-2.66623	0.00831769	0.424083	-2.57263
LOC101929384	0.10048	4.70143	2.66316	0.00839116	0.424083	-2.57955
KDM4C	-0.117076	6.69623	-2.66251	0.00840687	0.424083	-2.58102
PTPN4	-0.202742	6.63493	-2.66214	0.00841573	0.424083	-2.58185
NANOS1	-0.100508	2.16094	-2.66114	0.00843988	0.424083	-2.58411
SERPINB2	0.33437	4.53364	2.66111	0.00844066	0.424083	-2.58418
TRA2A	-0.121121	8.16999	-2.66047	0.00845612	0.424083	-2.58562
CDX4	0.114604	4.81302	2.66029	0.00846052	0.424083	-2.58603
EXOSC7	-0.117068	7.80241	-2.6594	0.00848194	0.424175	-2.58802
ST3GAL6	0.128576	5.54141	2.65479	0.00859455	0.426606	-2.5984
TBCE	-0.15183	6.45598	-2.65432	0.00860613	0.426606	-2.59946
WARS2	-0.113726	4.56283	-2.65416	0.00861009	0.426606	-2.59982
FBXO32	-0.145957	5.34291	-2.65339	0.00862905	0.426606	-2.60155
LYAR	-0.13765	8.53651	-2.65084	0.00869216	0.427177	-2.60728
GTF3A	-0.113707	8.95546	-2.65057	0.0086988	0.427177	-2.60788
HAX1	-0.138795	7.27477	-2.65053	0.00869978	0.427177	-2.60797
RNASE1	0.147877	3.81554	2.64805	0.00876154	0.428264	-2.61353
AK130486	-0.15108	4.53159	-2.64542	0.00882765	0.428727	-2.61944
NDUFA4	-0.170733	8.99868	-2.64143	0.00892845	0.431502	-2.62837
FAM160B1	0.142466	6.75064	2.64107	0.00893762	0.431502	-2.62918
PCDHGA9	0.11093	3.14237	2.64069	0.00894728	0.431502	-2.63003
TMEM18	-0.121529	6.19213	-2.63689	0.00904449	0.432926	-2.63852
SMKR1	-0.215608	4.0108	-2.63587	0.00907097	0.432926	-2.64081
MYL9	0.16393	5.64625	2.63534	0.00908459	0.432926	-2.64199
TRIB2	-0.161495	8.12065	-2.63487	0.00909676	0.432926	-2.64305
LOC101929926	0.117665	3.83118	2.63142	0.0091863	0.435274	-2.65074
MLLT1	0.100902	6.12921	2.62397	0.00938244	0.44263	-2.66733
CARF	-0.182633	3.80365	-2.61886	0.00951913	0.446163	-2.67869
MRPS33	-0.168897	6.77964	-2.61681	0.00957461	0.447114	-2.68325
ITGA2B	0.216755	5.43391	2.61627	0.00958908	0.447114	-2.68443
LOC101927058	-0.100192	2.52058	-2.61575	0.0096033	0.447114	-2.6856
TCF7	-0.139544	9.12632	-2.61506	0.00962201	0.447114	-2.68712
RPS23	-0.133448	8.99654	-2.61416	0.00964643	0.447288	-2.68911
TPRG1	-0.222884	4.30555	-2.61318	0.00967329	0.447451	-2.69129
IBA57-AS1	-0.164589	3.80173	-2.6116	0.00971652	0.447451	-2.69479
ZNF527	-0.159895	5.87154	-2.61075	0.00973988	0.447451	-2.69668
HOMER3	0.102701	5.23984	2.6105	0.00974676	0.447451	-2.69723
KRT82	0.101901	4.29404	2.61026	0.00975326	0.447451	-2.69775
SLAMF7	-0.214967	7.32953	-2.6074	0.00983242	0.448828	-2.70409
TRPM7	-0.111262	6.6092	-2.60693	0.00984545	0.448828	-2.70513
RABL3	-0.110988	5.89936	-2.60456	0.00991128	0.45088	-2.71036
ZDHHC19	0.148055	5.22012	2.6019	0.00998599	0.452879	-2.71624
MLPH	0.11929	3.77009	2.60136	0.010001	0.452879	-2.71742
LOC102723918	0.162055	4.09267	2.59989	0.0100426	0.452879	-2.72068
DDX17	-0.153887	9.16814	-2.59976	0.0100462	0.452879	-2.72096
C3AR1	0.204323	8.81333	2.59899	0.0100681	0.452879	-2.72266
DNASE1L3	-0.136053	4.20063	-2.59536	0.0101714	0.453581	-2.73066
LOC101927204	-0.1477	5.27925	-2.59535	0.0101716	0.453581	-2.73068
DUSP5	-0.200703	7.22163	-2.59492	0.0101839	0.453581	-2.73163
LOC389895	0.122918	3.02734	2.58996	0.0103268	0.453586	-2.74254
THEM4	-0.18299	7.20925	-2.58932	0.0103452	0.453586	-2.74394
TMEM45A	0.316881	4.37403	2.58847	0.0103699	0.453586	-2.74581
FOLR3	0.539981	7.72762	2.58781	0.0103891	0.453586	-2.74725
PROS1	0.391446	6.23795	2.58699	0.0104131	0.453586	-2.74906
KIAA1598	0.28297	7.76378	2.58669	0.0104219	0.453586	-2.74973
USP32	0.118437	9.39934	2.5854	0.0104597	0.453586	-2.75256
CYP1B1	0.198004	6.74925	2.58485	0.0104756	0.453586	-2.75375
PPM1K	-0.155042	8.56339	-2.58457	0.010484	0.453586	-2.75438
LOC285147	0.226196	7.56011	2.58121	0.010583	0.453586	-2.76174
MPND	0.135422	5.7319	2.58116	0.0105844	0.453586	-2.76184
FUT7	0.108349	5.36265	2.58061	0.0106007	0.453586	-2.76305
C14orf28	-0.180294	5.45554	-2.58057	0.0106019	0.453586	-2.76313
CELF2-AS1	-0.183503	4.25238	-2.58047	0.0106048	0.453586	-2.76335
ZNF610	-0.134894	2.59777	-2.58023	0.0106121	0.453586	-2.76389
FAM200B	0.136074	7.14558	2.57996	0.0106202	0.453586	-2.76449
INHBA	0.134429	3.52745	2.57963	0.01063	0.453586	-2.76521
ECHDC3	0.254153	5.51656	2.5779	0.0106814	0.454215	-2.76898
MIS18A	-0.142813	6.77101	-2.5757	0.0107472	0.454215	-2.77379
SUPT3H	-0.140586	5.83309	-2.57569	0.0107477	0.454215	-2.77382
PRKCQ-AS1	-0.158503	7.40394	-2.57376	0.0108057	0.454215	-2.77804
JOSD1	-0.125615	8.6786	-2.57311	0.0108254	0.454215	-2.77947
LOC285812	0.141579	6.31403	2.5729	0.0108318	0.454215	-2.77992
RSPH9	0.222932	4.37445	2.57224	0.0108516	0.454215	-2.78136
CLEC12B	0.33085	4.566	2.57049	0.0109049	0.454215	-2.78519
PLIN3	0.149413	7.61574	2.56965	0.0109305	0.454215	-2.78702
RNU2-22P	-0.121273	2.55659	-2.56744	0.0109979	0.454215	-2.79183
SSB	-0.129259	9.36104	-2.5659	0.0110454	0.454215	-2.7952
IL1R2	0.181373	9.3304	2.56577	0.0110492	0.454215	-2.79547
FUT8	-0.220448	4.76987	-2.56454	0.0110872	0.454215	-2.79815
EGF	0.310291	5.11571	2.56359	0.0111165	0.454215	-2.80022
GUF1	-0.155746	5.49038	-2.56277	0.0111419	0.454215	-2.802
OSBPL3	-0.123067	7.70656	-2.5617	0.0111751	0.454215	-2.80433
CLU	0.211395	6.9611	2.55936	0.0112483	0.454215	-2.80944
SUOX	0.12517	6.31038	2.55913	0.0112555	0.454215	-2.80993
SLC35D1	-0.108624	5.96263	-2.55843	0.0112772	0.454215	-2.81144
RASGEF1B	-0.212298	3.93701	-2.55546	0.0113709	0.454215	-2.81791
RAB30-AS1	-0.220529	5.91249	-2.55524	0.0113779	0.454215	-2.81839
SATB1	-0.130243	6.52057	-2.55493	0.0113875	0.454215	-2.81904
LOC200772	-0.248866	5.79315	-2.55491	0.0113882	0.454215	-2.8191
LOC102724611	-0.153855	3.84043	-2.55415	0.0114124	0.454215	-2.82075
MAP7D1	0.130615	8.97717	2.55377	0.0114242	0.454215	-2.82156
SIRPB1	0.115609	7.38927	2.55185	0.0114852	0.454215	-2.82572
RPF2	-0.13969	7.13871	-2.55183	0.0114861	0.454215	-2.82578
KREMEN1	0.141161	5.45144	2.55155	0.0114949	0.454215	-2.82638
FCAR	0.12337	5.43456	2.54986	0.0115488	0.454672	-2.83004
PHACTR2	-0.121405	7.1883	-2.54947	0.0115615	0.454672	-2.8309
PSTPIP2	0.13597	10.3066	2.54922	0.0115694	0.454672	-2.83143
DEFA5	0.115889	3.26391	2.54694	0.0116428	0.455901	-2.83637
FNDC7	0.112939	4.73108	2.54445	0.0117234	0.456153	-2.84175
MIRLET7BHG	0.10983	5.33168	2.54294	0.0117724	0.456153	-2.84501
MEIG1	0.102866	2.98979	2.54153	0.0118186	0.456153	-2.84807
SUPV3L1	-0.131739	8.74882	-2.5412	0.0118291	0.456153	-2.84877
TBX21	-0.182785	8.79939	-2.54072	0.0118451	0.456153	-2.84982
ZNF783	-0.103249	8.57512	-2.53896	0.0119027	0.456153	-2.85361
CLEC4E	0.169621	9.62411	2.53853	0.011917	0.456153	-2.85455
F13A1	0.190873	9.53667	2.53841	0.0119208	0.456153	-2.85479
SRPK1	0.148821	8.6212	2.53834	0.0119231	0.456153	-2.85494
PHC1	-0.101253	9.41057	-2.53718	0.0119614	0.45681	-2.85744
OXNAD1	-0.147279	8.21214	-2.53491	0.0120368	0.457279	-2.86235
FBXL19	0.101711	5.8741	2.53468	0.0120442	0.457279	-2.86283
AC090627.1	-0.28966	9.30569	-2.53334	0.012089	0.457279	-2.86573
SLC38A3	0.123712	3.98862	2.533	0.0121003	0.457279	-2.86646
ZNF473	-0.139502	4.94346	-2.532	0.0121336	0.457418	-2.8686
F5	0.207894	8.02444	2.53121	0.0121602	0.457418	-2.87031
PITPNM1	0.117861	6.28051	2.53037	0.0121885	0.457418	-2.87212
ZNF319	0.142528	6.30364	2.52818	0.0122623	0.458599	-2.87684
S100B	-0.23651	3.64433	-2.52728	0.0122927	0.45868	-2.87877
ARNT2	0.105876	4.08696	2.52664	0.0123145	0.45868	-2.88014
FAM105A	0.118369	6.48774	2.52624	0.0123281	0.45868	-2.881
CCDC7	-0.124717	4.58593	-2.52514	0.0123654	0.458763	-2.88336
DLGAP1-AS1	-0.15272	7.11847	-2.52492	0.0123727	0.458763	-2.88382
VWA9	-0.134154	5.26412	-2.52317	0.0124323	0.459691	-2.88757
LOC102724356	-0.149036	8.23339	-2.52222	0.0124651	0.459691	-2.88962
KIAA1804	0.175971	3.77435	2.52087	0.0125114	0.459691	-2.89251
BTBD8	-0.101252	2.81718	-2.5202	0.0125345	0.459691	-2.89395
MBNL2	-0.147705	5.59403	-2.52	0.0125412	0.459691	-2.89437
GPR22	-0.146505	3.67195	-2.51927	0.0125666	0.459691	-2.89595
DAPL1	0.10056	4.10739	2.51924	0.0125675	0.459691	-2.896
NUFIP1	-0.113658	5.25742	-2.51728	0.0126356	0.461238	-2.90022
ALAS2	0.202042	6.66496	2.51662	0.0126585	0.461238	-2.90163
PARM1	-0.14004	4.61338	-2.51507	0.0127125	0.461874	-2.90494
AATK	0.151457	6.67044	2.51396	0.012751	0.461929	-2.9073
MXD3	0.113336	6.64157	2.5129	0.0127882	0.461929	-2.90957
BTBD11	-0.17552	6.55839	-2.51227	0.0128105	0.461929	-2.91093
PZP	-0.178584	4.7745	-2.51198	0.0128207	0.461929	-2.91155
LOC399491	-0.129147	9.17599	-2.51083	0.012861	0.462476	-2.91399
POP5	-0.156004	8.37315	-2.51033	0.0128786	0.462476	-2.91506
HTRA1	0.175468	5.07589	2.50972	0.0129003	0.462489	-2.91637
DCAF4	-0.135398	5.8032	-2.5082	0.012954	0.463451	-2.9196
RBMS2	0.113657	5.0308	2.50715	0.0129914	0.463451	-2.92185
SNX21	0.110332	5.72043	2.50619	0.0130254	0.463778	-2.92389
INPP5A	0.115937	6.34679	2.50563	0.0130457	0.463778	-2.9251
MTMR3	0.143738	7.72555	2.50509	0.0130648	0.463778	-2.92624
LDLRAD4-AS1	-0.203123	4.56241	-2.50257	0.0131552	0.46516	-2.93161
MPHOSPH10	-0.129702	8.52679	-2.50221	0.0131682	0.46516	-2.93237
IL13RA1	0.149192	8.56175	2.50042	0.0132327	0.465409	-2.93618
CLDN20	-0.159897	4.45514	-2.49783	0.0133268	0.466957	-2.9417
TEFM	-0.112994	7.48829	-2.49651	0.0133748	0.467127	-2.9445
ZNF544	-0.106452	5.97561	-2.49514	0.0134251	0.467671	-2.94742
CWC15	-0.107804	9.54587	-2.49432	0.0134552	0.467671	-2.94916
ZNF347	-0.169176	3.92995	-2.49077	0.0135859	0.468384	-2.95668
MRPS10	-0.122635	6.65535	-2.49066	0.0135898	0.468384	-2.9569
RP11-524D16__A.3	0.114093	2.69489	2.49064	0.0135906	0.468384	-2.95695
BDH2	-0.154437	5.40503	-2.4899	0.0136181	0.468384	-2.95852
FKBP9	0.261278	7.90533	2.48989	0.0136187	0.468384	-2.95855
FAM118A	-0.326847	7.72104	-2.48987	0.0136193	0.468384	-2.95859
TNFSF13	0.182909	8.87686	2.48937	0.013638	0.468384	-2.95965
LYRM2	-0.116084	5.77353	-2.48865	0.0136645	0.468384	-2.96116
CD200R1	-0.140063	3.30859	-2.4885	0.0136704	0.468384	-2.9615
HSD3B7	0.216532	5.80321	2.48686	0.0137315	0.469446	-2.96497
GALNT11	-0.150008	7.65733	-2.48586	0.0137687	0.469446	-2.96707
LINC00173	0.171328	7.59861	2.48566	0.0137764	0.469446	-2.96751
RRM1	-0.100809	6.771	-2.48255	0.0138933	0.472286	-2.97408
TMCO3	0.129985	5.98567	2.48093	0.0139547	0.473439	-2.9775
OSCAR	0.265418	8.94412	2.48041	0.0139745	0.473439	-2.97861
GALK1	0.121836	6.18084	2.47834	0.014053	0.473439	-2.98296
KRT33A	0.117029	5.17775	2.47523	0.0141721	0.475777	-2.98952
TMEM42	-0.1266	6.67672	-2.47386	0.0142249	0.475777	-2.99241
LOC389834	-0.262726	4.88937	-2.47353	0.0142377	0.475777	-2.99311
ACTR6	-0.159372	4.98931	-2.47249	0.014278	0.476229	-2.9953
LUC7L	-0.107777	9.06469	-2.47068	0.0143481	0.476229	-2.9991
ABLIM1	-0.145432	11.2608	-2.47006	0.0143723	0.476229	-3.00041
REPS2	0.201433	8.38565	2.46942	0.0143973	0.476229	-3.00176
ZNF22	-0.186226	7.10775	-2.46941	0.0143974	0.476229	-3.00177
C12orf57	-0.160493	7.90157	-2.46798	0.0144533	0.476229	-3.00478
LOC100291666	0.170552	4.06013	2.46756	0.0144699	0.476229	-3.00567
EVPL	0.114975	5.16541	2.46752	0.0144712	0.476229	-3.00574
C1orf106	0.111257	3.24142	2.46508	0.0145674	0.477688	-3.01088
OLR1	0.260744	3.08215	2.46317	0.0146428	0.477893	-3.01489
RP11-846E15.2	-0.157635	6.59066	-2.46062	0.014744	0.477893	-3.02024
ATP8B4	0.260197	5.59387	2.46036	0.0147542	0.477893	-3.02078
RNASE3	0.391774	5.71983	2.45849	0.0148289	0.477893	-3.0247
TIMM10B	-0.115957	8.20605	-2.4578	0.0148565	0.477893	-3.02614
MRPL13	-0.253838	4.8685	-2.45759	0.014865	0.477893	-3.02658
C10orf11	0.17845	6.27825	2.45731	0.0148759	0.477893	-3.02715
OR2B3	0.13018	3.49715	2.45682	0.0148959	0.477893	-3.02819
ZNF532	-0.204653	4.99398	-2.45554	0.0149472	0.477893	-3.03086
PCID2	-0.122813	6.90873	-2.45552	0.0149483	0.477893	-3.03092
TNF	0.125859	6.6133	2.45513	0.014964	0.477893	-3.03173
RP11-676J12.4	-0.210402	5.66537	-2.4549	0.0149731	0.477893	-3.0322
LYRM7	-0.125284	7.56426	-2.45242	0.0150735	0.477893	-3.03739
DNASE2	0.125756	6.61339	2.4512	0.0151231	0.478067	-3.03994
ZCCHC24	0.130492	6.20363	2.45002	0.0151711	0.478617	-3.04239
PPP3CC	-0.109367	7.00027	-2.44832	0.0152408	0.478636	-3.04595
CTD-2012K14.6	-0.162485	6.41795	-2.44762	0.0152698	0.478636	-3.04742
ZNF134	-0.152185	5.74964	-2.44718	0.0152878	0.478636	-3.04833
ZNF567	-0.124342	3.65842	-2.44561	0.0153522	0.478636	-3.0516
RPS15A	-0.101626	8.31733	-2.44556	0.0153544	0.478636	-3.0517
SCAF4	-0.109238	7.47065	-2.44466	0.0153917	0.478636	-3.05358
MROH6	0.134581	5.8216	2.44379	0.0154278	0.478636	-3.0554
FAM200A	-0.141237	3.49265	-2.44377	0.0154285	0.478636	-3.05543
FAM175A	-0.148899	5.94026	-2.44023	0.0155756	0.478808	-3.06279
CYFIP1	0.137524	8.73599	2.43948	0.0156072	0.478808	-3.06436
LINC00954	-0.161069	7.30018	-2.4391	0.0156232	0.478808	-3.06516
SEC31B	-0.154915	7.17429	-2.43908	0.0156239	0.478808	-3.06519
MCM8	-0.103045	4.83039	-2.43769	0.0156822	0.478808	-3.06808
NDUFAF4	-0.166572	6.22302	-2.43769	0.0156823	0.478808	-3.06808
AK3	-0.151686	6.89189	-2.43767	0.0156833	0.478808	-3.06813
C1orf192	-0.106844	4.33509	-2.43546	0.0157763	0.479835	-3.07271
RPL8	-0.112446	11.8858	-2.43544	0.0157773	0.479835	-3.07276
FSCN1	0.122711	6.67083	2.43434	0.0158237	0.480493	-3.07503
KIAA0319	0.173163	5.43932	2.43268	0.0158943	0.480933	-3.07848
LOC101927660	0.10457	2.79091	2.43249	0.0159023	0.480933	-3.07887
GP1BA	0.191553	6.27026	2.42945	0.0160321	0.482713	-3.08516
LINC00968	0.114966	2.77769	2.42945	0.0160321	0.482713	-3.08517
ZNF260	-0.158114	7.98967	-2.42941	0.016034	0.482713	-3.08526
SNORA65	-0.101775	4.22443	-2.42649	0.0161597	0.483641	-3.0913
STAT4	-0.158439	8.79444	-2.42628	0.0161688	0.483641	-3.09174
ANKRD9	0.162634	4.85089	2.4257	0.0161937	0.483641	-3.09293
FRG1B	-0.104337	5.37468	-2.42568	0.0161948	0.483641	-3.09298
GAB2	0.143636	9.25526	2.42556	0.0162	0.483641	-3.09323
CD83	-0.170636	7.2413	-2.42245	0.0163351	0.483641	-3.09965
SOCS1	0.110938	5.63126	2.42236	0.0163388	0.483641	-3.09983
TBL1Y	0.125092	4.48063	2.42203	0.0163533	0.483641	-3.10052
AZU1	0.184487	5.22101	2.42171	0.0163672	0.483641	-3.10118
LRRC36	-0.140214	4.72696	-2.42161	0.0163715	0.483641	-3.10138
GDE1	0.115872	7.78966	2.42089	0.0164032	0.483918	-3.10288
MRPL11	-0.13289	7.24004	-2.41908	0.0164826	0.485428	-3.10661
ANKRD36	-0.145145	6.5318	-2.41856	0.0165052	0.485428	-3.10767
LINC01278	-0.137196	6.56343	-2.41819	0.0165217	0.485428	-3.10844
CD59	0.12301	7.56708	2.41691	0.0165782	0.486046	-3.11108
MAPK14	0.136935	8.80994	2.41661	0.0165913	0.486046	-3.11169
COBLL1	-0.136133	4.40463	-2.41462	0.0166794	0.486046	-3.11579
G6PD	0.224563	7.4913	2.4146	0.0166804	0.486046	-3.11584
LOC101928054	-0.153931	9.89758	-2.41417	0.0166997	0.486046	-3.11673
RP11-6I2.3	0.239652	6.08179	2.41309	0.0167476	0.486046	-3.11895
SLC41A2	-0.117055	3.38911	-2.41165	0.0168121	0.486046	-3.12192
GEMIN6	-0.110442	6.05895	-2.40841	0.0169574	0.488511	-3.12857
PADI4	0.163799	6.19323	2.40775	0.016987	0.488511	-3.12992
LINC00536	0.106102	2.99679	2.40614	0.0170599	0.488511	-3.13323
KLHL13	0.114599	2.70294	2.40603	0.017065	0.488511	-3.13346
AKR1C3	-0.370466	6.35231	-2.40575	0.0170778	0.488511	-3.13404
SEPT11	-0.103914	5.89564	-2.4017	0.017262	0.491383	-3.14233
C6orf201	-0.12583	4.14324	-2.40106	0.0172917	0.491383	-3.14365
ZNF195	-0.185518	6.91604	-2.39891	0.0173904	0.49354	-3.14805
LOC101927929	-0.209556	6.73274	-2.39575	0.0175365	0.495899	-3.15451
DPP4	-0.144246	7.07674	-2.39379	0.0176278	0.496006	-3.15852
MRPS28	-0.198291	5.3274	-2.39324	0.0176533	0.496006	-3.15964
GAS7	0.132095	7.8925	2.39164	0.0177284	0.496006	-3.16292
ARHGEF11	0.10169	5.72405	2.39129	0.0177447	0.496006	-3.16362
ZNF33B	-0.153581	5.4344	-2.38973	0.0178178	0.496006	-3.1668
RP3-388M5.9	-0.126356	2.94079	-2.38961	0.0178238	0.496006	-3.16706
CBS	0.179682	5.50762	2.38855	0.0178737	0.496006	-3.16921
SERPING1	0.339844	7.23745	2.38806	0.0178966	0.496006	-3.1702
SND1-IT1	-0.155147	6.20681	-2.38763	0.0179172	0.496006	-3.17109
LHFPL1	-0.10793	3.07157	-2.3875	0.0179231	0.496006	-3.17134
GTF3C3	-0.116127	6.0561	-2.38739	0.0179283	0.496006	-3.17157
PTCD2	-0.132555	4.70413	-2.38735	0.0179306	0.496006	-3.17167
NLRC4	0.129574	6.25519	2.3871	0.0179422	0.496006	-3.17216
CEP78	-0.176791	6.35023	-2.38592	0.0179983	0.496006	-3.17457
OSGEPL1	-0.175949	6.83963	-2.38526	0.0180298	0.496006	-3.17592
CNR2	-0.113714	3.82448	-2.3848	0.0180513	0.496006	-3.17684
PIWIL4	0.191156	4.72586	2.38435	0.0180728	0.496006	-3.17776
LOC401913	-0.105264	4.40774	-2.38162	0.0182034	0.49786	-3.18331
TRPM4	0.116386	4.38473	2.38	0.0182814	0.498292	-3.18661
LOC283788	-0.17255	5.24879	-2.37926	0.0183172	0.498292	-3.18812
MARVELD1	0.115572	6.19494	2.37792	0.0183818	0.499421	-3.19083
EARS2	-0.108076	4.53945	-2.37598	0.0184758	0.500094	-3.19477
CYP2U1	-0.104848	4.27287	-2.37513	0.0185173	0.500592	-3.1965
TBC1D2	0.138342	6.51106	2.37294	0.0186242	0.502143	-3.20093
AZGP1	-0.107733	3.04509	-2.37253	0.0186443	0.502143	-3.20176
NPW	0.167473	4.44303	2.37155	0.0186924	0.50219	-3.20375
MIIP	0.111101	6.91106	2.36994	0.0187716	0.503068	-3.20701
RPL27	-0.126563	11.7748	-2.36833	0.0188511	0.503951	-3.21026
RP11-222K16.1	-0.106049	2.99974	-2.36596	0.0189687	0.506472	-3.21505
SYP	0.152789	5.67191	2.36456	0.0190384	0.507706	-3.21788
TCF4	-0.155027	7.51833	-2.36276	0.0191288	0.508865	-3.22153
ERGIC1	0.107159	7.90237	2.36154	0.0191899	0.509864	-3.22398
ATP8A2	-0.110417	3.81861	-2.36061	0.0192365	0.510326	-3.22585
LSG1	-0.109783	7.72821	-2.36026	0.0192545	0.510326	-3.22657
COX8C	-0.115345	2.35094	-2.35754	0.0193917	0.511727	-3.23204
KIAA1147	-0.101073	7.62482	-2.35679	0.01943	0.511727	-3.23355
TUBA3FP	-0.142493	3.18258	-2.356	0.01947	0.511727	-3.23514
SMARCD3	0.112999	6.31716	2.35598	0.0194709	0.511727	-3.23517
DAAM1	-0.10729	6.40348	-2.35595	0.0194728	0.511727	-3.23525
NUAK1	-0.289223	5.28914	-2.35334	0.0196058	0.512327	-3.24049
ZNF566	-0.215456	3.15961	-2.35274	0.0196366	0.512327	-3.24169
CSNK1D	0.101748	9.10557	2.35227	0.0196607	0.512327	-3.24264
ABCA13	0.169547	2.29317	2.35147	0.0197022	0.512327	-3.24426
LOC101928545	-0.113311	3.31484	-2.35143	0.0197042	0.512327	-3.24433
C19orf33	0.144538	5.71349	2.35041	0.0197564	0.512327	-3.24637
MCEMP1	0.219682	7.77643	2.35005	0.0197752	0.512327	-3.2471
SLC24A4	0.11924	7.32022	2.34943	0.0198073	0.512327	-3.24835
C1QTNF2	0.1007	3.46866	2.34881	0.0198393	0.512327	-3.24959
TMEM190	0.10424	4.40164	2.34833	0.0198644	0.512327	-3.25056
NRG1	0.153417	4.89034	2.34799	0.0198819	0.512327	-3.25124
HCG27	0.141448	9.2267	2.34773	0.0198953	0.512327	-3.25176
SELP	0.23532	7.54437	2.3456	0.0200058	0.514497	-3.25602
KIAA1377	-0.131071	4.4808	-2.34492	0.0200413	0.514797	-3.25738
RAD50	-0.118172	6.04563	-2.3443	0.0200738	0.515022	-3.25863
IFI27	0.375179	5.71046	2.34225	0.0201816	0.51646	-3.26275
MORF4L2-AS1	-0.136591	4.09988	-2.3419	0.0201995	0.51646	-3.26343
RNF130	0.110715	6.56462	2.34072	0.020262	0.517397	-3.2658
RPS24	-0.1263	9.72709	-2.34002	0.0202988	0.51757	-3.2672
TCEAL1	-0.126704	4.44493	-2.33969	0.0203165	0.51757	-3.26787
MIAT	-0.16541	7.22866	-2.33722	0.0204472	0.519067	-3.27279
NUCKS1	-0.113406	8.89575	-2.33593	0.020516	0.519957	-3.27537
ZFAND3	0.109917	7.26162	2.33442	0.0205967	0.519957	-3.27839
GMIP	0.109348	7.04776	2.3343	0.020603	0.519957	-3.27862
LOC652993	-0.112064	2.81324	-2.33386	0.0206263	0.519957	-3.27949
DSC2	0.228262	5.16098	2.33308	0.0206683	0.520407	-3.28105
GLRA1	0.112168	3.47944	2.33195	0.0207289	0.520723	-3.2833
TTC26	0.135252	3.21001	2.32993	0.0208379	0.522245	-3.28733
HPSE	0.183277	7.93386	2.32904	0.0208859	0.522245	-3.2891
LAMC1	0.119341	4.75981	2.32579	0.0210629	0.525312	-3.29558
NR1D2	-0.142926	7.76319	-2.32539	0.0210845	0.525312	-3.29636
MID2	-0.122259	5.00547	-2.32469	0.0211231	0.525312	-3.29777
MRPL48	-0.138754	7.41253	-2.32322	0.0212036	0.526332	-3.30068
LOC283588	0.164889	8.3165	2.32248	0.0212439	0.526332	-3.30214
GEN1	-0.214226	4.08869	-2.32012	0.0213741	0.528349	-3.30683
ABCD1	0.142679	5.94081	2.31896	0.0214382	0.52933	-3.30913
STK32B	0.162448	5.27599	2.31756	0.0215159	0.530047	-3.3119
DDX60L	0.19337	7.69984	2.31578	0.0216154	0.530757	-3.31544
LINC00630	-0.125756	2.9352	-2.31391	0.0217199	0.53105	-3.31914
PTCD3	-0.114589	7.11524	-2.31303	0.021769	0.53105	-3.32087
VSIG2	0.130032	5.88628	2.31201	0.0218267	0.53105	-3.3229
ANGPTL1	-0.107668	4.29351	-2.31055	0.0219087	0.531852	-3.32578
SESTD1	0.118735	6.97994	2.30989	0.0219463	0.53199	-3.32709
RPS17	-0.182896	10.4828	-2.30702	0.0221088	0.533159	-3.33274
MPP1	0.164481	10.5715	2.30656	0.0221349	0.533159	-3.33365
HECW2	0.193276	4.99824	2.30468	0.0222424	0.534612	-3.33736
SGCE	-0.177216	4.60731	-2.30445	0.0222557	0.534612	-3.33782
CTD-2373J6.1	-0.1269	2.37669	-2.30378	0.022294	0.534612	-3.33913
RSAD1	-0.117926	7.83624	-2.30161	0.0224189	0.535191	-3.34341
CR1	0.141518	7.54602	2.3009	0.0224596	0.535191	-3.3448
RAB30	-0.151903	5.45479	-2.30058	0.0224784	0.535191	-3.34544
CCDC66	-0.114897	4.94936	-2.29889	0.0225759	0.535441	-3.34876
VSIG1	-0.20887	4.73355	-2.2961	0.0227384	0.536797	-3.35425
TUBE1	-0.21542	5.2448	-2.29578	0.022757	0.536797	-3.35487
AC006129.2	-0.274687	5.76066	-2.29527	0.0227871	0.536923	-3.35589
IRF5	0.1214	6.34145	2.29473	0.0228183	0.537073	-3.35693
TTC7B	0.217563	7.02237	2.29431	0.0228433	0.537077	-3.35777
PEAR1	0.241203	6.22732	2.29352	0.0228894	0.537577	-3.35931
MORC4	-0.167652	6.64188	-2.29283	0.0229298	0.537644	-3.36066
PTGS1	0.159982	7.76161	2.29164	0.0229999	0.5384	-3.363
SRSF3	-0.104401	7.79999	-2.28976	0.0231107	0.5384	-3.36668
GUCY2D	0.132836	5.1175	2.28937	0.0231341	0.5384	-3.36745
PTPMT1	-0.103131	6.40898	-2.28845	0.0231888	0.5384	-3.36926
C18orf21	-0.133229	5.58027	-2.28782	0.0232263	0.5384	-3.37049
DAOA-AS1	-0.108578	1.93868	-2.28743	0.0232489	0.5384	-3.37124
LOC101928098	-0.102299	2.87776	-2.28722	0.0232617	0.5384	-3.37166
PROL1	-0.103336	2.60765	-2.28606	0.0233308	0.5384	-3.37393
PPP1R26	0.152783	6.82601	2.28579	0.0233471	0.5384	-3.37446
IDNK	-0.106268	7.85314	-2.28497	0.0233961	0.538518	-3.37607
ZCCHC7	-0.121893	8.13763	-2.28478	0.0234071	0.538518	-3.37643
CHTF18	-0.101275	5.63411	-2.28445	0.0234268	0.538518	-3.37707
IL1R1	0.184195	5.99517	2.28386	0.0234623	0.53876	-3.37823
HIP1	0.18587	6.11254	2.28263	0.0235363	0.53876	-3.38063
NIPAL3	-0.117311	8.02391	-2.28245	0.0235473	0.53876	-3.38099
CRIP1	-0.13575	10.5702	-2.28193	0.0235784	0.53876	-3.382
LOC102724718	-0.136397	2.9927	-2.28172	0.0235911	0.53876	-3.38242
ATP6V1C1	0.105655	6.30392	2.27675	0.0238921	0.540126	-3.3921
THBS1	0.125056	4.60344	2.27669	0.0238959	0.540126	-3.39222
ZFP90	-0.118444	6.7762	-2.27541	0.0239742	0.540813	-3.39472
LTBP1	0.210835	6.72541	2.27499	0.0239994	0.540813	-3.39553
NUP43	-0.133765	5.33426	-2.27493	0.0240034	0.540813	-3.39566
B4GALT5	0.125965	10.7595	2.27328	0.0241044	0.5409	-3.39886
ASPRV1	0.165692	7.94992	2.27303	0.0241196	0.5409	-3.39934
GHR	-0.102363	2.67413	-2.27246	0.0241549	0.5409	-3.40046
GRINA	0.191455	6.46549	2.27112	0.0242375	0.54219	-3.40307
MLKL	0.129998	9.34836	2.26758	0.0244566	0.545399	-3.40994
PARVB	0.108905	6.04214	2.26537	0.0245946	0.545826	-3.41424
RNF157-AS1	-0.178751	4.47216	-2.26522	0.0246038	0.545826	-3.41452
IRGM	-0.182931	4.18052	-2.2652	0.024605	0.545826	-3.41456
PAMR1	-0.116215	3.36716	-2.26517	0.0246068	0.545826	-3.41462
PXYLP1	0.11292	5.29206	2.26485	0.0246269	0.545826	-3.41524
NPIPA1	-0.128157	9.31727	-2.26197	0.0248079	0.54722	-3.42083
ADAMTSL2	0.104097	4.36108	2.26187	0.0248139	0.54722	-3.42101
PRR3	-0.110829	6.34098	-2.26183	0.0248162	0.54722	-3.42108
AF289551	-0.124752	6.40749	-2.25971	0.0249502	0.547807	-3.42519
ZNF136	-0.122222	5.65307	-2.25969	0.0249519	0.547807	-3.42525
PLA2G7	0.224531	7.13579	2.25941	0.0249693	0.547807	-3.42578
GSK3A	0.11077	6.46102	2.25858	0.0250216	0.548321	-3.42738
C5orf28	-0.173615	5.01627	-2.25824	0.0250434	0.548321	-3.42804
HK3	0.147026	6.83951	2.25781	0.0250709	0.548369	-3.42888
SAMD3	-0.145882	7.5904	-2.25669	0.025142	0.548828	-3.43104
CCDC50	-0.16445	5.99389	-2.25653	0.0251522	0.548828	-3.43135
TKTL1	-0.161055	6.03842	-2.25576	0.0252015	0.548828	-3.43284
C8orf59	-0.173601	7.45967	-2.25286	0.0253869	0.550414	-3.43843
SEC24B-AS1	-0.209095	4.84416	-2.25261	0.0254032	0.550414	-3.43892
SIRPG	-0.138842	6.35765	-2.25237	0.0254186	0.550414	-3.43938
LOC93622	-0.121204	10.1242	-2.25101	0.0255061	0.551757	-3.442
RP3-522P13.1	-0.10144	4.17207	-2.24864	0.0256593	0.553964	-3.44656
KIF21A	-0.200228	5.89463	-2.24747	0.0257355	0.554505	-3.44882
BMS1P6	-0.258305	6.18752	-2.24542	0.0258687	0.556552	-3.45276
TMEM45B	0.193908	6.43339	2.24444	0.0259334	0.556552	-3.45466
ALDH3B1	0.110474	7.01631	2.2412	0.0261458	0.560034	-3.46087
CEBPE	0.15526	6.26621	2.24039	0.0261991	0.560034	-3.46242
LOC643355	0.103847	2.19431	2.23857	0.02632	0.56151	-3.46593
AKR1B1	-0.100318	9.6905	-2.23726	0.0264068	0.561842	-3.46844
WNT10B	-0.152043	4.90194	-2.23638	0.0264653	0.561842	-3.47012
SLC9A8	0.107249	8.51609	2.23573	0.0265085	0.562208	-3.47136
C20orf27	0.108856	6.66548	2.23479	0.0265715	0.562992	-3.47317
SSRP1	-0.122202	8.11668	-2.23398	0.0266258	0.563043	-3.47473
IFT57	-0.106972	5.18182	-2.23159	0.0267858	0.565322	-3.47929
LINC00842	-0.101133	3.02107	-2.23105	0.0268222	0.565539	-3.48032
PDCD2L	-0.131103	6.21806	-2.22799	0.0270293	0.567694	-3.48617
CD101	0.169983	6.2818	2.22733	0.0270745	0.567824	-3.48744
MBOAT2	0.164406	8.32308	2.22682	0.0271091	0.567824	-3.48841
PTRHD1	-0.15837	7.93769	-2.22674	0.0271141	0.567824	-3.48855
ADAM12	-0.107489	4.07639	-2.22538	0.027207	0.568668	-3.49115
LINC00622	0.256024	4.71319	2.22481	0.027246	0.568935	-3.49224
CAMKK2	0.102797	7.04739	2.2241	0.0272947	0.569402	-3.4936
CD247	-0.157659	8.3977	-2.22171	0.0274586	0.571506	-3.49815
LOC101928001	-0.109872	2.94417	-2.22147	0.0274747	0.571506	-3.4986
RP11-319G9.3	-0.123477	4.43521	-2.22028	0.027557	0.571875	-3.50087
CCPG1	0.203159	6.96801	2.21862	0.0276715	0.571875	-3.50402
LOC100506797	-0.136379	4.27452	-2.21615	0.0278434	0.573833	-3.50873
MALL	0.110595	4.21332	2.21248	0.0280997	0.577635	-3.51569
SLC7A5	0.185263	8.06187	2.2102	0.0282598	0.579807	-3.52
CCDC170	0.103349	3.88698	2.20926	0.0283264	0.579807	-3.52179
SDHD	0.227442	6.75199	2.20478	0.0286446	0.583835	-3.53027
LRRC69	-0.11155	6.69481	-2.20346	0.0287387	0.584326	-3.53276
NRGN	0.234585	9.00814	2.20283	0.028784	0.584698	-3.53395
JDP2	0.144299	5.86135	2.20068	0.0289384	0.586104	-3.53801
RP11-164P12.3	-0.127089	4.22104	-2.20022	0.0289716	0.586104	-3.53888
LOC100506271	0.100184	4.75075	2.19983	0.0289998	0.586104	-3.53962
IPO11	-0.201139	3.56589	-2.19961	0.0290156	0.586104	-3.54004
LOC101927841	-0.180903	4.16049	-2.19682	0.0292176	0.588715	-3.5453
CDKN3	-0.119738	3.27614	-2.19671	0.0292258	0.588715	-3.54551
RP3-428L16.2	-0.166868	3.4182	-2.19655	0.0292368	0.588715	-3.54579
SUCNR1	0.21127	4.59899	2.19404	0.0294202	0.588982	-3.55054
MS4A1	-0.211008	8.84949	-2.1928	0.0295108	0.588982	-3.55287
FOXQ1	0.195627	3.83121	2.19229	0.0295481	0.588982	-3.55383
EML5	-0.114165	3.35601	-2.19218	0.0295564	0.588982	-3.55404
GVINP1	-0.112905	8.65913	-2.19116	0.0296308	0.588982	-3.55594
EIF5A2	-0.167144	4.70317	-2.19084	0.0296543	0.588982	-3.55654
RP11-443B7.1	0.199613	7.62859	2.19073	0.0296623	0.588982	-3.55675
CDC25B	-0.124032	9.99122	-2.1906	0.0296718	0.588982	-3.55699
PPP6R1	0.118005	6.95579	2.19035	0.0296903	0.588982	-3.55746
PPP4R1	0.131956	9.43064	2.19021	0.0297011	0.588982	-3.55774
AMPD3	0.117359	8.6495	2.18998	0.0297179	0.588982	-3.55817
GPR27	0.125736	6.44521	2.18982	0.0297292	0.588982	-3.55846
MAML3	0.113922	6.00474	2.18918	0.0297767	0.589383	-3.55967
C5orf63	-0.104944	5.09517	-2.18854	0.029824	0.589735	-3.56087
L3HYPDH	-0.114773	4.72661	-2.1882	0.029849	0.589735	-3.5615
TFEB	0.141991	7.02547	2.18771	0.0298852	0.589913	-3.56242
ITGB3	0.158189	5.55651	2.18597	0.0300144	0.591059	-3.56569
FCHSD2	0.104391	9.24477	2.18421	0.0301456	0.591059	-3.56899
MRPL50	-0.114684	5.61241	-2.18345	0.0302024	0.591059	-3.57042
PAFAH1B3	0.103422	6.46608	2.18338	0.0302073	0.591059	-3.57054
VSTM1	0.246287	8.18371	2.1832	0.0302207	0.591059	-3.57088
LOC101928139	-0.155548	4.42904	-2.18285	0.030247	0.591059	-3.57154
SIAH2	0.200105	8.27565	2.18243	0.0302788	0.591059	-3.57233
EIF3H	-0.109797	8.93102	-2.18226	0.030291	0.591059	-3.57264
LOC100506235	-0.140585	5.14744	-2.18217	0.0302981	0.591059	-3.57281
NAA25	-0.116821	6.90934	-2.18102	0.030384	0.59154	-3.57496
KLRC4	-0.209721	3.12172	-2.1797	0.0304832	0.59154	-3.57743
OXER1	0.11639	6.47426	2.17966	0.0304867	0.59154	-3.57751
DQ570096	0.109941	7.18511	2.1766	0.0307181	0.592991	-3.58324
TOLLIP	0.107976	6.97219	2.17657	0.0307201	0.592991	-3.58329
RP11-250B2.3	-0.110287	3.18611	-2.17616	0.0307513	0.592991	-3.58405
ZNF540	-0.106384	4.98637	-2.1748	0.0308545	0.592991	-3.58659
CD93	0.117247	9.41375	2.17275	0.0310111	0.592991	-3.59042
RPARP-AS1	-0.113962	9.20898	-2.17225	0.031049	0.592991	-3.59134
HPCAL4	-0.112746	5.30348	-2.17156	0.031102	0.592991	-3.59263
GNA15	0.175214	6.2967	2.17089	0.031153	0.592991	-3.59387
SHOX	-0.120735	2.8166	-2.17085	0.031156	0.592991	-3.59394
CNNM2	-0.104078	4.3407	-2.17047	0.0311857	0.592991	-3.59466
ARIH2OS	-0.154496	4.02448	-2.16997	0.0312241	0.592991	-3.5956
TK2	0.100684	7.47981	2.16996	0.0312251	0.592991	-3.59562
TSGA10	-0.111971	3.33577	-2.16992	0.0312282	0.592991	-3.59569
CDCA8	-0.167129	4.64421	-2.16903	0.0312962	0.592991	-3.59734
KIAA0319L	0.116146	7.77414	2.16894	0.0313034	0.592991	-3.59751
HSPBAP1	0.108349	8.94464	2.16821	0.0313597	0.592991	-3.59887
TMEM144	0.10659	3.31824	2.1671	0.0314454	0.592991	-3.60094
ECRP	0.204577	6.41061	2.16505	0.0316042	0.592991	-3.60475
SLC24A3	0.209845	5.2556	2.16438	0.0316564	0.592991	-3.60599
S1PR3	0.130589	4.70768	2.1643	0.0316623	0.592991	-3.60613
GOLGA8A	-0.153727	8.69216	-2.1636	0.0317173	0.592991	-3.60745
PAQR9	0.109941	2.51947	2.16284	0.0317765	0.592991	-3.60885
CPB2	-0.10674	2.46268	-2.16282	0.0317781	0.592991	-3.60889
GALNT12	-0.134357	5.00488	-2.16239	0.0318119	0.592991	-3.6097
CLECL1	-0.115698	4.92414	-2.16122	0.031903	0.592991	-3.61185
METTL7B	0.135207	2.42115	2.16086	0.0319311	0.592991	-3.61252
TTC37	-0.13027	5.80203	-2.16054	0.0319561	0.592991	-3.61311
ADPRM	-0.100177	6.39398	-2.16036	0.0319704	0.592991	-3.61345
QSOX1	0.108143	6.19395	2.16001	0.0319978	0.592991	-3.6141
NMT2	-0.158855	7.18421	-2.15924	0.0320583	0.592991	-3.61552
HLA-DPB2	-0.195913	2.92886	-2.15914	0.0320667	0.592991	-3.61572
MTFP1	-0.118215	6.89967	-2.1591	0.0320692	0.592991	-3.61578
SLC26A8	0.302315	6.39369	2.15831	0.0321315	0.592991	-3.61725
AF198444	-0.198521	3.38205	-2.15808	0.0321498	0.592991	-3.61768
PDK4	-0.167184	5.61872	-2.15528	0.032371	0.594101	-3.62286
GYG1	0.102014	9.40194	2.15409	0.032466	0.594101	-3.62507
KDM7A	0.13606	9.2727	2.15386	0.0324843	0.594101	-3.62549
STAG3L4	-0.123776	5.64997	-2.15222	0.0326145	0.595979	-3.62851
TSHB	0.148093	4.525	2.15089	0.0327212	0.596641	-3.63098
NFIA	0.115831	5.75909	2.15079	0.0327291	0.596641	-3.63116
FAM159A	-0.115237	6.50936	-2.1506	0.0327441	0.596641	-3.63151
MICAL2	0.117852	8.41384	2.15039	0.032761	0.596641	-3.6319
RPS10	-0.126444	11.8553	-2.14936	0.032844	0.596647	-3.63381
PF4V1	0.441289	5.11491	2.14801	0.0329529	0.596792	-3.6363
NCEH1	0.260019	5.19137	2.14697	0.0330361	0.596792	-3.63821
HSPE1	-0.110927	8.0918	-2.14584	0.0331276	0.596792	-3.64029
NAIP	0.160002	8.17186	2.14442	0.0332431	0.596887	-3.64292
S100P	0.383854	10.6776	2.14338	0.033327	0.596909	-3.64482
MEF2A	0.12193	6.59006	2.14148	0.0334818	0.596975	-3.64831
LOC101927722	-0.121915	3.74603	-2.14138	0.0334901	0.596975	-3.6485
C1orf50	-0.108477	7.27416	-2.14041	0.0335698	0.596975	-3.65029
CD63	0.116952	11.0732	2.13906	0.0336806	0.596975	-3.65278
RP11-102L12.2	-0.176402	3.58616	-2.1375	0.0338085	0.597119	-3.65563
HLA-DRA	-0.126861	11.4574	-2.1368	0.0338659	0.597119	-3.65691
RP11-356B19.11	-0.140774	3.97086	-2.13611	0.0339234	0.597119	-3.65819
TECPR2	0.161741	7.72058	2.13548	0.0339753	0.597119	-3.65934
ATP7B	0.168453	4.76556	2.13386	0.0341099	0.597119	-3.66232
PHOSPHO2	-0.17494	3.65958	-2.13354	0.034136	0.597119	-3.6629
GIMAP7	-0.11106	10.1258	-2.13273	0.0342037	0.597119	-3.66439
GNRH1	-0.108457	5.71021	-2.13264	0.034211	0.597119	-3.66455
SLCO3A1	0.115565	7.71454	2.13157	0.0342998	0.597119	-3.6665
FAM60A	-0.110676	7.80965	-2.13049	0.0343899	0.597119	-3.66848
CD151	0.122764	7.20962	2.13037	0.0344004	0.597119	-3.66871
HOTS	-0.357892	6.10885	-2.13027	0.0344084	0.597119	-3.66889
CTSA	0.149028	9.94767	2.12832	0.0345722	0.597119	-3.67246
AK024936	-0.112743	3.02306	-2.12819	0.0345832	0.597119	-3.6727
TMCO2	-0.11655	2.82694	-2.12745	0.0346448	0.597119	-3.67404
CASD1	-0.121609	4.63153	-2.12692	0.0346899	0.597119	-3.67502
ABCB1	-0.138703	5.8103	-2.12689	0.0346918	0.597119	-3.67506
QRSL1	-0.112497	4.93402	-2.12656	0.0347198	0.597119	-3.67567
SLC22A4	0.150113	8.72706	2.12594	0.0347724	0.597119	-3.67681
MYC	-0.184925	8.01332	-2.12593	0.0347729	0.597119	-3.67682
KBTBD11	0.111441	7.97189	2.12528	0.0348282	0.597119	-3.67802
LOC728061	-0.118874	5.10144	-2.12293	0.0350269	0.597119	-3.6823
C2orf44	-0.107983	7.85429	-2.12275	0.0350427	0.597119	-3.68264
ZNF571	-0.198162	3.05459	-2.12267	0.0350495	0.597119	-3.68278
ZIK1	-0.105177	5.08522	-2.1225	0.0350638	0.597119	-3.68309
AQP1	0.151736	4.55233	2.12245	0.0350674	0.597119	-3.68317
MAF	-0.134285	5.67653	-2.12235	0.035076	0.597119	-3.68335
LINC01260	-0.145469	4.68676	-2.12164	0.035137	0.597233	-3.68466
SLC25A40	0.166293	5.60937	2.11936	0.0353309	0.597233	-3.6888
RPS10L	-0.119065	7.96639	-2.11729	0.0355084	0.598448	-3.69257
FAM169A	-0.20532	4.92137	-2.11709	0.035526	0.598448	-3.69294
TRIM32	-0.105766	5.24682	-2.11462	0.0357389	0.59968	-3.69743
ZNF557	-0.137271	4.96956	-2.11229	0.0359402	0.59968	-3.70166
R3HDM1	-0.152653	7.41482	-2.11211	0.0359559	0.59968	-3.70198
ZNF268	-0.135217	4.77287	-2.11144	0.0360147	0.59968	-3.70321
RCAN3	-0.135303	8.26296	-2.11138	0.0360194	0.59968	-3.70331
DPH5	-0.120797	7.86652	-2.11122	0.0360334	0.59968	-3.7036
LOC153546	0.135881	5.71668	2.11006	0.0361344	0.59968	-3.7057
ESM1	-0.106802	2.78658	-2.10999	0.0361403	0.59968	-3.70583
PIK3R2	0.116933	6.69124	2.10866	0.0362564	0.600588	-3.70824
MTL5	0.157759	6.60762	2.10842	0.0362782	0.600588	-3.70869
ANKRD22	0.267098	5.26429	2.10734	0.0363725	0.600659	-3.71064
SHKBP1	0.154682	9.51291	2.1071	0.0363935	0.600659	-3.71107
ZNF331	-0.117643	6.49011	-2.10479	0.0365964	0.603461	-3.71525
RNASE4	0.18624	5.35809	2.10422	0.0366469	0.603461	-3.71628
NOL8	-0.121544	8.28943	-2.10354	0.0367066	0.603985	-3.71751
LRRC42	0.109884	5.97935	2.09989	0.0370305	0.606549	-3.7241
RP11-190A12.8	-0.207931	4.85649	-2.09828	0.0371742	0.608035	-3.72701
KNTC1	-0.146849	5.71813	-2.09825	0.0371773	0.608035	-3.72707
GALT	-0.107003	5.37706	-2.09775	0.0372223	0.6081	-3.72798
CD177	0.430085	5.73034	2.09732	0.0372605	0.6081	-3.72875
TRIM68	-0.112731	8.9522	-2.09669	0.0373167	0.608183	-3.72988
KPNA3	-0.147731	7.97875	-2.09571	0.0374052	0.608763	-3.73166
RBM20	-0.130367	2.61793	-2.09336	0.0376163	0.608934	-3.73588
AGAP6	-0.10568	5.42162	-2.09176	0.0377613	0.608934	-3.73877
ZNF91	-0.105115	5.03782	-2.08999	0.0379214	0.608934	-3.74194
CLTCL1	0.162016	6.4033	2.08951	0.0379652	0.608934	-3.7428
C10orf54	0.121254	10.1573	2.08931	0.0379832	0.608934	-3.74316
PRRG4	0.188412	7.27983	2.08928	0.0379864	0.608934	-3.74322
LOC389831	-0.223766	3.70231	-2.08841	0.0380652	0.608934	-3.74478
TNN	0.106525	2.27721	2.08805	0.0380981	0.608934	-3.74542
LOC100131496	-0.11031	4.00429	-2.08584	0.0383002	0.608934	-3.74939
AHRR	0.126703	3.95482	2.0858	0.0383041	0.608934	-3.74946
CNST	-0.128636	5.9511	-2.08521	0.0383583	0.608934	-3.75052
COL4A4	-0.147971	4.51318	-2.08478	0.0383975	0.608934	-3.75129
OSBPL1A	0.100778	5.57679	2.08322	0.0385412	0.608934	-3.75409
JAK1	-0.101316	9.67115	-2.08222	0.0386333	0.608934	-3.75588
SPHK1	0.149157	3.7661	2.08199	0.0386545	0.608934	-3.75629
PGRMC1	0.110808	6.64159	2.08132	0.0387166	0.608934	-3.75749
SH3BP1	0.149132	4.93502	2.08008	0.038832	0.608934	-3.75972
FAM69A	-0.130865	5.82453	-2.07983	0.0388552	0.608934	-3.76017
GIMAP2	-0.156058	9.18686	-2.07974	0.0388633	0.608934	-3.76032
CATIP-AS1	0.172142	5.59844	2.07906	0.0389263	0.609216	-3.76154
APEX1	-0.10303	9.08147	-2.07888	0.0389433	0.609216	-3.76186
SRXN1	0.186075	7.91077	2.07717	0.0391019	0.609882	-3.76491
LOC101928909	0.11447	3.32887	2.07549	0.0392595	0.609882	-3.76792
ZNF14	-0.195092	7.5254	-2.07453	0.0393494	0.609882	-3.76963
LRFN1	0.169205	7.38963	2.07452	0.03935	0.609882	-3.76964
IL24	-0.149894	8.88734	-2.07354	0.0394421	0.609882	-3.77139
ZBTB9	-0.11741	6.99827	-2.07272	0.0395196	0.609882	-3.77286
LSMEM1	0.144183	6.74092	2.07216	0.0395722	0.609882	-3.77386
RRAS2	-0.142766	6.6785	-2.07171	0.0396143	0.609882	-3.77465
LINC00494	-0.165093	5.85905	-2.07161	0.0396242	0.609882	-3.77484
LOC101928560	-0.154923	3.30559	-2.07117	0.0396653	0.609882	-3.77561
SVOPL	-0.109511	2.63139	-2.0707	0.0397103	0.609882	-3.77646
F2RL1	0.163566	4.73339	2.06898	0.0398733	0.609882	-3.77953
TMEM180	0.134223	6.91462	2.06861	0.0399079	0.609882	-3.78018
SH2D5	0.107484	4.4159	2.06818	0.0399486	0.609882	-3.78094
LINC00566	0.107537	3.22736	2.06719	0.0400436	0.609882	-3.78271
RPL3L	0.108604	3.58336	2.06667	0.0400926	0.609882	-3.78363
KDELR3	-0.101513	3.71475	-2.06543	0.0402114	0.609882	-3.78584
ITGB3BP	-0.163781	6.40232	-2.0651	0.0402428	0.609882	-3.78642
CDH16	0.101328	4.18853	2.06508	0.0402442	0.609882	-3.78645
SCRN1	-0.150004	7.28193	-2.0641	0.0403386	0.609882	-3.7882
FAM198B	0.164478	6.33502	2.06369	0.0403779	0.609882	-3.78893
CLDND1	-0.101409	7.0037	-2.06294	0.0404495	0.609882	-3.79025
CAMK4	-0.126918	6.42465	-2.06281	0.0404622	0.609882	-3.79049
PLOD1	0.134932	7.55738	2.06247	0.0404952	0.609882	-3.7911
EFCAB4A	0.103291	5.58334	2.06241	0.0405011	0.609882	-3.79121
MORF4L2	-0.174717	6.54243	-2.06205	0.0405351	0.609882	-3.79183
SLC8A1	0.120957	5.33431	2.06055	0.04068	0.610265	-3.7945
PTPRK	-0.202487	5.27622	-2.06039	0.0406956	0.610265	-3.79479
MYCT1	0.116151	4.2164	2.05845	0.0408828	0.611379	-3.79822
BRIX1	-0.128169	7.26884	-2.05724	0.0410004	0.611848	-3.80036
TARP	-0.109094	5.28552	-2.05676	0.0410474	0.611848	-3.80122
KIF20B	-0.152963	6.07455	-2.05657	0.0410655	0.611848	-3.80155
FECH	0.272537	7.01261	2.05592	0.0411289	0.611848	-3.8027
PLAGL1	0.165539	6.92602	2.05302	0.041412	0.613362	-3.80782
MUM1	-0.105959	7.72536	-2.05257	0.0414561	0.613397	-3.80862
ZNF687	0.133885	6.60272	2.05132	0.041579	0.614574	-3.81083
MED7	-0.112905	6.6706	-2.04949	0.0417591	0.616556	-3.81405
LIN7A	0.148733	6.3104	2.0482	0.0418872	0.616839	-3.81634
CYP20A1	-0.108727	5.96061	-2.04663	0.0420426	0.616993	-3.8191
ASGR1	0.116368	6.35583	2.04555	0.0421498	0.617172	-3.821
C15orf32	0.102381	3.60982	2.04551	0.0421538	0.617172	-3.82107
ETS1	-0.123622	9.58874	-2.04429	0.0422758	0.618324	-3.82323
KIAA1958	0.123028	4.9597	2.0421	0.0424948	0.619325	-3.82708
GFI1B	0.150113	6.16705	2.04203	0.042501	0.619325	-3.82719
ZNF383	-0.13457	4.93099	-2.04109	0.0425958	0.61953	-3.82885
DCAF13	-0.100933	4.57109	-2.04086	0.0426187	0.61953	-3.82925
LARP4	-0.119991	5.0414	-2.04075	0.0426295	0.61953	-3.82944
TRDV3	-0.183484	6.75106	-2.03951	0.042755	0.619689	-3.83163
DOCK10	-0.128198	8.86499	-2.03818	0.0428884	0.619976	-3.83395
RP5-894A10.6	-0.135181	5.32387	-2.03645	0.043064	0.620177	-3.837
ZBTB20	-0.100757	7.81124	-2.03428	0.0432835	0.620177	-3.84079
FAM107B	-0.112474	9.43765	-2.03334	0.0433797	0.620177	-3.84244
METTL21C	-0.110694	2.36546	-2.03256	0.0434597	0.620177	-3.84381
TCTEX1D2	-0.108096	5.21195	-2.03156	0.0435619	0.620177	-3.84556
CMPK2	0.29571	7.64163	2.03065	0.0436546	0.620177	-3.84715
CSF2RA	0.129218	7.42022	2.02994	0.0437276	0.620177	-3.84839
ZNF697	0.118741	5.13876	2.02913	0.0438104	0.620177	-3.8498
RP4-575N6.5	-0.16012	6.0394	-2.02909	0.0438145	0.620177	-3.84987
SLC37A2	0.120524	6.05563	2.02867	0.0438577	0.620177	-3.8506
NELL2	-0.190556	8.86143	-2.02853	0.0438728	0.620177	-3.85086
A2MP1	-0.228707	5.7197	-2.02827	0.0438996	0.620177	-3.85131
LILRA4	-0.174786	7.54558	-2.02719	0.0440103	0.620177	-3.85319
N6AMT2	-0.131426	5.67544	-2.02707	0.0440234	0.620177	-3.85341
HK1	0.116869	9.18153	2.02348	0.0443951	0.620177	-3.85966
GSTA4	-0.138888	4.73397	-2.02329	0.0444151	0.620177	-3.86
SEPT1	-0.145513	8.71964	-2.02183	0.0445671	0.620177	-3.86254
FAIM3	-0.129743	9.37784	-2.02139	0.0446133	0.620177	-3.86331
RNF185-AS1	-0.104173	3.85813	-2.0212	0.0446329	0.620177	-3.86364
EPHX4	-0.139007	3.29911	-2.02052	0.0447041	0.620177	-3.86482
ID3	-0.111743	7.69117	-2.01932	0.0448292	0.620177	-3.8669
OTUD6B-AS1	-0.17076	4.16799	-2.01926	0.0448356	0.620177	-3.86701
MAPK3	0.105555	7.91495	2.01879	0.0448848	0.620177	-3.86782
LENG8	-0.112261	11.8521	-2.01741	0.0450306	0.620177	-3.87023
AKAP11	-0.11754	6.17368	-2.01695	0.0450786	0.620177	-3.87103
IRS2	0.125289	10.7298	2.01676	0.0450987	0.620177	-3.87136
RP11-533E19.5	-0.108989	2.40695	-2.01646	0.04513	0.620177	-3.87187
MED24	-0.100878	4.44499	-2.01598	0.0451814	0.620177	-3.87272
EXOSC9	-0.109937	9.94558	-2.01521	0.0452618	0.620177	-3.87404
TBKBP1	0.103601	5.81894	2.01485	0.0453008	0.620177	-3.87468
MSRA	0.106045	6.48586	2.01288	0.0455094	0.620177	-3.8781
PIGU	-0.131853	5.67459	-2.01227	0.0455737	0.620273	-3.87915
PGBD4	-0.142712	5.42796	-2.01154	0.0456518	0.620833	-3.88042
SECTM1	0.110861	9.51464	2.0104	0.0457732	0.62098	-3.88239
TNFAIP6	0.247888	8.54279	2.0103	0.0457842	0.62098	-3.88257
NTNG2	0.129012	9.82007	2.01017	0.0457982	0.62098	-3.88279
RPL34	-0.151404	10.2916	-2.0094	0.0458796	0.62098	-3.88411
IFT46	-0.126516	5.41666	-2.0093	0.045891	0.62098	-3.8843
LRRC37A4P	-0.25859	9.25816	-2.0091	0.0459125	0.62098	-3.88465
RP11-401P9.4	-0.109051	4.83179	-2.00855	0.0459706	0.62099	-3.88559
DMRTC2	0.233807	4.9255	2.00731	0.046104	0.621252	-3.88774
LOC100288893	0.144079	7.1046	2.00728	0.0461071	0.621252	-3.88779
KIF18A	-0.101532	2.46167	-2.00704	0.0461334	0.621252	-3.88821
ZNF766	-0.128387	7.19649	-2.00596	0.0462492	0.622121	-3.89007
BMPR2	-0.106748	4.90276	-2.00505	0.0463467	0.62219	-3.89164
NKG7	-0.151689	10.8595	-2.00307	0.0465612	0.623523	-3.89506
LOC100129917	-0.210189	5.1439	-2.00251	0.0466215	0.623765	-3.89602
RPRML	0.121285	5.25058	2.00237	0.0466369	0.623765	-3.89627
ITGB5	0.172954	5.39635	2.00002	0.0468919	0.62563	-3.90031
PYCRL	0.113368	4.5926	1.99915	0.0469875	0.625654	-3.90183
BTLA	-0.165924	6.80023	-1.99895	0.0470093	0.625654	-3.90217
GBE1	0.13429	8.75518	1.99845	0.047064	0.625794	-3.90303
NRCAM	-0.1115	4.17479	-1.99659	0.0472679	0.62602	-3.90624
CEBPD	0.123009	8.38964	1.99619	0.047311	0.626205	-3.90691
LOC441454	-0.15507	3.81387	-1.99508	0.047433	0.626891	-3.90882
BMX	0.189696	5.77876	1.99232	0.0477376	0.62964	-3.91357
RYR1	-0.175109	4.28461	-1.99121	0.0478608	0.62964	-3.91548
SBF2	0.130006	7.50198	1.99111	0.0478721	0.62964	-3.91565
CLNS1A	-0.104735	8.32844	-1.99108	0.0478744	0.62964	-3.91569
DNPEP	-0.101117	6.50657	-1.99102	0.0478814	0.62964	-3.9158
LOC100133130	-0.132848	7.51033	-1.991	0.0478836	0.62964	-3.91583
INSC	0.251156	6.06044	1.98925	0.0480783	0.630962	-3.91884
RP11-793H13.11	0.103505	5.35001	1.98827	0.0481878	0.631401	-3.92052
MRC2	0.135935	6.61788	1.98574	0.04847	0.632616	-3.92485
TGFA	0.11483	4.98263	1.98548	0.0484993	0.632616	-3.9253
PARP15	-0.158352	5.46421	-1.98501	0.0485523	0.632616	-3.9261
KLHDC8A	0.128047	4.22478	1.98193	0.0488989	0.633218	-3.93137
IL23R	-0.127341	3.691	-1.97993	0.0491245	0.633218	-3.93478
PHB2	-0.128974	9.60989	-1.97988	0.0491308	0.633218	-3.93487
TBRG4	-0.147174	4.81327	-1.97966	0.0491549	0.633218	-3.93523
CEACAM4	0.200744	6.96097	1.97815	0.0493271	0.633218	-3.93782
AX747652	-0.215803	6.36432	-1.97811	0.0493313	0.633218	-3.93789
ZFP30	-0.199239	4.18651	-1.97801	0.0493422	0.633218	-3.93805
RP11-727F15.11	0.101301	3.94593	1.97735	0.0494181	0.633218	-3.93919
DDB2	-0.108973	8.20603	-1.97716	0.0494395	0.633218	-3.93951
NHLH1	0.169457	5.8823	1.977	0.0494577	0.633218	-3.93978
UTP14A	-0.161498	5.09035	-1.97691	0.0494678	0.633218	-3.93993
CKS1B	-0.141105	5.90069	-1.97504	0.049681	0.633218	-3.94311
PPP1R3E	-0.102186	7.42948	-1.9735	0.0498578	0.633218	-3.94574
UNC5CL	0.121533	7.13674	1.97346	0.049862	0.633218	-3.9458
DLEU2L	-0.15345	6.4938	-1.97346	0.0498628	0.633218	-3.94581
NSUN7	0.125971	4.84645	1.97338	0.0498717	0.633218	-3.94594
NFKBIA	0.100214	7.67125	1.97331	0.0498801	0.633218	-3.94607
