# Supplementary material for: Integrated Network Pharmacology and Comprehensive Bioinformatics Identifying the Mechanisms and Molecular Targets of Yizhiqingxin Formula for Treatment of Comorbidity With Alzheimer’s Disease and Depression
Source: Front Pharmacol. 2022 Apr 25;13:853375. doi: 10.3389/fphar.2022.853375 (PMC9081443; doi:10.3389/fphar.2022.853375)
Supplement: Supplementary file 3 [file Table6.XLSX]

## Sheet: Sheet1
Drug	MolId	MolName	Symbol	binding energy
Renshen	MOL000787	Fumarine	HSP90AA1	-6.83
Huanglian	MOL002668	Worenine	ESR1	-6.6
Huanglian	MOL001454	berberine	HSP90AA1	-6.26
Renshen	MOL005384	suchilactone	HSP90AA1	-6.24
Huanglian	MOL002897	epiberberine	ESR1	-6.21
Huanglian	MOL001458	coptisine	ESR1	-6.11
Renshen	MOL000422	kaempferol	AKT1	-6.03
Renshen	MOL005318	Dianthramine	HSP90AA1	-6.02
Huanglian	MOL002904	Berlambine	HSP90AA1	-5.96
Renshen	MOL000422	kaempferol	VCAM1	-5.94
Renshen	MOL003648	Inermin	HSP90AA1	-5.77
Huanglian	MOL001454	berberine	ESR1	-5.63
Huanglian	MOL000098	quercetin	EGFR	-5.53
Chuanxiong	MOL002135	Myricanone	HSP90AA1	-5.45
Renshen	MOL000422	kaempferol	CDK1	-5.42
Chuanxiong	MOL002135	Myricanone	ESR1	-5.4
Renshen	MOL000422	kaempferol	HSP90AA1	-5.33
Huanglian	MOL000098	quercetin	MAPK1	-5.29
Chuanxiong	MOL002135	Myricanone	CDK2	-5.19
Huanglian	MOL000098	quercetin	MYC	-5.16
Huanglian	MOL000098	quercetin	AKT1	-5.15
Huanglian	MOL000098	quercetin	HSPB1	-5.12
Huanglian	MOL000785	palmatine	CDK2	-5.03
Huanglian	MOL000098	quercetin	VCAM1	-5
Huanglian	MOL000098	quercetin	CDK1	-4.94
Renshen	MOL000358	beta-sitosterol	HSP90AA1	-4.79
Huanglian	MOL000785	palmatine	HSP90AA1	-4.78
Chuanxiong	MOL000433	FA	CDK2	-4.72
Huanglian	MOL000785	palmatine	ESR1	-4.7
Huanglian	MOL000098	quercetin	HSP90AA1	-4.43
Huanglian	MOL000098	quercetin	HSPA5	-3.89
