# Supplementary material for: Integrated Network Pharmacology and Comprehensive Bioinformatics Identifying the Mechanisms and Molecular Targets of Yizhiqingxin Formula for Treatment of Comorbidity With Alzheimer’s Disease and Depression
Source: Front Pharmacol. 2022 Apr 25;13:853375. doi: 10.3389/fphar.2022.853375 (PMC9081443; doi:10.3389/fphar.2022.853375)
Supplement: Supplementary file 4 [file Table4.XLSX]

## Sheet: Table S1 GO analysis
Table S4 GO analysis
Category	ID	Description	GeneRatio	BgRatio	pvalue	p.adjust	qvalue	geneID	Count
BP	GO:0071897	DNA biosynthetic process	16/80	196/18670	1.76e-16	5.28e-13	2.81e-13	MAPK1/TP53/SRC/RPA1/ARRB2/RPA3/RPA2/HSP90AA1/HSP90AB1/MYC/CTNNB1/UBC/HNRNPA1/VCP/HNRNPU/RPS27A	16
	GO:0016579	protein deubiquitination	17/80	283/18670	3.14e-15	4.72e-12	2.51e-12	AR/TP53/COPS5/TRAF6/ARRB2/BRCA1/EP300/MYC/CDK1/ESR1/SMAD2/UBC/IKBKG/SMAD3/MDM2/VCP/RPS27A	17
	GO:0070646	protein modification by small protein removal	17/80	299/18670	7.79e-15	7.81e-12	4.15e-12	AR/TP53/COPS5/TRAF6/ARRB2/BRCA1/EP300/MYC/CDK1/ESR1/SMAD2/UBC/IKBKG/SMAD3/MDM2/VCP/RPS27A	17
	GO:0051091	positive regulation of DNA-binding transcription factor activity	16/80	261/18670	1.63e-14	1.08e-11	5.73e-12	AR/HDAC5/NTRK1/COPS5/APP/TRAF6/RELA/EP300/ESR1/CTNNB1/UBC/IKBKG/SMAD3/NPM1/AKT1/RPS27A	16
	GO:0051090	regulation of DNA-binding transcription factor activity	19/80	432/18670	1.79e-14	1.08e-11	5.73e-12	MAPK1/AR/HDAC5/NTRK1/COPS5/APP/TRAF6/RNF2/ARRB2/RELA/EP300/ESR1/CTNNB1/UBC/IKBKG/SMAD3/NPM1/AKT1/RPS27A	19
	GO:0000082	G1/S transition of mitotic cell cycle	16/80	279/18670	4.6e-14	2.16e-11	1.15e-11	EGFR/TP53/CUL2/RPA1/RPA3/CUL1/CUL3/RPA2/EP300/MYC/CDK1/CUL5/CDK2/MDM2/AKT1/MCM2	16
	GO:1903320	regulation of protein modification by small protein conjugation or removal	15/80	231/18670	5.03e-14	2.16e-11	1.15e-11	HSPA5/TRAF6/ARRB2/CUL3/HSP90AA1/HSP90AB1/BRCA1/RELA/BMI1/HUWE1/CTNNB1/UBE2I/U2AF2/AKT1/VCP	15
	GO:0009266	response to temperature stimulus	15/80	243/18670	1.06e-13	3.97e-11	2.11e-11	MAPK1/YWHAE/NTRK1/CREBBP/HSPA5/RPA1/ARRB2/RPA3/HSPA8/RPA2/HSP90AA1/HSP90AB1/EP300/AKT1/VCP	15
	GO:0044843	cell cycle G1/S phase transition	16/80	298/18670	1.28e-13	4.27e-11	2.27e-11	EGFR/TP53/CUL2/RPA1/RPA3/CUL1/CUL3/RPA2/EP300/MYC/CDK1/CUL5/CDK2/MDM2/AKT1/MCM2	16
	GO:0051052	regulation of DNA metabolic process	18/80	429/18670	2.15e-13	6.47e-11	3.44e-11	MAPK1/EGFR/TP53/SRC/ARRB2/RPA2/HSP90AA1/HSP90AB1/BRCA1/MYC/CDK1/CTNNB1/CDK2/FUS/NPM1/HNRNPA1/AKT1/HNRNPU	18
	GO:1903829	positive regulation of cellular protein localization	16/80	324/18670	4.63e-13	1.26e-10	6.72e-11	MAPK1/YWHAG/YWHAE/EGFR/YWHAB/TP53/YWHAQ/SRC/YWHAZ/TARDBP/HSP90AB1/CDK1/HUWE1/SMAD3/MDM2/AKT1	16
	GO:0009408	response to heat	13/80	176/18670	5.41e-13	1.35e-10	7.2e-11	MAPK1/YWHAE/CREBBP/HSPA5/RPA1/RPA3/HSPA8/RPA2/HSP90AA1/HSP90AB1/EP300/AKT1/VCP	13
	GO:0034605	cellular response to heat	12/80	137/18670	5.89e-13	1.36e-10	7.24e-11	MAPK1/YWHAE/CREBBP/HSPA5/RPA1/RPA3/HSPA8/RPA2/HSP90AA1/HSP90AB1/EP300/VCP	12
	GO:0051054	positive regulation of DNA metabolic process	14/80	228/18670	8.13e-13	1.75e-10	9.29e-11	MAPK1/EGFR/SRC/ARRB2/HSP90AA1/HSP90AB1/BRCA1/MYC/CDK1/CTNNB1/CDK2/FUS/HNRNPA1/AKT1	14
	GO:2001233	regulation of apoptotic signaling pathway	17/80	406/18670	1.13e-12	2.27e-10	1.21e-10	YWHAG/YWHAE/AR/YWHAB/TP53/YWHAQ/SRC/YWHAZ/ARRB2/HSPB1/BRCA1/RELA/CTNNB1/SMAD3/HDAC1/MDM2/AKT1	17
	GO:1900034	regulation of cellular response to heat	10/80	79/18670	1.32e-12	2.49e-10	1.32e-10	MAPK1/YWHAE/CREBBP/RPA1/RPA3/HSPA8/RPA2/HSP90AA1/HSP90AB1/EP300	10
	GO:0043161	proteasome-mediated ubiquitin-dependent protein catabolic process	17/80	419/18670	1.87e-12	3.31e-10	1.76e-10	HSPA5/SMURF1/CUL2/ARRB2/CUL1/CUL3/HSP90AB1/FBXO6/CDK1/CUL5/CTNNB1/CDK2/UBC/MDM2/AKT1/VCP/RPS27A	17
	GO:0007179	transforming growth factor beta receptor signaling pathway	13/80	199/18670	2.61e-12	4.35e-10	2.32e-10	TP53/CREBBP/HSPA5/SRC/SMURF1/ARRB2/HSP90AB1/EP300/SMAD2/UBC/SNW1/SMAD3/RPS27A	13
	GO:0017015	regulation of transforming growth factor beta receptor signaling pathway	11/80	120/18670	3.5e-12	5.53e-10	2.94e-10	TP53/CREBBP/HSPA5/SMURF1/HSP90AB1/EP300/SMAD2/UBC/SNW1/SMAD3/RPS27A	11
	GO:1903844	regulation of cellular response to transforming growth factor beta stimulus	11/80	122/18670	4.2e-12	6.31e-10	3.36e-10	TP53/CREBBP/HSPA5/SMURF1/HSP90AB1/EP300/SMAD2/UBC/SNW1/SMAD3/RPS27A	11
	GO:0030522	intracellular receptor signaling pathway	14/80	280/18670	1.31e-11	1.88e-09	9.98e-10	AR/TRAF6/SRC/ARRB2/BRCA1/RELA/EP300/ESR1/CTNNB1/UBC/IKBKG/SNW1/HDAC1/RPS27A	14
	GO:0010498	proteasomal protein catabolic process	17/80	477/18670	1.46e-11	2e-09	1.06e-09	HSPA5/SMURF1/CUL2/ARRB2/CUL1/CUL3/HSP90AB1/FBXO6/CDK1/CUL5/CTNNB1/CDK2/UBC/MDM2/AKT1/VCP/RPS27A	17
	GO:0048511	rhythmic process	14/80	295/18670	2.63e-11	3.44e-09	1.83e-09	EGFR/NTRK1/TP53/CREBBP/HSPA5/SRC/ARRB2/TARDBP/EP300/CDK1/ESR1/HUWE1/HDAC1/HNRNPU	14
	GO:0051205	protein insertion into membrane	8/80	49/18670	3.11e-11	3.88e-09	2.06e-09	YWHAG/YWHAE/EGFR/YWHAB/TP53/YWHAQ/YWHAZ/UBL4A	8
	GO:2000278	regulation of DNA biosynthetic process	10/80	108/18670	3.22e-11	3.88e-09	2.06e-09	MAPK1/TP53/SRC/ARRB2/HSP90AA1/HSP90AB1/MYC/CTNNB1/HNRNPA1/HNRNPU	10
	GO:0035690	cellular response to drug	15/80	369/18670	4.28e-11	4.9e-09	2.61e-09	MAPK1/EGFR/NTRK1/TP53/HSPA5/SRC/HSP90AB1/BRCA1/RELA/MYC/CDK1/CTNNB1/CDK2/MDM2/HNRNPA1	15
	GO:0071560	cellular response to transforming growth factor beta stimulus	13/80	249/18670	4.41e-11	4.9e-09	2.61e-09	TP53/CREBBP/HSPA5/SRC/SMURF1/ARRB2/HSP90AB1/EP300/SMAD2/UBC/SNW1/SMAD3/RPS27A	13
	GO:0035966	response to topologically incorrect protein	12/80	199/18670	4.93e-11	5.29e-09	2.81e-09	HSPA4/COPS5/HSPA5/HSPB1/HSPA8/CUL3/HSP90AA1/HSP90AB1/EP300/FBXO6/CUL7/VCP	12
	GO:0071559	response to transforming growth factor beta	13/80	255/18670	5.93e-11	6.15e-09	3.27e-09	TP53/CREBBP/HSPA5/SRC/SMURF1/ARRB2/HSP90AB1/EP300/SMAD2/UBC/SNW1/SMAD3/RPS27A	13
	GO:0016570	histone modification	16/80	454/18670	7.44e-11	7.45e-09	3.96e-09	HDAC5/TP53/CREBBP/EED/RNF2/SIRT7/BRCA1/EP300/BMI1/CDK1/HUWE1/CTNNB1/CDK2/SNW1/SUZ12/HDAC1	16
	GO:1903311	regulation of mRNA metabolic process	14/80	324/18670	9.14e-11	8.76e-09	4.66e-09	YWHAB/XPO1/YWHAZ/HSPB1/HSPA8/TARDBP/UBC/SNW1/U2AF2/NPM1/HNRNPA1/AKT1/HNRNPU/RPS27A	14
	GO:0000723	telomere maintenance	11/80	162/18670	9.33e-11	8.76e-09	4.66e-09	MAPK1/SRC/RPA1/RPA3/RPA2/HSP90AA1/HSP90AB1/MYC/CTNNB1/HNRNPA1/HNRNPU	11
	GO:0016569	covalent chromatin modification	16/80	474/18670	1.4e-10	1.28e-08	6.8e-09	HDAC5/TP53/CREBBP/EED/RNF2/SIRT7/BRCA1/EP300/BMI1/CDK1/HUWE1/CTNNB1/CDK2/SNW1/SUZ12/HDAC1	16
	GO:1901987	regulation of cell cycle phase transition	16/80	480/18670	1.69e-10	1.49e-08	7.94e-09	YWHAG/YWHAE/EGFR/TP53/APP/CUL1/CUL3/RPA2/HSP90AA1/BRCA1/EP300/CDK1/CDK2/NPM1/MDM2/AKT1	16
	GO:0070987	error-free translesion synthesis	6/80	20/18670	1.89e-10	1.62e-08	8.63e-09	RPA1/RPA3/RPA2/UBC/VCP/RPS27A	6
	GO:0032200	telomere organization	11/80	175/18670	2.14e-10	1.79e-08	9.51e-09	MAPK1/SRC/RPA1/RPA3/RPA2/HSP90AA1/HSP90AB1/MYC/CTNNB1/HNRNPA1/HNRNPU	11
	GO:0031647	regulation of protein stability	13/80	284/18670	2.25e-10	1.8e-08	9.58e-09	MAPK1/TP53/CREBBP/SRC/HSPA8/TARDBP/CUL3/HSP90AA1/HSP90AB1/EP300/SMAD3/MDM2/VHL	13
	GO:0006986	response to unfolded protein	11/80	176/18670	2.28e-10	1.8e-08	9.58e-09	HSPA4/COPS5/HSPA5/HSPB1/HSPA8/HSP90AA1/HSP90AB1/EP300/FBXO6/CUL7/VCP	11
	GO:0043488	regulation of mRNA stability	11/80	177/18670	2.42e-10	1.86e-08	9.92e-09	YWHAB/XPO1/YWHAZ/HSPB1/HSPA8/TARDBP/UBC/NPM1/AKT1/HNRNPU/RPS27A	11
	GO:0097193	intrinsic apoptotic signaling pathway	13/80	289/18670	2.79e-10	2.1e-08	1.12e-08	TP53/SRC/CUL2/HSPB1/CUL1/CUL3/BRCA1/EP300/CUL5/SNW1/HDAC1/MDM2/AKT1	13
	GO:0043487	regulation of RNA stability	11/80	183/18670	3.46e-10	2.47e-08	1.32e-08	YWHAB/XPO1/YWHAZ/HSPB1/HSPA8/TARDBP/UBC/NPM1/AKT1/HNRNPU/RPS27A	11
	GO:0072655	establishment of protein localization to mitochondrion	10/80	137/18670	3.46e-10	2.47e-08	1.32e-08	YWHAG/YWHAE/YWHAB/TP53/YWHAQ/HSPA4/YWHAZ/HSP90AA1/HUWE1/AKT1	10
	GO:0010948	negative regulation of cell cycle process	14/80	361/18670	3.78e-10	2.64e-08	1.41e-08	TP53/EED/RNF2/CUL1/RPA2/HSP90AB1/BRCA1/EP300/BMI1/CDK1/CDK2/SUZ12/NPM1/MDM2	14
	GO:2000573	positive regulation of DNA biosynthetic process	8/80	67/18670	4.22e-10	2.88e-08	1.53e-08	MAPK1/SRC/ARRB2/HSP90AA1/HSP90AB1/MYC/CTNNB1/HNRNPA1	8
	GO:0070585	protein localization to mitochondrion	10/80	141/18670	4.59e-10	3.07e-08	1.63e-08	YWHAG/YWHAE/YWHAB/TP53/YWHAQ/HSPA4/YWHAZ/HSP90AA1/HUWE1/AKT1	10
	GO:1901990	regulation of mitotic cell cycle phase transition	15/80	444/18670	5.62e-10	3.67e-08	1.95e-08	YWHAG/YWHAE/EGFR/TP53/APP/CUL1/CUL3/RPA2/HSP90AA1/BRCA1/EP300/CDK1/CDK2/MDM2/AKT1	15
	GO:0007004	telomere maintenance via telomerase	8/80	70/18670	6.05e-10	3.87e-08	2.06e-08	MAPK1/SRC/RPA1/HSP90AA1/HSP90AB1/CTNNB1/HNRNPA1/HNRNPU	8
	GO:0009314	response to radiation	15/80	448/18670	6.36e-10	3.98e-08	2.12e-08	EGFR/NTRK1/TP53/CREBBP/HSPA5/APP/BRCA1/GRB2/RELA/EP300/MYC/VCAM1/NPM1/MDM2/AKT1	15
	GO:0061013	regulation of mRNA catabolic process	11/80	199/18670	8.44e-10	5.18e-08	2.75e-08	YWHAB/XPO1/YWHAZ/HSPB1/HSPA8/TARDBP/UBC/NPM1/AKT1/HNRNPU/RPS27A	11
	GO:0045787	positive regulation of cell cycle	14/80	389/18670	9.97e-10	6e-08	3.19e-08	EGFR/TP53/APP/SRC/CUL3/HSP90AB1/BRCA1/EP300/CDK1/CDK2/NPM1/MDM2/AKT1/HNRNPU	14
	GO:0031396	regulation of protein ubiquitination	11/80	204/18670	1.1e-09	6.24e-08	3.32e-08	HSPA5/TRAF6/ARRB2/CUL3/HSP90AA1/HSP90AB1/BRCA1/BMI1/HUWE1/U2AF2/AKT1	11
	GO:1900739	regulation of protein insertion into mitochondrial membrane involved in apoptotic signaling pathway	6/80	26/18670	1.1e-09	6.24e-08	3.32e-08	YWHAG/YWHAE/YWHAB/TP53/YWHAQ/YWHAZ	6
	GO:1900740	positive regulation of protein insertion into mitochondrial membrane involved in apoptotic signaling pathway	6/80	26/18670	1.1e-09	6.24e-08	3.32e-08	YWHAG/YWHAE/YWHAB/TP53/YWHAQ/YWHAZ	6
	GO:0071456	cellular response to hypoxia	11/80	207/18670	1.28e-09	7.07e-08	3.76e-08	TP53/CREBBP/SRC/CUL2/EP300/MYC/UBC/MDM2/AKT1/VHL/RPS27A	11
	GO:0051972	regulation of telomerase activity	7/80	48/18670	1.3e-09	7.07e-08	3.76e-08	MAPK1/TP53/SRC/HSP90AA1/HSP90AB1/MYC/CTNNB1	7
	GO:0006278	RNA-dependent DNA biosynthetic process	8/80	77/18670	1.32e-09	7.07e-08	3.76e-08	MAPK1/SRC/RPA1/HSP90AA1/HSP90AB1/CTNNB1/HNRNPA1/HNRNPU	8
	GO:0072331	signal transduction by p53 class mediator	12/80	267/18670	1.45e-09	7.66e-08	4.08e-08	TP53/RPA1/RPA3/RPA2/BRCA1/EP300/CDK1/CDK2/SNW1/HDAC1/MDM2/AKT1	12
	GO:0031334	positive regulation of protein complex assembly	12/80	268/18670	1.52e-09	7.86e-08	4.18e-08	TP53/SRC/RPA1/RPA3/RPA2/HSP90AA1/GRB2/ESR1/CTNNB1/CAND1/VCP/PAN2	12
	GO:0036294	cellular response to decreased oxygen levels	11/80	217/18670	2.11e-09	1.07e-07	5.71e-08	TP53/CREBBP/SRC/CUL2/EP300/MYC/UBC/MDM2/AKT1/VHL/RPS27A	11
	GO:0010833	telomere maintenance via telomere lengthening	8/80	82/18670	2.19e-09	1.1e-07	5.84e-08	MAPK1/SRC/RPA1/HSP90AA1/HSP90AB1/CTNNB1/HNRNPA1/HNRNPU	8
	GO:0006301	postreplication repair	7/80	52/18670	2.32e-09	1.15e-07	6.09e-08	RPA1/RPA3/RPA2/BRCA1/UBC/VCP/RPS27A	7
	GO:0007178	transmembrane receptor protein serine/threonine kinase signaling pathway	13/80	349/18670	2.78e-09	1.33e-07	7.1e-08	TP53/CREBBP/HSPA5/SRC/SMURF1/ARRB2/HSP90AB1/EP300/SMAD2/UBC/SNW1/SMAD3/RPS27A	13
	GO:0001844	protein insertion into mitochondrial membrane involved in apoptotic signaling pathway	6/80	30/18670	2.8e-09	1.33e-07	7.1e-08	YWHAG/YWHAE/YWHAB/TP53/YWHAQ/YWHAZ	6
	GO:0043620	regulation of DNA-templated transcription in response to stress	9/80	127/18670	3.62e-09	1.7e-07	9.03e-08	TP53/CREBBP/HSPA5/CUL2/RELA/EP300/UBC/VHL/RPS27A	9
	GO:0001666	response to hypoxia	13/80	359/18670	3.9e-09	1.81e-07	9.6e-08	TP53/CREBBP/SRC/CUL2/EP300/MYC/UBC/SMAD3/VCAM1/MDM2/AKT1/VHL/RPS27A	13
	GO:0090287	regulation of cellular response to growth factor stimulus	12/80	292/18670	3.99e-09	1.82e-07	9.68e-08	TP53/CREBBP/HSPA5/SMURF1/HSP90AB1/EP300/CTNNB1/SMAD2/UBC/SNW1/SMAD3/RPS27A	12
	GO:0043687	post-translational protein modification	13/80	361/18670	4.17e-09	1.87e-07	9.96e-08	FN1/COPS5/APP/OBSL1/CUL2/CUL1/CUL3/FBXO6/CUL5/CAND1/CUL7/CCDC8/VHL	13
	GO:0060249	anatomical structure homeostasis	14/80	437/18670	4.44e-09	1.96e-07	1.05e-07	MAPK1/EGFR/TRAF6/SRC/RPA1/HSPB1/RPA3/RPA2/HSP90AA1/HSP90AB1/MYC/CTNNB1/HNRNPA1/HNRNPU	14
	GO:0071453	cellular response to oxygen levels	11/80	234/18670	4.64e-09	2.02e-07	1.08e-07	TP53/CREBBP/SRC/CUL2/EP300/MYC/UBC/MDM2/AKT1/VHL/RPS27A	11
	GO:1901796	regulation of signal transduction by p53 class mediator	10/80	180/18670	4.96e-09	2.12e-07	1.13e-07	TP53/RPA1/RPA3/RPA2/BRCA1/EP300/CDK2/HDAC1/MDM2/AKT1	10
	GO:0090068	positive regulation of cell cycle process	12/80	298/18670	5.02e-09	2.12e-07	1.13e-07	EGFR/TP53/APP/CUL3/BRCA1/EP300/CDK1/CDK2/NPM1/MDM2/AKT1/HNRNPU	12
	GO:1903749	positive regulation of establishment of protein localization to mitochondrion	7/80	58/18670	5.12e-09	2.13e-07	1.13e-07	YWHAG/YWHAE/YWHAB/TP53/YWHAQ/YWHAZ/HUWE1	7
	GO:0051204	protein insertion into mitochondrial membrane	6/80	33/18670	5.17e-09	2.13e-07	1.13e-07	YWHAG/YWHAE/YWHAB/TP53/YWHAQ/YWHAZ	6
	GO:0010821	regulation of mitochondrion organization	10/80	182/18670	5.52e-09	2.24e-07	1.19e-07	YWHAG/YWHAE/YWHAB/TP53/YWHAQ/YWHAZ/SMURF1/ARRB2/HUWE1/AKT1	10
	GO:0036293	response to decreased oxygen levels	13/80	370/18670	5.61e-09	2.25e-07	1.2e-07	TP53/CREBBP/SRC/CUL2/EP300/MYC/UBC/SMAD3/VCAM1/MDM2/AKT1/VHL/RPS27A	13
	GO:0034599	cellular response to oxidative stress	12/80	302/18670	5.83e-09	2.3e-07	1.23e-07	MAPK1/EGFR/TP53/SRC/HSPB1/STAU1/RELA/CDK1/CTNNB1/CDK2/MDM2/AKT1	12
	GO:0051098	regulation of binding	13/80	373/18670	6.17e-09	2.39e-07	1.27e-07	ITGA4/HDAC5/HSPA5/APP/TRAF6/SRC/ARRB2/HSP90AB1/EP300/CTNNB1/SMAD2/SMAD3/AKT1	13
	GO:1903322	positive regulation of protein modification by small protein conjugation or removal	9/80	135/18670	6.2e-09	2.39e-07	1.27e-07	HSPA5/TRAF6/ARRB2/CUL3/BRCA1/BMI1/HUWE1/UBE2I/VCP	9
	GO:0090092	regulation of transmembrane receptor protein serine/threonine kinase signaling pathway	11/80	241/18670	6.32e-09	2.4e-07	1.28e-07	TP53/CREBBP/HSPA5/SMURF1/HSP90AB1/EP300/SMAD2/UBC/SNW1/SMAD3/RPS27A	11
	GO:1901030	positive regulation of mitochondrial outer membrane permeabilization involved in apoptotic signaling pathway	6/80	35/18670	7.52e-09	2.83e-07	1.5e-07	YWHAG/YWHAE/YWHAB/TP53/YWHAQ/YWHAZ	6
	GO:0009411	response to UV	9/80	141/18670	9.1e-09	3.38e-07	1.8e-07	EGFR/TP53/CREBBP/RELA/EP300/MYC/NPM1/MDM2/AKT1	9
	GO:0043254	regulation of protein complex assembly	14/80	467/18670	1.03e-08	3.78e-07	2.01e-07	TP53/SRC/RPA1/RPA3/HSPA8/RPA2/HSP90AA1/GRB2/EP300/ESR1/CTNNB1/CAND1/VCP/PAN2	14
	GO:0000077	DNA damage checkpoint	9/80	145/18670	1.16e-08	4.21e-07	2.24e-07	TP53/RPA2/BRCA1/EP300/FBXO6/CDK1/CDC5L/CDK2/MDM2	9
	GO:0070482	response to oxygen levels	13/80	394/18670	1.19e-08	4.24e-07	2.26e-07	TP53/CREBBP/SRC/CUL2/EP300/MYC/UBC/SMAD3/VCAM1/MDM2/AKT1/VHL/RPS27A	13
	GO:0051092	positive regulation of NF-kappaB transcription factor activity	9/80	149/18670	1.47e-08	5.22e-07	2.77e-07	AR/NTRK1/APP/TRAF6/RELA/UBC/IKBKG/NPM1/RPS27A	9
	GO:0034504	protein localization to nucleus	11/80	262/18670	1.5e-08	5.25e-07	2.79e-07	MAPK1/YWHAE/XPO1/TP53/SRC/TARDBP/CDK1/SMAD3/MDM2/AKT1/HNRNPU	11
	GO:0090150	establishment of protein localization to membrane	12/80	332/18670	1.67e-08	5.78e-07	3.08e-07	YWHAG/YWHAE/EGFR/YWHAB/TP53/YWHAQ/HSPA4/HSPA5/YWHAZ/HSP90AA1/UBL4A/RPS27A	12
	GO:0042276	error-prone translesion synthesis	5/80	20/18670	1.88e-08	6.41e-07	3.41e-07	RPA1/RPA3/RPA2/UBC/RPS27A	5
	GO:0007249	I-kappaB kinase/NF-kappaB signaling	11/80	269/18670	1.97e-08	6.66e-07	3.54e-07	TRAF6/HSPB1/RELA/ESR1/CTNNB1/UBC/IKBKG/UBE2I/HDAC1/AKT1/RPS27A	11
	GO:0019985	translesion synthesis	6/80	41/18670	2.04e-08	6.82e-07	3.63e-07	RPA1/RPA3/RPA2/UBC/VCP/RPS27A	6
	GO:0006289	nucleotide-excision repair	8/80	109/18670	2.13e-08	7.03e-07	3.74e-07	TP53/COPS5/RPA1/RPA3/RPA2/EP300/UBC/RPS27A	8
	GO:0033044	regulation of chromosome organization	12/80	342/18670	2.32e-08	7.52e-07	4e-07	MAPK1/TP53/EED/SRC/CUL3/BRCA1/MYC/CTNNB1/SNW1/HNRNPA1/MCM2/HNRNPU	12
	GO:0031570	DNA integrity checkpoint	9/80	157/18670	2.33e-08	7.52e-07	4e-07	TP53/RPA2/BRCA1/EP300/FBXO6/CDK1/CDC5L/CDK2/MDM2	9
	GO:1903747	regulation of establishment of protein localization to mitochondrion	7/80	72/18670	2.39e-08	7.59e-07	4.04e-07	YWHAG/YWHAE/YWHAB/TP53/YWHAQ/YWHAZ/HUWE1	7
	GO:0006913	nucleocytoplasmic transport	12/80	343/18670	2.4e-08	7.59e-07	4.04e-07	MAPK1/YWHAE/XPO1/TP53/SMURF1/TARDBP/SMAD3/U2AF2/NPM1/MDM2/HNRNPA1/AKT1	12
	GO:1902749	regulation of cell cycle G2/M phase transition	10/80	213/18670	2.48e-08	7.78e-07	4.14e-07	YWHAG/YWHAE/TP53/APP/CUL1/HSP90AA1/BRCA1/CDK1/CDK2/NPM1	10
	GO:0006283	transcription-coupled nucleotide-excision repair	7/80	73/18670	2.63e-08	7.94e-07	4.22e-07	COPS5/RPA1/RPA3/RPA2/EP300/UBC/RPS27A	7
	GO:0072401	signal transduction involved in DNA integrity checkpoint	7/80	73/18670	2.63e-08	7.94e-07	4.22e-07	TP53/BRCA1/EP300/CDK1/CDC5L/CDK2/MDM2	7
	GO:0072422	signal transduction involved in DNA damage checkpoint	7/80	73/18670	2.63e-08	7.94e-07	4.22e-07	TP53/BRCA1/EP300/CDK1/CDC5L/CDK2/MDM2	7
	GO:0051169	nuclear transport	12/80	346/18670	2.64e-08	7.94e-07	4.22e-07	MAPK1/YWHAE/XPO1/TP53/SMURF1/TARDBP/SMAD3/U2AF2/NPM1/MDM2/HNRNPA1/AKT1	12
	GO:0072395	signal transduction involved in cell cycle checkpoint	7/80	74/18670	2.9e-08	8.63e-07	4.59e-07	TP53/BRCA1/EP300/CDK1/CDC5L/CDK2/MDM2	7
	GO:1901028	regulation of mitochondrial outer membrane permeabilization involved in apoptotic signaling pathway	6/80	44/18670	3.17e-08	9.35e-07	4.97e-07	YWHAG/YWHAE/YWHAB/TP53/YWHAQ/YWHAZ	6
	GO:0048608	reproductive structure development	13/80	431/18670	3.42e-08	9.98e-07	5.31e-07	MAPK1/AR/EGFR/NTRK1/HSPA5/SRC/ARRB2/HSP90AB1/GRB2/ESR1/CTNNB1/CUL7/AKT1	13
	GO:0006605	protein targeting	13/80	432/18670	3.51e-08	1.02e-06	5.4e-07	YWHAG/YWHAE/YWHAB/YWHAQ/HSPA4/HSPA5/YWHAZ/SMURF1/HSPA8/HSP90AA1/HUWE1/UBC/RPS27A	13
	GO:0051403	stress-activated MAPK cascade	11/80	286/18670	3.69e-08	1.04e-06	5.56e-07	MAPK1/EGFR/COPS5/APP/TRAF6/CUL1/MYC/UBC/IKBKG/AKT1/RPS27A	11
	GO:0061458	reproductive system development	13/80	434/18670	3.71e-08	1.04e-06	5.56e-07	MAPK1/AR/EGFR/NTRK1/HSPA5/SRC/ARRB2/HSP90AB1/GRB2/ESR1/CTNNB1/CUL7/AKT1	13
	GO:0010822	positive regulation of mitochondrion organization	8/80	117/18670	3.72e-08	1.04e-06	5.56e-07	YWHAG/YWHAE/YWHAB/TP53/YWHAQ/YWHAZ/SMURF1/HUWE1	8
	GO:0061418	regulation of transcription from RNA polymerase II promoter in response to hypoxia	7/80	77/18670	3.84e-08	1.07e-06	5.68e-07	TP53/CREBBP/CUL2/EP300/UBC/VHL/RPS27A	7
	GO:0071824	protein-DNA complex subunit organization	11/80	288/18670	3.97e-08	1.09e-06	5.82e-07	TP53/RPA1/RPA3/RPA2/MYC/ESR1/UBC/CAND1/NPM1/MCM2/RPS27A	11
	GO:0006297	nucleotide-excision repair, DNA gap filling	5/80	23/18670	4.03e-08	1.1e-06	5.86e-07	RPA1/RPA3/RPA2/UBC/RPS27A	5
	GO:0033143	regulation of intracellular steroid hormone receptor signaling pathway	7/80	78/18670	4.2e-08	1.14e-06	6.05e-07	AR/SRC/ARRB2/BRCA1/EP300/ESR1/HDAC1	7
	GO:0006402	mRNA catabolic process	12/80	364/18670	4.61e-08	1.24e-06	6.58e-07	YWHAB/XPO1/YWHAZ/HSPB1/HSPA8/TARDBP/UBC/NPM1/AKT1/PAN2/HNRNPU/RPS27A	12
	GO:0043618	regulation of transcription from RNA polymerase II promoter in response to stress	8/80	121/18670	4.84e-08	1.29e-06	6.85e-07	TP53/CREBBP/HSPA5/CUL2/EP300/UBC/VHL/RPS27A	8
	GO:2001234	negative regulation of apoptotic signaling pathway	10/80	230/18670	5.13e-08	1.35e-06	7.17e-07	AR/SRC/ARRB2/HSPB1/BRCA1/RELA/CTNNB1/HDAC1/MDM2/AKT1	10
	GO:1905477	positive regulation of protein localization to membrane	8/80	122/18670	5.16e-08	1.35e-06	7.17e-07	YWHAG/YWHAE/EGFR/YWHAB/TP53/YWHAQ/YWHAZ/AKT1	8
	GO:0030512	negative regulation of transforming growth factor beta receptor signaling pathway	7/80	81/18670	5.47e-08	1.42e-06	7.54e-07	TP53/HSPA5/SMURF1/SMAD2/UBC/SMAD3/RPS27A	7
	GO:0002758	innate immune response-activating signal transduction	11/80	298/18670	5.62e-08	1.44e-06	7.68e-07	CREBBP/TRAF6/SRC/ARRB2/CUL1/RELA/EP300/ESR1/UBC/IKBKG/RPS27A	11
	GO:2001252	positive regulation of chromosome organization	9/80	174/18670	5.67e-08	1.44e-06	7.68e-07	MAPK1/TP53/EED/CUL3/BRCA1/CTNNB1/SNW1/HNRNPA1/HNRNPU	9
	GO:0006979	response to oxidative stress	13/80	451/18670	5.81e-08	1.47e-06	7.81e-07	MAPK1/EGFR/TP53/APP/SRC/HSPB1/STAU1/RELA/CDK1/CTNNB1/CDK2/MDM2/AKT1	13
	GO:0008637	apoptotic mitochondrial changes	8/80	124/18670	5.86e-08	1.47e-06	7.81e-07	YWHAG/YWHAE/YWHAB/TP53/YWHAQ/YWHAZ/ARRB2/AKT1	8
	GO:0048145	regulation of fibroblast proliferation	7/80	83/18670	6.49e-08	1.6e-06	8.5e-07	EGFR/TP53/FN1/BMI1/MYC/ESR1/CTNNB1	7
	GO:1903845	negative regulation of cellular response to transforming growth factor beta stimulus	7/80	83/18670	6.49e-08	1.6e-06	8.5e-07	TP53/HSPA5/SMURF1/SMAD2/UBC/SMAD3/RPS27A	7
	GO:1904951	positive regulation of establishment of protein localization	13/80	456/18670	6.6e-08	1.61e-06	8.59e-07	MAPK1/YWHAG/YWHAE/EGFR/YWHAB/TP53/YWHAQ/SRC/YWHAZ/TARDBP/HUWE1/SMAD3/MDM2	13
	GO:0048144	fibroblast proliferation	7/80	84/18670	7.05e-08	1.71e-06	9.09e-07	EGFR/TP53/FN1/BMI1/MYC/ESR1/CTNNB1	7
	GO:0000731	DNA synthesis involved in DNA repair	6/80	51/18670	7.9e-08	1.9e-06	1.01e-06	RPA1/RPA3/RPA2/UBC/VCP/RPS27A	6
	GO:0048545	response to steroid hormone	12/80	385/18670	8.5e-08	2.01e-06	1.07e-06	AR/EGFR/SRC/ARRB2/BRCA1/RELA/EP300/ESR1/CTNNB1/HDAC1/MDM2/HNRNPU	12
	GO:1901653	cellular response to peptide	12/80	385/18670	8.5e-08	2.01e-06	1.07e-06	YWHAG/ITGA4/HDAC5/TP53/APP/SRC/GRB2/RELA/CDC5L/VCAM1/MDM2/AKT1	12
	GO:0030518	intracellular steroid hormone receptor signaling pathway	8/80	132/18670	9.54e-08	2.24e-06	1.19e-06	AR/SRC/ARRB2/BRCA1/EP300/ESR1/CTNNB1/HDAC1	8
	GO:0031098	stress-activated protein kinase signaling cascade	11/80	315/18670	9.86e-08	2.3e-06	1.22e-06	MAPK1/EGFR/COPS5/APP/TRAF6/CUL1/MYC/UBC/IKBKG/AKT1/RPS27A	11
	GO:0042770	signal transduction in response to DNA damage	8/80	133/18670	1.01e-07	2.34e-06	1.24e-06	TP53/BRCA1/GRB2/EP300/CDK1/CDC5L/CDK2/MDM2	8
	GO:0065004	protein-DNA complex assembly	10/80	248/18670	1.04e-07	2.39e-06	1.27e-06	TP53/RPA1/RPA3/RPA2/ESR1/UBC/CAND1/NPM1/MCM2/RPS27A	10
	GO:1905475	regulation of protein localization to membrane	9/80	187/18670	1.05e-07	2.4e-06	1.27e-06	YWHAG/YWHAE/AR/EGFR/YWHAB/TP53/YWHAQ/YWHAZ/AKT1	9
	GO:0007006	mitochondrial membrane organization	8/80	134/18670	1.07e-07	2.42e-06	1.29e-06	YWHAG/YWHAE/YWHAB/TP53/YWHAQ/HSPA4/YWHAZ/HSP90AA1	8
	GO:0002218	activation of innate immune response	11/80	319/18670	1.12e-07	2.48e-06	1.32e-06	CREBBP/TRAF6/SRC/ARRB2/CUL1/RELA/EP300/ESR1/UBC/IKBKG/RPS27A	11
	GO:0071383	cellular response to steroid hormone stimulus	10/80	250/18670	1.12e-07	2.48e-06	1.32e-06	AR/EGFR/SRC/ARRB2/BRCA1/EP300/ESR1/CTNNB1/HDAC1/HNRNPU	10
	GO:0097345	mitochondrial outer membrane permeabilization	6/80	54/18670	1.12e-07	2.48e-06	1.32e-06	YWHAG/YWHAE/YWHAB/TP53/YWHAQ/YWHAZ	6
	GO:0006401	RNA catabolic process	12/80	397/18670	1.19e-07	2.6e-06	1.38e-06	YWHAB/XPO1/YWHAZ/HSPB1/HSPA8/TARDBP/UBC/NPM1/AKT1/PAN2/HNRNPU/RPS27A	12
	GO:0006294	nucleotide-excision repair, preincision complex assembly	5/80	29/18670	1.39e-07	3.04e-06	1.62e-06	RPA1/RPA3/RPA2/UBC/RPS27A	5
	GO:1904837	beta-catenin-TCF complex assembly	5/80	30/18670	1.67e-07	3.6e-06	1.92e-06	CREBBP/EP300/MYC/CTNNB1/HDAC1	5
	GO:0038127	ERBB signaling pathway	8/80	142/18670	1.68e-07	3.6e-06	1.92e-06	MAPK1/EGFR/APP/SRC/HSP90AA1/GRB2/CUL5/AKT1	8
	GO:0071902	positive regulation of protein serine/threonine kinase activity	11/80	334/18670	1.78e-07	3.79e-06	2.02e-06	MAPK1/EGFR/NTRK1/TRAF6/SRC/HSP90AB1/CDK1/UBC/IKBKG/AKT1/RPS27A	11
	GO:0031667	response to nutrient levels	13/80	499/18670	1.87e-07	3.96e-06	2.11e-06	MAPK1/EGFR/NTRK1/TP53/HSPA5/SRC/HSPA8/RELA/SNW1/VCAM1/MDM2/HNRNPA1/AKT1	13
	GO:0044839	cell cycle G2/M phase transition	10/80	266/18670	1.99e-07	4.18e-06	2.22e-06	YWHAG/YWHAE/TP53/APP/CUL1/HSP90AA1/BRCA1/CDK1/CDK2/NPM1	10
	GO:0045930	negative regulation of mitotic cell cycle	11/80	338/18670	2e-07	4.18e-06	2.22e-06	EGFR/TP53/CUL1/RPA2/BRCA1/EP300/CDK1/CTNNB1/CDK2/SMAD3/MDM2	11
	GO:0071496	cellular response to external stimulus	11/80	339/18670	2.06e-07	4.28e-06	2.27e-06	MAPK1/EGFR/ITGA4/TP53/HSPA5/HSPA8/SNW1/VCAM1/MDM2/HNRNPA1/AKT1	11
	GO:1902110	positive regulation of mitochondrial membrane permeability involved in apoptotic process	6/80	60/18670	2.13e-07	4.39e-06	2.33e-06	YWHAG/YWHAE/YWHAB/TP53/YWHAQ/YWHAZ	6
	GO:0038128	ERBB2 signaling pathway	5/80	32/18670	2.34e-07	4.78e-06	2.54e-06	EGFR/SRC/HSP90AA1/GRB2/CUL5	5
	GO:0030521	androgen receptor signaling pathway	6/80	61/18670	2.35e-07	4.78e-06	2.54e-06	AR/ARRB2/BRCA1/EP300/CTNNB1/HDAC1	6
	GO:0046824	positive regulation of nucleocytoplasmic transport	6/80	62/18670	2.6e-07	5.18e-06	2.76e-06	MAPK1/YWHAE/TP53/TARDBP/SMAD3/MDM2	6
	GO:1902686	mitochondrial outer membrane permeabilization involved in programmed cell death	6/80	62/18670	2.6e-07	5.18e-06	2.76e-06	YWHAG/YWHAE/YWHAB/TP53/YWHAQ/YWHAZ	6
	GO:0007623	circadian rhythm	9/80	208/18670	2.6e-07	5.18e-06	2.76e-06	EGFR/NTRK1/TP53/TARDBP/EP300/CDK1/HUWE1/HDAC1/HNRNPU	9
	GO:2000379	positive regulation of reactive oxygen species metabolic process	7/80	102/18670	2.7e-07	5.35e-06	2.84e-06	EGFR/TP53/HSP90AA1/HSP90AB1/GRB2/SMAD3/AKT1	7
	GO:0031571	mitotic G1 DNA damage checkpoint	6/80	63/18670	2.86e-07	5.59e-06	2.97e-06	TP53/RPA2/EP300/CDK1/CDK2/MDM2	6
	GO:0044819	mitotic G1/S transition checkpoint	6/80	63/18670	2.86e-07	5.59e-06	2.97e-06	TP53/RPA2/EP300/CDK1/CDK2/MDM2	6
	GO:0046822	regulation of nucleocytoplasmic transport	7/80	104/18670	3.09e-07	5.99e-06	3.19e-06	MAPK1/YWHAE/XPO1/TP53/TARDBP/SMAD3/MDM2	7
	GO:0035794	positive regulation of mitochondrial membrane permeability	6/80	64/18670	3.15e-07	6.03e-06	3.2e-06	YWHAG/YWHAE/YWHAB/TP53/YWHAQ/YWHAZ	6
	GO:0044783	G1 DNA damage checkpoint	6/80	64/18670	3.15e-07	6.03e-06	3.2e-06	TP53/RPA2/EP300/CDK1/CDK2/MDM2	6
	GO:1901989	positive regulation of cell cycle phase transition	7/80	106/18670	3.52e-07	6.69e-06	3.56e-06	EGFR/APP/CUL3/CDK1/NPM1/MDM2/AKT1	7
	GO:0000075	cell cycle checkpoint	9/80	216/18670	3.58e-07	6.77e-06	3.6e-06	TP53/RPA2/BRCA1/EP300/FBXO6/CDK1/CDC5L/CDK2/MDM2	9
	GO:0043393	regulation of protein binding	9/80	217/18670	3.72e-07	6.97e-06	3.71e-06	ITGA4/HDAC5/HSPA5/APP/SRC/ARRB2/HSP90AB1/EP300/AKT1	9
	GO:0070423	nucleotide-binding oligomerization domain containing signaling pathway	5/80	35/18670	3.74e-07	6.97e-06	3.71e-06	TRAF6/RELA/UBC/IKBKG/RPS27A	5
	GO:1902108	regulation of mitochondrial membrane permeability involved in apoptotic process	6/80	66/18670	3.79e-07	6.99e-06	3.72e-06	YWHAG/YWHAE/YWHAB/TP53/YWHAQ/YWHAZ	6
	GO:1905710	positive regulation of membrane permeability	6/80	66/18670	3.79e-07	6.99e-06	3.72e-06	YWHAG/YWHAE/YWHAB/TP53/YWHAQ/YWHAZ	6
	GO:0071156	regulation of cell cycle arrest	7/80	108/18670	4e-07	7.33e-06	3.9e-06	TP53/HSP90AB1/BRCA1/EP300/CDK1/CDK2/MDM2	7
	GO:0035872	nucleotide-binding domain, leucine rich repeat containing receptor signaling pathway	5/80	36/18670	4.32e-07	7.83e-06	4.16e-06	TRAF6/RELA/UBC/IKBKG/RPS27A	5
	GO:0051973	positive regulation of telomerase activity	5/80	36/18670	4.32e-07	7.83e-06	4.16e-06	MAPK1/HSP90AA1/HSP90AB1/MYC/CTNNB1	5
	GO:0045088	regulation of innate immune response	12/80	452/18670	4.76e-07	8.57e-06	4.56e-06	CREBBP/TRAF6/SRC/ARRB2/CUL1/HSP90AB1/RELA/EP300/ESR1/UBC/IKBKG/RPS27A	12
	GO:0006296	nucleotide-excision repair, DNA incision, 5'-to lesion	5/80	37/18670	4.98e-07	8.91e-06	4.74e-06	RPA1/RPA3/RPA2/UBC/RPS27A	5
	GO:0001701	in utero embryonic development	11/80	373/18670	5.33e-07	9.49e-06	5.05e-06	MAPK1/AR/EGFR/TP53/TRAF6/CUL3/GRB2/CTNNB1/SMAD2/SMAD3/AKT1	11
	GO:0002223	stimulatory C-type lectin receptor signaling pathway	7/80	113/18670	5.44e-07	9.63e-06	5.12e-06	CREBBP/TRAF6/SRC/CUL1/RELA/EP300/IKBKG	7
	GO:0018105	peptidyl-serine phosphorylation	10/80	299/18670	5.85e-07	1.03e-05	5.47e-06	MAPK1/EGFR/APP/SRC/ARRB2/HSP90AA1/HSP90AB1/CDK1/CDK2/AKT1	10
	GO:0034614	cellular response to reactive oxygen species	8/80	168/18670	6.08e-07	1.06e-05	5.65e-06	MAPK1/EGFR/SRC/RELA/CDK1/CDK2/MDM2/AKT1	8
	GO:0002220	innate immune response activating cell surface receptor signaling pathway	7/80	116/18670	6.51e-07	1.12e-05	5.94e-06	CREBBP/TRAF6/SRC/CUL1/RELA/EP300/IKBKG	7
	GO:0033683	nucleotide-excision repair, DNA incision	5/80	39/18670	6.54e-07	1.12e-05	5.94e-06	RPA1/RPA3/RPA2/UBC/RPS27A	5
	GO:0042769	DNA damage response, detection of DNA damage	5/80	39/18670	6.54e-07	1.12e-05	5.94e-06	RPA1/RPA3/RPA2/UBC/RPS27A	5
	GO:0042176	regulation of protein catabolic process	11/80	381/18670	6.57e-07	1.12e-05	5.94e-06	EGFR/XPO1/SMURF1/HSP90AA1/HSP90AB1/EEF1A1/RELA/SMAD3/MDM2/AKT1/VCP	11
	GO:0045089	positive regulation of innate immune response	11/80	381/18670	6.57e-07	1.12e-05	5.94e-06	CREBBP/TRAF6/SRC/ARRB2/CUL1/RELA/EP300/ESR1/UBC/IKBKG/RPS27A	11
	GO:0031398	positive regulation of protein ubiquitination	7/80	117/18670	6.9e-07	1.16e-05	6.19e-06	HSPA5/TRAF6/ARRB2/CUL3/BRCA1/BMI1/HUWE1	7
	GO:1900182	positive regulation of protein localization to nucleus	6/80	74/18670	7.52e-07	1.26e-05	6.71e-06	MAPK1/SRC/TARDBP/CDK1/SMAD3/AKT1	6
	GO:0007050	cell cycle arrest	9/80	237/18670	7.79e-07	1.29e-05	6.88e-06	TP53/HSP90AB1/BRCA1/EP300/MYC/CDK1/CDK2/SMAD3/MDM2	9
	GO:0043122	regulation of I-kappaB kinase/NF-kappaB signaling	9/80	237/18670	7.79e-07	1.29e-05	6.88e-06	TRAF6/HSPB1/RELA/ESR1/CTNNB1/IKBKG/UBE2I/HDAC1/AKT1	9
	GO:0000209	protein polyubiquitination	10/80	310/18670	8.12e-07	1.34e-05	7.14e-06	TRAF6/SMURF1/CUL1/CUL3/BRCA1/FBXO6/HUWE1/CTNNB1/UBC/RPS27A	10
	GO:0070317	negative regulation of G0 to G1 transition	5/80	41/18670	8.45e-07	1.39e-05	7.38e-06	EED/RNF2/BRCA1/BMI1/SUZ12	5
	GO:0007492	endoderm development	6/80	76/18670	8.81e-07	1.43e-05	7.61e-06	ITGA4/FN1/CTNNB1/SMAD2/SMAD3/HDAC1	6
	GO:0046902	regulation of mitochondrial membrane permeability	6/80	76/18670	8.81e-07	1.43e-05	7.61e-06	YWHAG/YWHAE/YWHAB/TP53/YWHAQ/YWHAZ	6
	GO:0038093	Fc receptor signaling pathway	9/80	241/18670	8.96e-07	1.45e-05	7.7e-06	MAPK1/TRAF6/SRC/CUL1/HSP90AA1/HSP90AB1/GRB2/RELA/IKBKG	9
	GO:0009416	response to light stimulus	10/80	314/18670	9.13e-07	1.47e-05	7.8e-06	EGFR/TP53/CREBBP/APP/RELA/EP300/MYC/NPM1/MDM2/AKT1	10
	GO:0006284	base-excision repair	5/80	42/18670	9.56e-07	1.53e-05	8.13e-06	TP53/RPA1/RPA3/RPA2/HUWE1	5
	GO:0007568	aging	10/80	321/18670	1.11e-06	1.77e-05	9.43e-06	MAPK1/NTRK1/TP53/APP/GRB2/RELA/CDK1/VCAM1/NPM1/AKT1	10
	GO:0090101	negative regulation of transmembrane receptor protein serine/threonine kinase signaling pathway	7/80	126/18670	1.14e-06	1.8e-05	9.58e-06	TP53/HSPA5/SMURF1/SMAD2/UBC/SMAD3/RPS27A	7
	GO:0018209	peptidyl-serine modification	10/80	322/18670	1.15e-06	1.8e-05	9.59e-06	MAPK1/EGFR/APP/SRC/ARRB2/HSP90AA1/HSP90AB1/CDK1/CDK2/AKT1	10
	GO:0043401	steroid hormone mediated signaling pathway	8/80	184/18670	1.21e-06	1.88e-05	1e-05	AR/SRC/ARRB2/BRCA1/EP300/ESR1/CTNNB1/HDAC1	8
	GO:2000045	regulation of G1/S transition of mitotic cell cycle	8/80	184/18670	1.21e-06	1.88e-05	1e-05	EGFR/TP53/RPA2/EP300/CDK1/CDK2/MDM2/AKT1	8
	GO:0007369	gastrulation	8/80	185/18670	1.26e-06	1.95e-05	1.04e-05	ITGA4/TP53/FN1/RNF2/CUL3/CTNNB1/SMAD2/SMAD3	8
	GO:0032204	regulation of telomere maintenance	6/80	81/18670	1.29e-06	1.98e-05	1.05e-05	MAPK1/SRC/MYC/CTNNB1/HNRNPA1/HNRNPU	6
	GO:0070316	regulation of G0 to G1 transition	5/80	45/18670	1.36e-06	2.09e-05	1.11e-05	EED/RNF2/BRCA1/BMI1/SUZ12	5
	GO:0034644	cellular response to UV	6/80	82/18670	1.38e-06	2.1e-05	1.12e-05	TP53/CREBBP/EP300/MYC/NPM1/MDM2	6
	GO:0071158	positive regulation of cell cycle arrest	6/80	82/18670	1.38e-06	2.1e-05	1.12e-05	TP53/BRCA1/EP300/CDK1/CDK2/MDM2	6
	GO:0071214	cellular response to abiotic stimulus	10/80	331/18670	1.47e-06	2.21e-05	1.17e-05	EGFR/TP53/CREBBP/HSPA5/GRB2/EP300/MYC/NPM1/MDM2/AKT1	10
	GO:0104004	cellular response to environmental stimulus	10/80	331/18670	1.47e-06	2.21e-05	1.17e-05	EGFR/TP53/CREBBP/HSPA5/GRB2/EP300/MYC/NPM1/MDM2/AKT1	10
	GO:0006839	mitochondrial transport	9/80	256/18670	1.48e-06	2.21e-05	1.18e-05	YWHAG/YWHAE/YWHAB/TP53/YWHAQ/HSPA4/YWHAZ/HSP90AA1/HUWE1	9
	GO:0031648	protein destabilization	5/80	46/18670	1.52e-06	2.25e-05	1.2e-05	CREBBP/SRC/CUL3/EP300/MDM2	5
	GO:0035196	production of miRNAs involved in gene silencing by miRNA	5/80	46/18670	1.52e-06	2.25e-05	1.2e-05	EGFR/TP53/ESR1/SMAD2/SMAD3	5
	GO:0032147	activation of protein kinase activity	10/80	333/18670	1.55e-06	2.29e-05	1.22e-05	MAPK1/EGFR/NTRK1/TRAF6/SRC/CDK1/UBC/IKBKG/AKT1/RPS27A	10
	GO:0043406	positive regulation of MAP kinase activity	9/80	258/18670	1.58e-06	2.31e-05	1.23e-05	MAPK1/EGFR/NTRK1/TRAF6/SRC/CDK1/UBC/IKBKG/RPS27A	9
	GO:0071478	cellular response to radiation	8/80	191/18670	1.6e-06	2.34e-05	1.24e-05	TP53/CREBBP/HSPA5/GRB2/EP300/MYC/NPM1/MDM2	8
	GO:0045023	G0 to G1 transition	5/80	47/18670	1.7e-06	2.46e-05	1.31e-05	EED/RNF2/BRCA1/BMI1/SUZ12	5
	GO:0051168	nuclear export	8/80	194/18670	1.8e-06	2.6e-05	1.38e-05	YWHAE/XPO1/TP53/SMURF1/U2AF2/NPM1/MDM2/HNRNPA1	8
	GO:0090559	regulation of membrane permeability	6/80	86/18670	1.83e-06	2.63e-05	1.4e-05	YWHAG/YWHAE/YWHAB/TP53/YWHAQ/YWHAZ	6
	GO:2000377	regulation of reactive oxygen species metabolic process	8/80	195/18670	1.87e-06	2.68e-05	1.42e-05	EGFR/TP53/HSP90AA1/HSP90AB1/BRCA1/GRB2/SMAD3/AKT1	8
	GO:0010389	regulation of G2/M transition of mitotic cell cycle	8/80	196/18670	1.94e-06	2.77e-05	1.47e-05	YWHAG/YWHAE/APP/CUL1/HSP90AA1/BRCA1/CDK1/CDK2	8
	GO:1990090	cellular response to nerve growth factor stimulus	5/80	49/18670	2.09e-06	2.97e-05	1.58e-05	NTRK1/HSPA5/APP/CDC5L/AKT1	5
	GO:0031668	cellular response to extracellular stimulus	9/80	268/18670	2.16e-06	3.04e-05	1.62e-05	MAPK1/ITGA4/TP53/HSPA5/HSPA8/SNW1/VCAM1/MDM2/HNRNPA1	9
	GO:0017038	protein import	8/80	199/18670	2.18e-06	3.06e-05	1.63e-05	MAPK1/TP53/HSPA4/HSPA8/TARDBP/HSP90AA1/SMAD3/AKT1	8
	GO:0048732	gland development	11/80	434/18670	2.34e-06	3.27e-05	1.74e-05	MAPK1/AR/EGFR/SRC/CUL3/RELA/ESR1/CTNNB1/SMAD2/SMAD3/AKT1	11
	GO:1902806	regulation of cell cycle G1/S phase transition	8/80	202/18670	2.43e-06	3.39e-05	1.8e-05	EGFR/TP53/RPA2/EP300/CDK1/CDK2/MDM2/AKT1	8
	GO:1901992	positive regulation of mitotic cell cycle phase transition	6/80	91/18670	2.55e-06	3.5e-05	1.86e-05	EGFR/APP/CUL3/CDK1/MDM2/AKT1	6
	GO:0031050	dsRNA processing	5/80	51/18670	2.56e-06	3.5e-05	1.86e-05	EGFR/TP53/ESR1/SMAD2/SMAD3	5
	GO:0048146	positive regulation of fibroblast proliferation	5/80	51/18670	2.56e-06	3.5e-05	1.86e-05	EGFR/FN1/BMI1/MYC/ESR1	5
	GO:0070918	production of small RNA involved in gene silencing by RNA	5/80	51/18670	2.56e-06	3.5e-05	1.86e-05	EGFR/TP53/ESR1/SMAD2/SMAD3	5
	GO:0006260	DNA replication	9/80	274/18670	2.59e-06	3.52e-05	1.87e-05	EGFR/TP53/RPA1/RPA3/RPA2/BRCA1/CDK1/CDK2/MCM2	9
	GO:1990089	response to nerve growth factor	5/80	52/18670	2.83e-06	3.83e-05	2.03e-05	NTRK1/HSPA5/APP/CDC5L/AKT1	5
	GO:0070555	response to interleukin-1	8/80	207/18670	2.92e-06	3.93e-05	2.09e-05	APP/TRAF6/SRC/CUL1/RELA/UBC/IKBKG/RPS27A	8
	GO:0036297	interstrand cross-link repair	5/80	53/18670	3.11e-06	4.17e-05	2.22e-05	RPA1/RPA3/RPA2/UBC/RPS27A	5
	GO:0010212	response to ionizing radiation	7/80	147/18670	3.19e-06	4.25e-05	2.26e-05	TP53/HSPA5/BRCA1/GRB2/MYC/VCAM1/MDM2	7
	GO:0071236	cellular response to antibiotic	7/80	147/18670	3.19e-06	4.25e-05	2.26e-05	TP53/HSPA5/SRC/RELA/CDK1/MDM2/HNRNPA1	7
	GO:0032210	regulation of telomere maintenance via telomerase	5/80	54/18670	3.41e-06	4.52e-05	2.41e-05	MAPK1/SRC/CTNNB1/HNRNPA1/HNRNPU	5
	GO:0052547	regulation of peptidase activity	11/80	452/18670	3.46e-06	4.56e-05	2.42e-05	YWHAE/FN1/APP/SRC/ARRB2/MYC/SMAD3/HDAC1/MDM2/AKT1/VCP	11
	GO:0044773	mitotic DNA damage checkpoint	6/80	97/18670	3.71e-06	4.87e-05	2.59e-05	TP53/RPA2/EP300/CDK1/CDK2/MDM2	6
	GO:0007254	JNK cascade	8/80	214/18670	3.73e-06	4.88e-05	2.6e-05	EGFR/COPS5/APP/TRAF6/UBC/IKBKG/AKT1/RPS27A	8
	GO:0043281	regulation of cysteine-type endopeptidase activity involved in apoptotic process	8/80	215/18670	3.86e-06	5.03e-05	2.67e-05	YWHAE/SRC/ARRB2/MYC/SMAD3/MDM2/AKT1/VCP	8
	GO:0006977	DNA damage response, signal transduction by p53 class mediator resulting in cell cycle arrest	5/80	56/18670	4.1e-06	5.31e-05	2.82e-05	TP53/EP300/CDK1/CDK2/MDM2	5
	GO:0090316	positive regulation of intracellular protein transport	7/80	153/18670	4.16e-06	5.37e-05	2.86e-05	MAPK1/YWHAE/TP53/TARDBP/HUWE1/SMAD3/MDM2	7
	GO:0010001	glial cell differentiation	8/80	218/18670	4.28e-06	5.5e-05	2.93e-05	MAPK1/EGFR/APP/RELA/CDK1/CTNNB1/HDAC1/AKT1	8
	GO:0070498	interleukin-1-mediated signaling pathway	6/80	100/18670	4.43e-06	5.66e-05	3.01e-05	TRAF6/CUL1/RELA/UBC/IKBKG/RPS27A	6
	GO:0072431	signal transduction involved in mitotic G1 DNA damage checkpoint	5/80	57/18670	4.48e-06	5.68e-05	3.02e-05	TP53/EP300/CDK1/CDK2/MDM2	5
	GO:1902400	intracellular signal transduction involved in G1 DNA damage checkpoint	5/80	57/18670	4.48e-06	5.68e-05	3.02e-05	TP53/EP300/CDK1/CDK2/MDM2	5
	GO:0043921	modulation by host of viral transcription	4/80	27/18670	5.09e-06	6.37e-05	3.39e-05	TARDBP/EP300/SNW1/HDAC1	4
	GO:0052472	modulation by host of symbiont transcription	4/80	27/18670	5.09e-06	6.37e-05	3.39e-05	TARDBP/EP300/SNW1/HDAC1	4
	GO:2000144	positive regulation of DNA-templated transcription, initiation	4/80	27/18670	5.09e-06	6.37e-05	3.39e-05	TP53/ESR1/CTNNB1/CAND1	4
	GO:0072413	signal transduction involved in mitotic cell cycle checkpoint	5/80	59/18670	5.32e-06	6.56e-05	3.49e-05	TP53/EP300/CDK1/CDK2/MDM2	5
	GO:1902402	signal transduction involved in mitotic DNA damage checkpoint	5/80	59/18670	5.32e-06	6.56e-05	3.49e-05	TP53/EP300/CDK1/CDK2/MDM2	5
	GO:1902403	signal transduction involved in mitotic DNA integrity checkpoint	5/80	59/18670	5.32e-06	6.56e-05	3.49e-05	TP53/EP300/CDK1/CDK2/MDM2	5
	GO:0002429	immune response-activating cell surface receptor signaling pathway	11/80	473/18670	5.33e-06	6.56e-05	3.49e-05	MAPK1/CREBBP/TRAF6/SRC/CUL1/HSP90AA1/HSP90AB1/GRB2/RELA/EP300/IKBKG	11
	GO:0033157	regulation of intracellular protein transport	8/80	225/18670	5.4e-06	6.63e-05	3.53e-05	MAPK1/YWHAE/XPO1/TP53/TARDBP/HUWE1/SMAD3/MDM2	8
	GO:0050769	positive regulation of neurogenesis	11/80	474/18670	5.44e-06	6.64e-05	3.53e-05	NTRK1/FN1/HSPA5/OBSL1/SMURF1/RELA/EP300/CTNNB1/CUL7/SNW1/HDAC1	11
	GO:0035967	cellular response to topologically incorrect protein	7/80	161/18670	5.83e-06	7.1e-05	3.77e-05	COPS5/HSPA5/HSPA8/CUL3/EP300/CUL7/VCP	7
	GO:0033138	positive regulation of peptidyl-serine phosphorylation	6/80	105/18670	5.88e-06	7.12e-05	3.79e-05	EGFR/APP/ARRB2/HSP90AA1/HSP90AB1/AKT1	6
	GO:0052312	modulation of transcription in other organism involved in symbiotic interaction	4/80	28/18670	5.92e-06	7.14e-05	3.8e-05	TARDBP/EP300/SNW1/HDAC1	4
	GO:0044774	mitotic DNA integrity checkpoint	6/80	106/18670	6.21e-06	7.46e-05	3.97e-05	TP53/RPA2/EP300/CDK1/CDK2/MDM2	6
	GO:0045931	positive regulation of mitotic cell cycle	7/80	163/18670	6.32e-06	7.57e-05	4.03e-05	EGFR/APP/CUL3/CDK1/MDM2/AKT1/HNRNPU	7
	GO:0030330	DNA damage response, signal transduction by p53 class mediator	6/80	107/18670	6.55e-06	7.82e-05	4.16e-05	TP53/BRCA1/EP300/CDK1/CDK2/MDM2	6
	GO:0016049	cell growth	11/80	484/18670	6.62e-06	7.87e-05	4.19e-05	EGFR/ITGA4/TP53/FN1/APP/SMURF1/HSP90AA1/HSP90AB1/CTNNB1/SMAD3/AKT1	11
	GO:0000302	response to reactive oxygen species	8/80	232/18670	6.77e-06	7.95e-05	4.23e-05	MAPK1/EGFR/SRC/RELA/CDK1/CDK2/MDM2/AKT1	8
	GO:0002753	cytoplasmic pattern recognition receptor signaling pathway	5/80	62/18670	6.8e-06	7.95e-05	4.23e-05	TRAF6/RELA/UBC/IKBKG/RPS27A	5
	GO:1904356	regulation of telomere maintenance via telomere lengthening	5/80	62/18670	6.8e-06	7.95e-05	4.23e-05	MAPK1/SRC/CTNNB1/HNRNPA1/HNRNPU	5
	GO:0030511	positive regulation of transforming growth factor beta receptor signaling pathway	4/80	29/18670	6.84e-06	7.95e-05	4.23e-05	CREBBP/HSP90AB1/EP300/SNW1	4
	GO:1903846	positive regulation of cellular response to transforming growth factor beta stimulus	4/80	29/18670	6.84e-06	7.95e-05	4.23e-05	CREBBP/HSP90AB1/EP300/SNW1	4
	GO:0007093	mitotic cell cycle checkpoint	7/80	165/18670	6.85e-06	7.95e-05	4.23e-05	TP53/RPA2/BRCA1/EP300/CDK1/CDK2/MDM2	7
	GO:0090288	negative regulation of cellular response to growth factor stimulus	7/80	166/18670	7.13e-06	8.24e-05	4.38e-05	TP53/HSPA5/SMURF1/SMAD2/UBC/SMAD3/RPS27A	7
	GO:0018205	peptidyl-lysine modification	10/80	397/18670	7.38e-06	8.46e-05	4.5e-05	CREBBP/EED/BRCA1/RELA/EP300/CTNNB1/UBE2I/SNW1/SUZ12/MDM2	10
	GO:0035051	cardiocyte differentiation	7/80	167/18670	7.41e-06	8.46e-05	4.5e-05	MAPK1/EGFR/OBSL1/ARRB2/CDK1/VCAM1/HNRNPU	7
	GO:0009755	hormone-mediated signaling pathway	8/80	235/18670	7.43e-06	8.46e-05	4.5e-05	AR/SRC/ARRB2/BRCA1/EP300/ESR1/CTNNB1/HDAC1	8
	GO:0060560	developmental growth involved in morphogenesis	8/80	235/18670	7.43e-06	8.46e-05	4.5e-05	ITGA4/FN1/APP/SMURF1/HSP90AA1/HSP90AB1/ESR1/CTNNB1	8
	GO:0071216	cellular response to biotic stimulus	8/80	236/18670	7.67e-06	8.7e-05	4.63e-05	MAPK1/HDAC5/TP53/HSPA5/TRAF6/SRC/RELA/AKT1	8
	GO:0006914	autophagy	11/80	496/18670	8.35e-06	9.4e-05	5e-05	TP53/SRC/SMURF1/HSPB1/HSPA8/HSP90AA1/EEF1A1/EP300/IKBKG/AKT1/VCP	11
	GO:0061919	process utilizing autophagic mechanism	11/80	496/18670	8.35e-06	9.4e-05	5e-05	TP53/SRC/SMURF1/HSPB1/HSPA8/HSP90AA1/EEF1A1/EP300/IKBKG/AKT1/VCP	11
	GO:2000116	regulation of cysteine-type endopeptidase activity	8/80	239/18670	8.41e-06	9.43e-05	5.02e-05	YWHAE/SRC/ARRB2/MYC/SMAD3/MDM2/AKT1/VCP	8
	GO:0007440	foregut morphogenesis	3/80	10/18670	8.9e-06	9.94e-05	5.29e-05	CTNNB1/SMAD2/SMAD3	3
	GO:0006513	protein monoubiquitination	5/80	66/18670	9.27e-06	0.00010321	5.49e-05	RNF2/CUL1/CUL3/BMI1/HUWE1	5
	GO:0051896	regulation of protein kinase B signaling	8/80	244/18670	9.78e-06	0.000108463	5.77e-05	EGFR/SRC/ARRB2/HSP90AA1/HSP90AB1/GRB2/ESR1/AKT1	8
	GO:1900180	regulation of protein localization to nucleus	6/80	116/18670	1.04e-05	0.000115072	6.12e-05	MAPK1/SRC/TARDBP/CDK1/SMAD3/AKT1	6
	GO:0051897	positive regulation of protein kinase B signaling	7/80	176/18670	1.05e-05	0.000115072	6.12e-05	EGFR/SRC/ARRB2/HSP90AA1/HSP90AB1/GRB2/ESR1	7
	GO:0000086	G2/M transition of mitotic cell cycle	8/80	247/18670	1.07e-05	0.000117246	6.24e-05	YWHAG/YWHAE/APP/CUL1/HSP90AA1/BRCA1/CDK1/CDK2	8
	GO:0046677	response to antibiotic	9/80	327/18670	1.08e-05	0.000118198	6.29e-05	TP53/HSPA5/SRC/HSP90AA1/RELA/CDK1/VCAM1/MDM2/HNRNPA1	9
	GO:0006302	double-strand break repair	8/80	248/18670	1.1e-05	0.000119431	6.35e-05	TP53/RPA1/RPA3/RPA2/BRCA1/FUS/VCP/MCM2	8
	GO:1901991	negative regulation of mitotic cell cycle phase transition	8/80	248/18670	1.1e-05	0.000119431	6.35e-05	TP53/CUL1/RPA2/BRCA1/EP300/CDK1/CDK2/MDM2	8
	GO:0006352	DNA-templated transcription, initiation	8/80	249/18670	1.13e-05	0.000122529	6.52e-05	AR/TP53/CREBBP/CDK1/ESR1/CTNNB1/CAND1/SNW1	8
	GO:0042698	ovulation cycle	5/80	69/18670	1.15e-05	0.00012435	6.61e-05	EGFR/HSPA5/SRC/ARRB2/ESR1	5
	GO:0006611	protein export from nucleus	7/80	179/18670	1.17e-05	0.000124807	6.64e-05	YWHAE/XPO1/TP53/SMURF1/U2AF2/NPM1/MDM2	7
	GO:2001235	positive regulation of apoptotic signaling pathway	7/80	179/18670	1.17e-05	0.000124807	6.64e-05	YWHAG/YWHAE/YWHAB/TP53/YWHAQ/YWHAZ/SMAD3	7
	GO:0045899	positive regulation of RNA polymerase II transcriptional preinitiation complex assembly	3/80	11/18670	1.22e-05	0.000129991	6.91e-05	TP53/ESR1/CAND1	3
	GO:0052548	regulation of endopeptidase activity	10/80	425/18670	1.34e-05	0.000141879	7.55e-05	YWHAE/APP/SRC/ARRB2/MYC/SMAD3/HDAC1/MDM2/AKT1/VCP	10
	GO:0038061	NIK/NF-kappaB signaling	7/80	183/18670	1.35e-05	0.000142564	7.58e-05	EGFR/APP/TRAF6/CUL1/RELA/EP300/AKT1	7
	GO:0043405	regulation of MAP kinase activity	9/80	337/18670	1.37e-05	0.000144989	7.71e-05	MAPK1/EGFR/NTRK1/TRAF6/SRC/CDK1/UBC/IKBKG/RPS27A	9
	GO:0061180	mammary gland epithelium development	5/80	72/18670	1.42e-05	0.000149515	7.95e-05	MAPK1/AR/SRC/ESR1/AKT1	5
	GO:1904031	positive regulation of cyclin-dependent protein kinase activity	4/80	35/18670	1.48e-05	0.00015492	8.24e-05	EGFR/SRC/HSP90AB1/AKT1	4
	GO:0043627	response to estrogen	5/80	73/18670	1.52e-05	0.000158863	8.45e-05	MAPK1/BRCA1/EP300/ESR1/MDM2	5
	GO:0007098	centrosome cycle	6/80	124/18670	1.53e-05	0.000159014	8.46e-05	XPO1/BRCA1/CDK1/CTNNB1/CDK2/NPM1	6
	GO:2000134	negative regulation of G1/S transition of mitotic cell cycle	6/80	125/18670	1.6e-05	0.000165695	8.81e-05	TP53/RPA2/EP300/CDK1/CDK2/MDM2	6
	GO:0006367	transcription initiation from RNA polymerase II promoter	7/80	188/18670	1.6e-05	0.000165695	8.81e-05	AR/TP53/CREBBP/CDK1/ESR1/CAND1/SNW1	7
	GO:0070997	neuron death	9/80	348/18670	1.77e-05	0.000182555	9.71e-05	NTRK1/TP53/HSPA5/APP/ARRB2/HSP90AB1/CTNNB1/IKBKG/AKT1	9
	GO:2000142	regulation of DNA-templated transcription, initiation	4/80	37/18670	1.85e-05	0.000190168	0.000101154	TP53/ESR1/CTNNB1/CAND1	4
	GO:1901988	negative regulation of cell cycle phase transition	8/80	267/18670	1.88e-05	0.000191835	0.000102041	TP53/CUL1/RPA2/BRCA1/EP300/CDK1/CDK2/MDM2	8
	GO:0003002	regionalization	9/80	351/18670	1.9e-05	0.000193002	0.000102662	AR/TP53/EED/RNF2/EP300/BMI1/CTNNB1/SMAD2/SMAD3	9
	GO:0007219	Notch signaling pathway	7/80	193/18670	1.9e-05	0.000193002	0.000102662	EGFR/CREBBP/APP/EP300/MYC/SNW1/AKT1	7
	GO:0071482	cellular response to light stimulus	6/80	129/18670	1.91e-05	0.000193782	0.000103076	TP53/CREBBP/EP300/MYC/NPM1/MDM2	6
	GO:1901224	positive regulation of NIK/NF-kappaB signaling	5/80	77/18670	1.98e-05	0.000199018	0.000105862	EGFR/APP/TRAF6/RELA/EP300	5
	GO:0043491	protein kinase B signaling	8/80	269/18670	1.98e-05	0.000199018	0.000105862	EGFR/SRC/ARRB2/HSP90AA1/HSP90AB1/GRB2/ESR1/AKT1	8
	GO:0046825	regulation of protein export from nucleus	4/80	38/18670	2.06e-05	0.00020622	0.000109692	YWHAE/XPO1/TP53/MDM2	4
	GO:2000279	negative regulation of DNA biosynthetic process	4/80	38/18670	2.06e-05	0.00020622	0.000109692	TP53/SRC/HNRNPA1/HNRNPU	4
	GO:0030183	B cell differentiation	6/80	131/18670	2.09e-05	0.000207283	0.000110258	ITGA4/HDAC5/NTRK1/TP53/EP300/VCAM1	6
	GO:1902807	negative regulation of cell cycle G1/S phase transition	6/80	131/18670	2.09e-05	0.000207283	0.000110258	TP53/RPA2/EP300/CDK1/CDK2/MDM2	6
	GO:0072347	response to anesthetic	5/80	78/18670	2.1e-05	0.000208025	0.000110652	HDAC5/HSPA5/HSP90AB1/RELA/MDM2	5
	GO:0002221	pattern recognition receptor signaling pathway	7/80	197/18670	2.17e-05	0.000213774	0.00011371	TRAF6/ARRB2/RELA/ESR1/UBC/IKBKG/RPS27A	7
	GO:0031023	microtubule organizing center organization	6/80	133/18670	2.28e-05	0.000223661	0.000118969	XPO1/BRCA1/CDK1/CTNNB1/CDK2/NPM1	6
	GO:0031062	positive regulation of histone methylation	4/80	39/18670	2.29e-05	0.000223836	0.000119063	EED/BRCA1/CTNNB1/SNW1	4
	GO:0033146	regulation of intracellular estrogen receptor signaling pathway	4/80	39/18670	2.29e-05	0.000223836	0.000119063	AR/SRC/BRCA1/ESR1	4
	GO:0000724	double-strand break repair via homologous recombination	6/80	134/18670	2.38e-05	0.000231086	0.000122919	RPA1/RPA3/RPA2/BRCA1/FUS/MCM2	6
	GO:0030111	regulation of Wnt signaling pathway	9/80	363/18670	2.47e-05	0.000237935	0.000126562	EGFR/APP/SRC/CUL3/ESR1/CTNNB1/SMAD3/HDAC1/VCP	9
	GO:0045862	positive regulation of proteolysis	9/80	363/18670	2.47e-05	0.000237935	0.000126562	FN1/APP/SRC/SMURF1/MYC/SMAD3/MDM2/AKT1/VCP	9
	GO:0000725	recombinational repair	6/80	135/18670	2.48e-05	0.000237935	0.000126562	RPA1/RPA3/RPA2/BRCA1/FUS/MCM2	6
	GO:0060359	response to ammonium ion	6/80	135/18670	2.48e-05	0.000237935	0.000126562	MAPK1/HDAC5/HSPA5/HSP90AB1/RELA/MDM2	6
	GO:0060485	mesenchyme development	8/80	278/18670	2.51e-05	0.000239903	0.000127609	MAPK1/FN1/MYC/CTNNB1/SMAD2/CUL7/SMAD3/MDM2	8
	GO:0010038	response to metal ion	9/80	364/18670	2.53e-05	0.000240461	0.000127906	MAPK1/EGFR/HSPA5/APP/CDK1/VCAM1/FUS/MDM2/AKT1	9
	GO:0031145	anaphase-promoting complex-dependent catabolic process	5/80	81/18670	2.53e-05	0.000240461	0.000127906	CUL3/CDK1/CDK2/UBC/RPS27A	5
	GO:0048308	organelle inheritance	3/80	14/18670	2.67e-05	0.000251954	0.000134019	MAPK1/YWHAZ/CDK1	3
	GO:0048313	Golgi inheritance	3/80	14/18670	2.67e-05	0.000251954	0.000134019	MAPK1/YWHAZ/CDK1	3
	GO:0051702	interaction with symbiont	5/80	82/18670	2.68e-05	0.000252821	0.00013448	FN1/TARDBP/EP300/SNW1/HDAC1	5
	GO:0001819	positive regulation of cytokine production	10/80	464/18670	2.84e-05	0.000266373	0.000141689	CREBBP/APP/TRAF6/SRC/HSPB1/BRCA1/RELA/EP300/CTNNB1/SMAD3	10
	GO:0072593	reactive oxygen species metabolic process	8/80	284/18670	2.92e-05	0.000272753	0.000145082	EGFR/TP53/HSP90AA1/HSP90AB1/BRCA1/GRB2/SMAD3/AKT1	8
	GO:0033135	regulation of peptidyl-serine phosphorylation	6/80	139/18670	2.92e-05	0.000272753	0.000145082	EGFR/APP/ARRB2/HSP90AA1/HSP90AB1/AKT1	6
	GO:0034976	response to endoplasmic reticulum stress	8/80	285/18670	2.99e-05	0.000278491	0.000148134	TP53/COPS5/HSPA5/TARDBP/EP300/FBXO6/CUL7/VCP	8
	GO:0043154	negative regulation of cysteine-type endopeptidase activity involved in apoptotic process	5/80	84/18670	3.02e-05	0.000279765	0.000148812	YWHAE/SRC/ARRB2/MDM2/AKT1	5
	GO:0034620	cellular response to unfolded protein	6/80	140/18670	3.04e-05	0.000281379	0.000149671	COPS5/HSPA5/HSPA8/EP300/CUL7/VCP	6
	GO:0035635	entry of bacterium into host cell	3/80	15/18670	3.32e-05	0.000305329	0.00016241	SRC/GRB2/CTNNB1	3
	GO:0045898	regulation of RNA polymerase II transcriptional preinitiation complex assembly	3/80	15/18670	3.32e-05	0.000305329	0.00016241	TP53/ESR1/CAND1	3
	GO:0042063	gliogenesis	8/80	290/18670	3.39e-05	0.000310346	0.000165079	MAPK1/EGFR/APP/RELA/CDK1/CTNNB1/HDAC1/AKT1	8
	GO:0045429	positive regulation of nitric oxide biosynthetic process	4/80	43/18670	3.4e-05	0.000310346	0.000165079	HSP90AA1/HSP90AB1/SMAD3/AKT1	4
	GO:2001020	regulation of response to DNA damage stimulus	7/80	214/18670	3.68e-05	0.000335641	0.000178534	EGFR/TP53/RPA2/BRCA1/MYC/FUS/MDM2	7
	GO:0061756	leukocyte adhesion to vascular endothelial cell	4/80	44/18670	3.72e-05	0.000337198	0.000179362	ITGA4/TRAF6/RELA/VCAM1	4
	GO:1904407	positive regulation of nitric oxide metabolic process	4/80	44/18670	3.72e-05	0.000337198	0.000179362	HSP90AA1/HSP90AB1/SMAD3/AKT1	4
	GO:1903321	negative regulation of protein modification by small protein conjugation or removal	5/80	88/18670	3.78e-05	0.000340835	0.000181297	ARRB2/RELA/CTNNB1/U2AF2/AKT1	5
	GO:0032388	positive regulation of intracellular transport	7/80	215/18670	3.8e-05	0.000341612	0.00018171	MAPK1/YWHAE/TP53/TARDBP/HUWE1/SMAD3/MDM2	7
	GO:0002224	toll-like receptor signaling pathway	6/80	146/18670	3.85e-05	0.000345625	0.000183845	TRAF6/ARRB2/ESR1/UBC/IKBKG/RPS27A	6
	GO:0071241	cellular response to inorganic substance	7/80	217/18670	4.03e-05	0.000360178	0.000191585	MAPK1/EGFR/HSPA5/APP/CDK2/FUS/AKT1	7
	GO:0016574	histone ubiquitination	4/80	45/18670	4.07e-05	0.000360305	0.000191653	RNF2/BMI1/HUWE1/SUZ12	4
	GO:0048483	autonomic nervous system development	4/80	45/18670	4.07e-05	0.000360305	0.000191653	NTRK1/FN1/CTNNB1/VCAM1	4
	GO:0051571	positive regulation of histone H3-K4 methylation	3/80	16/18670	4.08e-05	0.000360305	0.000191653	BRCA1/CTNNB1/SNW1	3
	GO:0061684	chaperone-mediated autophagy	3/80	16/18670	4.08e-05	0.000360305	0.000191653	HSPA8/HSP90AA1/EEF1A1	3
	GO:1903039	positive regulation of leukocyte cell-cell adhesion	7/80	218/18670	4.15e-05	0.000365419	0.000194373	ITGA4/TRAF6/SRC/GRB2/RELA/VCAM1/AKT1	7
	GO:0031058	positive regulation of histone modification	5/80	90/18670	4.21e-05	0.000369826	0.000196717	TP53/EED/BRCA1/CTNNB1/SNW1	5
	GO:0022602	ovulation cycle process	4/80	46/18670	4.45e-05	0.000389801	0.000207342	HSPA5/SRC/ARRB2/ESR1	4
	GO:2000117	negative regulation of cysteine-type endopeptidase activity	5/80	92/18670	4.68e-05	0.000408673	0.000217381	YWHAE/SRC/ARRB2/MDM2/AKT1	5
	GO:0010639	negative regulation of organelle organization	9/80	395/18670	4.78e-05	0.000416189	0.000221379	TP53/SRC/ARRB2/BRCA1/NPM1/HNRNPA1/AKT1/MCM2/HNRNPU	9
	GO:0000187	activation of MAPK activity	6/80	152/18670	4.83e-05	0.000418058	0.000222373	MAPK1/TRAF6/CDK1/UBC/IKBKG/RPS27A	6
	GO:0001890	placenta development	6/80	152/18670	4.83e-05	0.000418058	0.000222373	MAPK1/EGFR/HSP90AB1/GRB2/CUL7/AKT1	6
	GO:0070849	response to epidermal growth factor	4/80	47/18670	4.85e-05	0.000418578	0.000222649	MAPK1/EGFR/EEF1A1/AKT1	4
	GO:0006476	protein deacetylation	5/80	93/18670	4.93e-05	0.000422494	0.000224732	HDAC5/TP53/SIRT7/EP300/HDAC1	5
	GO:1901655	cellular response to ketone	5/80	93/18670	4.93e-05	0.000422494	0.000224732	AR/EGFR/SRC/CDC5L/AKT1	5
	GO:1904996	positive regulation of leukocyte adhesion to vascular endothelial cell	3/80	17/18670	4.93e-05	0.000422494	0.000224732	ITGA4/TRAF6/RELA	3
	GO:0009895	negative regulation of catabolic process	8/80	308/18670	5.18e-05	0.000442629	0.000235442	EGFR/TP53/TARDBP/HSP90AB1/RELA/SMAD3/AKT1/HNRNPU	8
	GO:0031146	SCF-dependent proteasomal ubiquitin-dependent protein catabolic process	5/80	95/18670	5.46e-05	0.000464547	0.000247101	CUL2/CUL1/CUL3/FBXO6/CUL5	5
	GO:0045785	positive regulation of cell adhesion	9/80	403/18670	5.58e-05	0.000473495	0.000251861	ITGA4/FN1/TRAF6/SRC/GRB2/RELA/SMAD3/VCAM1/AKT1	9
	GO:0035094	response to nicotine	4/80	49/18670	5.72e-05	0.000482898	0.000256862	MAPK1/NTRK1/RELA/VCAM1	4
	GO:0048546	digestive tract morphogenesis	4/80	49/18670	5.72e-05	0.000482898	0.000256862	EGFR/CTNNB1/SMAD2/SMAD3	4
	GO:0007221	positive regulation of transcription of Notch receptor target	3/80	18/18670	5.9e-05	0.000496933	0.000264328	CREBBP/EP300/SNW1	3
	GO:0001706	endoderm formation	4/80	50/18670	6.2e-05	0.000520264	0.000276738	ITGA4/FN1/CTNNB1/SMAD2	4
	GO:2001243	negative regulation of intrinsic apoptotic signaling pathway	5/80	98/18670	6.33e-05	0.000529735	0.000281776	SRC/HSPB1/HDAC1/MDM2/AKT1	5
	GO:0070371	ERK1 and ERK2 cascade	8/80	317/18670	6.34e-05	0.000529735	0.000281776	MAPK1/EGFR/NTRK1/FN1/APP/SRC/ARRB2/MYC	8
	GO:0048588	developmental cell growth	7/80	234/18670	6.49e-05	0.000540142	0.000287312	ITGA4/FN1/APP/SMURF1/HSP90AA1/HSP90AB1/CTNNB1	7
	GO:0071375	cellular response to peptide hormone stimulus	8/80	321/18670	6.93e-05	0.000575091	0.000305902	YWHAG/HDAC5/SRC/GRB2/RELA/CDC5L/MDM2/AKT1	8
	GO:0051131	chaperone-mediated protein complex assembly	3/80	19/18670	6.99e-05	0.000576974	0.000306903	HSPA4/HSP90AA1/HSP90AB1	3
	GO:1903798	regulation of production of miRNAs involved in gene silencing by miRNA	3/80	19/18670	6.99e-05	0.000576974	0.000306903	EGFR/TP53/ESR1	3
	GO:0031669	cellular response to nutrient levels	7/80	237/18670	7.03e-05	0.000577178	0.000307012	MAPK1/TP53/HSPA5/HSPA8/SNW1/MDM2/HNRNPA1	7
	GO:0032872	regulation of stress-activated MAPK cascade	7/80	237/18670	7.03e-05	0.000577178	0.000307012	MAPK1/EGFR/COPS5/APP/TRAF6/MYC/AKT1	7
	GO:0051170	import into nucleus	6/80	163/18670	7.12e-05	0.000583087	0.000310155	MAPK1/TP53/TARDBP/SMAD3/HNRNPA1/AKT1	6
	GO:0072132	mesenchyme morphogenesis	4/80	52/18670	7.24e-05	0.000591115	0.000314425	MYC/SMAD2/SMAD3/MDM2	4
	GO:0051222	positive regulation of protein transport	9/80	418/18670	7.38e-05	0.000598622	0.000318418	MAPK1/YWHAE/EGFR/TP53/SRC/TARDBP/HUWE1/SMAD3/MDM2	9
	GO:0033002	muscle cell proliferation	7/80	239/18670	7.41e-05	0.000598622	0.000318418	MAPK1/EGFR/TRAF6/CDK1/CTNNB1/MDM2/AKT1	7
	GO:0051402	neuron apoptotic process	7/80	239/18670	7.41e-05	0.000598622	0.000318418	NTRK1/TP53/HSPA5/APP/ARRB2/HSP90AB1/CTNNB1	7
	GO:0070302	regulation of stress-activated protein kinase signaling cascade	7/80	239/18670	7.41e-05	0.000598622	0.000318418	MAPK1/EGFR/COPS5/APP/TRAF6/MYC/AKT1	7
	GO:2001242	regulation of intrinsic apoptotic signaling pathway	6/80	165/18670	7.62e-05	0.000613792	0.000326487	TP53/SRC/HSPB1/HDAC1/MDM2/AKT1	6
	GO:0035601	protein deacylation	5/80	103/18670	8.03e-05	0.000643293	0.00034218	HDAC5/TP53/SIRT7/EP300/HDAC1	5
	GO:1905269	positive regulation of chromatin organization	5/80	103/18670	8.03e-05	0.000643293	0.00034218	TP53/EED/BRCA1/CTNNB1/SNW1	5
	GO:0019058	viral life cycle	8/80	328/18670	8.05e-05	0.000643555	0.000342319	EGFR/XPO1/HSP90AB1/STAU1/CDK1/UBC/VCP/RPS27A	8
	GO:0032386	regulation of intracellular transport	9/80	423/18670	8.08e-05	0.000644546	0.000342846	MAPK1/YWHAE/XPO1/TP53/SRC/TARDBP/HUWE1/SMAD3/MDM2	9
	GO:0032211	negative regulation of telomere maintenance via telomerase	3/80	20/18670	8.19e-05	0.000646504	0.000343888	SRC/HNRNPA1/HNRNPU	3
	GO:0043586	tongue development	3/80	20/18670	8.19e-05	0.000646504	0.000343888	EGFR/CTNNB1/HDAC1	3
	GO:0060261	positive regulation of transcription initiation from RNA polymerase II promoter	3/80	20/18670	8.19e-05	0.000646504	0.000343888	TP53/ESR1/CAND1	3
	GO:0070932	histone H3 deacetylation	3/80	20/18670	8.19e-05	0.000646504	0.000343888	HDAC5/SIRT7/HDAC1	3
	GO:0090100	positive regulation of transmembrane receptor protein serine/threonine kinase signaling pathway	5/80	104/18670	8.4e-05	0.00065524	0.000348535	CREBBP/HSP90AB1/EP300/SMAD2/SNW1	5
	GO:0098732	macromolecule deacylation	5/80	104/18670	8.4e-05	0.00065524	0.000348535	HDAC5/TP53/SIRT7/EP300/HDAC1	5
	GO:2001237	negative regulation of extrinsic apoptotic signaling pathway	5/80	104/18670	8.4e-05	0.00065524	0.000348535	AR/SRC/BRCA1/RELA/AKT1	5
	GO:0050806	positive regulation of synaptic transmission	6/80	168/18670	8.41e-05	0.00065524	0.000348535	MAPK1/EGFR/NTRK1/APP/ARRB2/STAU1	6
	GO:1990138	neuron projection extension	6/80	168/18670	8.41e-05	0.00065524	0.000348535	ITGA4/FN1/SMURF1/HSP90AA1/HSP90AB1/CTNNB1	6
	GO:0038095	Fc-epsilon receptor signaling pathway	6/80	169/18670	8.69e-05	0.000675312	0.000359211	MAPK1/TRAF6/CUL1/GRB2/RELA/IKBKG	6
	GO:0008593	regulation of Notch signaling pathway	5/80	105/18670	8.79e-05	0.000681237	0.000362363	EGFR/CREBBP/EP300/SNW1/AKT1	5
	GO:0042220	response to cocaine	4/80	55/18670	9.03e-05	0.000697646	0.000371091	HDAC5/HSPA5/HSP90AB1/MDM2	4
	GO:0006293	nucleotide-excision repair, preincision complex stabilization	3/80	21/18670	9.53e-05	0.000728969	0.000387752	RPA1/RPA3/RPA2	3
	GO:0006295	nucleotide-excision repair, DNA incision, 3'-to lesion	3/80	21/18670	9.53e-05	0.000728969	0.000387752	RPA1/RPA3/RPA2	3
	GO:0046827	positive regulation of protein export from nucleus	3/80	21/18670	9.53e-05	0.000728969	0.000387752	YWHAE/TP53/MDM2	3
	GO:0070920	regulation of production of small RNA involved in gene silencing by RNA	3/80	21/18670	9.53e-05	0.000728969	0.000387752	EGFR/TP53/ESR1	3
	GO:0010332	response to gamma radiation	4/80	56/18670	9.69e-05	0.000739372	0.000393286	TP53/HSPA5/MYC/MDM2	4
	GO:0050673	epithelial cell proliferation	9/80	434/18670	9.83e-05	0.000747903	0.000397823	MAPK1/AR/EGFR/ITGA4/MYC/ESR1/CTNNB1/SMAD3/AKT1	9
	GO:1903428	positive regulation of reactive oxygen species biosynthetic process	4/80	57/18670	0.000103887	0.000788593	0.000419467	HSP90AA1/HSP90AB1/SMAD3/AKT1	4
	GO:0010256	endomembrane system organization	9/80	438/18670	0.000105358	0.000797745	0.000424335	MAPK1/AR/OBSL1/YWHAZ/TARDBP/CDK1/CUL7/UBL4A/AKT1	9
	GO:0033233	regulation of protein sumoylation	3/80	22/18670	0.000110012	0.000828812	0.00044086	RELA/CTNNB1/UBE2I	3
	GO:1901522	positive regulation of transcription from RNA polymerase II promoter involved in cellular response to chemical stimulus	3/80	22/18670	0.000110012	0.000828812	0.00044086	TP53/RELA/EP300	3
	GO:0022409	positive regulation of cell-cell adhesion	7/80	255/18670	0.000111016	0.000829598	0.000441279	ITGA4/TRAF6/SRC/GRB2/RELA/VCAM1/AKT1	7
	GO:0030520	intracellular estrogen receptor signaling pathway	4/80	58/18670	0.00011122	0.000829598	0.000441279	AR/SRC/BRCA1/ESR1	4
	GO:0046605	regulation of centrosome cycle	4/80	58/18670	0.00011122	0.000829598	0.000441279	XPO1/BRCA1/CTNNB1/NPM1	4
	GO:1904589	regulation of protein import	4/80	58/18670	0.00011122	0.000829598	0.000441279	MAPK1/HSPA8/TARDBP/SMAD3	4
	GO:0050821	protein stabilization	6/80	178/18670	0.000115658	0.000860566	0.000457751	TP53/HSP90AA1/HSP90AB1/EP300/SMAD3/VHL	6
	GO:0048771	tissue remodeling	6/80	179/18670	0.000119265	0.000879292	0.000467712	EGFR/TP53/TRAF6/SRC/CTNNB1/MDM2	6
	GO:0071347	cellular response to interleukin-1	6/80	179/18670	0.000119265	0.000879292	0.000467712	TRAF6/CUL1/RELA/UBC/IKBKG/RPS27A	6
	GO:0043279	response to alkaloid	5/80	112/18670	0.000119345	0.000879292	0.000467712	HDAC5/HSPA5/HSP90AB1/RELA/MDM2	5
	GO:0051817	modification of morphology or physiology of other organism involved in symbiotic interaction	5/80	112/18670	0.000119345	0.000879292	0.000467712	TARDBP/EP300/SNW1/SMAD3/HDAC1	5
	GO:0007389	pattern specification process	9/80	446/18670	0.000120809	0.000887902	0.000472292	AR/TP53/EED/RNF2/EP300/BMI1/CTNNB1/SMAD2/SMAD3	9
	GO:0000715	nucleotide-excision repair, DNA damage recognition	3/80	23/18670	0.000126124	0.000924701	0.000491866	COPS5/UBC/RPS27A	3
	GO:0033260	nuclear DNA replication	4/80	60/18670	0.000127004	0.00092889	0.000494094	RPA1/RPA3/RPA2/MCM2	4
	GO:0034968	histone lysine methylation	5/80	114/18670	0.00012973	0.000946526	0.000503475	EED/BRCA1/CTNNB1/SNW1/SUZ12	5
	GO:0006338	chromatin remodeling	6/80	182/18670	0.000130624	0.000948443	0.000504495	HDAC5/MYC/ESR1/CTNNB1/HDAC1/NPM1	6
	GO:0061138	morphogenesis of a branching epithelium	6/80	182/18670	0.000130624	0.000948443	0.000504495	AR/SRC/GRB2/MYC/ESR1/CTNNB1	6
	GO:0043123	positive regulation of I-kappaB kinase/NF-kappaB signaling	6/80	183/18670	0.000134595	0.000974924	0.00051858	TRAF6/RELA/CTNNB1/IKBKG/UBE2I/AKT1	6
	GO:1902275	regulation of chromatin organization	6/80	185/18670	0.000142825	0.00103205	0.000548967	TP53/EED/BRCA1/CTNNB1/SNW1/HNRNPU	6
	GO:0044346	fibroblast apoptotic process	3/80	24/18670	0.000143697	0.00103586	0.000550992	TP53/CUL3/MYC	3
	GO:0045453	bone resorption	4/80	62/18670	0.00014435	0.00103808	0.000552173	EGFR/TRAF6/SRC/CTNNB1	4
	GO:1901222	regulation of NIK/NF-kappaB signaling	5/80	117/18670	0.00014659	0.00105167	0.000559404	EGFR/APP/TRAF6/RELA/EP300	5
	GO:0034394	protein localization to cell surface	4/80	63/18670	0.000153637	0.00109699	0.000583511	SMURF1/HSP90AB1/CTNNB1/AKT1	4
	GO:0046686	response to cadmium ion	4/80	63/18670	0.000153637	0.00109699	0.000583511	MAPK1/EGFR/CDK1/AKT1	4
	GO:0007548	sex differentiation	7/80	270/18670	0.000158092	0.00112533	0.000598582	AR/NTRK1/HSPA5/SRC/ARRB2/ESR1/CTNNB1	7
	GO:0007173	epidermal growth factor receptor signaling pathway	5/80	119/18670	0.000158729	0.00112533	0.000598582	EGFR/APP/SRC/GRB2/AKT1	5
	GO:0032392	DNA geometric change	5/80	119/18670	0.000158729	0.00112533	0.000598582	TP53/RPA1/UBC/MCM2/RPS27A	5
	GO:0045861	negative regulation of proteolysis	8/80	363/18670	0.000161981	0.00114192	0.00060741	YWHAE/TP53/APP/SRC/ARRB2/HSP90AB1/MDM2/AKT1	8
	GO:0060444	branching involved in mammary gland duct morphogenesis	3/80	25/18670	0.000162788	0.00114192	0.00060741	AR/SRC/ESR1	3
	GO:0060571	morphogenesis of an epithelial fold	3/80	25/18670	0.000162788	0.00114192	0.00060741	AR/EGFR/CTNNB1	3
	GO:2000679	positive regulation of transcription regulatory region DNA binding	3/80	25/18670	0.000162788	0.00114192	0.00060741	TRAF6/EP300/CTNNB1	3
	GO:0046782	regulation of viral transcription	4/80	64/18670	0.000163349	0.00114192	0.00060741	TARDBP/EP300/SNW1/HDAC1	4
	GO:0060135	maternal process involved in female pregnancy	4/80	64/18670	0.000163349	0.00114192	0.00060741	MAPK1/AR/ESR1/AKT1	4
	GO:0022612	gland morphogenesis	5/80	120/18670	0.000165079	0.0011492	0.000611279	AR/EGFR/SRC/CUL3/ESR1	5
	GO:0071248	cellular response to metal ion	6/80	190/18670	0.000165154	0.0011492	0.000611279	MAPK1/EGFR/HSPA5/APP/FUS/AKT1	6
	GO:0051346	negative regulation of hydrolase activity	9/80	466/18670	0.000167949	0.00116595	0.00062019	YWHAE/TP53/APP/SRC/ARRB2/MDM2/CCDC8/AKT1/MCM2	9
	GO:0001704	formation of primary germ layer	5/80	121/18670	0.000171621	0.00118596	0.000630836	ITGA4/FN1/CTNNB1/SMAD2/SMAD3	5
	GO:0030968	endoplasmic reticulum unfolded protein response	5/80	121/18670	0.000171621	0.00118596	0.000630836	COPS5/HSPA5/EP300/CUL7/VCP	5
	GO:0007409	axonogenesis	9/80	468/18670	0.000173409	0.00119344	0.00063481	MAPK1/ITGA4/NTRK1/FN1/APP/SRC/HSP90AA1/HSP90AB1/GRB2	9
	GO:0031060	regulation of histone methylation	4/80	65/18670	0.000173497	0.00119344	0.00063481	EED/BRCA1/CTNNB1/SNW1	4
	GO:1901654	response to ketone	6/80	193/18670	0.000179822	0.00123412	0.000656454	AR/EGFR/SRC/RELA/CDC5L/AKT1	6
	GO:0045428	regulation of nitric oxide biosynthetic process	4/80	66/18670	0.000184092	0.00126055	0.000670509	HSP90AA1/HSP90AB1/SMAD3/AKT1	4
	GO:0042108	positive regulation of cytokine biosynthetic process	4/80	67/18670	0.000195146	0.0013296	0.000707236	APP/TRAF6/HSPB1/RELA	4
	GO:0051298	centrosome duplication	4/80	67/18670	0.000195146	0.0013296	0.000707236	XPO1/BRCA1/CDK2/NPM1	4
	GO:0001763	morphogenesis of a branching structure	6/80	196/18670	0.000195503	0.0013296	0.000707236	AR/SRC/GRB2/MYC/ESR1/CTNNB1	6
	GO:0010976	positive regulation of neuron projection development	7/80	281/18670	0.00020199	0.00137061	0.000729055	NTRK1/FN1/HSPA5/OBSL1/SMURF1/EP300/CUL7	7
	GO:0032201	telomere maintenance via semi-conservative replication	3/80	27/18670	0.00020575	0.00138364	0.000735981	RPA1/RPA3/RPA2	3
	GO:0051569	regulation of histone H3-K4 methylation	3/80	27/18670	0.00020575	0.00138364	0.000735981	BRCA1/CTNNB1/SNW1	3
	GO:0060384	innervation	3/80	27/18670	0.00020575	0.00138364	0.000735981	ITGA4/NTRK1/VCAM1	3
	GO:1904357	negative regulation of telomere maintenance via telomere lengthening	3/80	27/18670	0.00020575	0.00138364	0.000735981	SRC/HNRNPA1/HNRNPU	3
	GO:0035924	cellular response to vascular endothelial growth factor stimulus	4/80	68/18670	0.000206672	0.00138673	0.000737628	HSPB1/RELA/VCAM1/AKT1	4
	GO:0008088	axo-dendritic transport	4/80	69/18670	0.00021868	0.00146403	0.000778747	APP/HSPB1/HSPA8/HNRNPU	4
	GO:0051348	negative regulation of transferase activity	7/80	285/18670	0.000220206	0.00147097	0.000782438	YWHAG/TP53/SRC/HSPB1/NPM1/AKT1/HNRNPU	7
	GO:0060828	regulation of canonical Wnt signaling pathway	7/80	286/18670	0.000224961	0.00149941	0.000797562	EGFR/SRC/CUL3/CTNNB1/SMAD3/HDAC1/VCP	7
	GO:0051123	RNA polymerase II preinitiation complex assembly	3/80	28/18670	0.00022973	0.00152108	0.000809089	TP53/ESR1/CAND1	3
	GO:0060260	regulation of transcription initiation from RNA polymerase II promoter	3/80	28/18670	0.00022973	0.00152108	0.000809089	TP53/ESR1/CAND1	3
	GO:1904994	regulation of leukocyte adhesion to vascular endothelial cell	3/80	28/18670	0.00022973	0.00152108	0.000809089	ITGA4/TRAF6/RELA	3
	GO:0018022	peptidyl-lysine methylation	5/80	129/18670	0.000231365	0.00152853	0.000813056	EED/BRCA1/CTNNB1/SNW1/SUZ12	5
	GO:0031346	positive regulation of cell projection organization	8/80	383/18670	0.000233209	0.00153734	0.00081774	NTRK1/FN1/HSPA5/OBSL1/SRC/SMURF1/EP300/CUL7	8
	GO:0035265	organ growth	6/80	204/18670	0.000242642	0.00159602	0.000848955	MAPK1/AR/CDK1/ESR1/SMAD2/AKT1	6
	GO:0044786	cell cycle DNA replication	4/80	71/18670	0.000244191	0.00159921	0.000850651	RPA1/RPA3/RPA2/MCM2	4
	GO:0071479	cellular response to ionizing radiation	4/80	71/18670	0.000244191	0.00159921	0.000850651	TP53/HSPA5/GRB2/MDM2	4
	GO:0071222	cellular response to lipopolysaccharide	6/80	205/18670	0.000249114	0.00162791	0.000865913	MAPK1/HDAC5/TRAF6/SRC/RELA/AKT1	6
	GO:0035666	TRIF-dependent toll-like receptor signaling pathway	3/80	29/18670	0.000255448	0.00166025	0.000883118	UBC/IKBKG/RPS27A	3
	GO:0060765	regulation of androgen receptor signaling pathway	3/80	29/18670	0.000255448	0.00166025	0.000883118	ARRB2/EP300/HDAC1	3
	GO:0050679	positive regulation of epithelial cell proliferation	6/80	206/18670	0.000255721	0.00166025	0.000883118	AR/EGFR/ITGA4/MYC/CTNNB1/AKT1	6
	GO:0014706	striated muscle tissue development	8/80	390/18670	0.000263519	0.00170719	0.000908087	MAPK1/OBSL1/ARRB2/EP300/CDK1/CTNNB1/SMAD3/HNRNPU	8
	GO:1901215	negative regulation of neuron death	6/80	208/18670	0.000269348	0.0017412	0.000926177	NTRK1/ARRB2/HSP90AB1/CTNNB1/IKBKG/AKT1	6
	GO:0045685	regulation of glial cell differentiation	4/80	73/18670	0.000271776	0.00175313	0.000932524	RELA/CDK1/CTNNB1/HDAC1	4
	GO:0030260	entry into host cell	5/80	134/18670	0.000276011	0.00176011	0.000936238	EGFR/SRC/GRB2/CDK1/CTNNB1	5
	GO:0044409	entry into host	5/80	134/18670	0.000276011	0.00176011	0.000936238	EGFR/SRC/GRB2/CDK1/CTNNB1	5
	GO:0051806	entry into cell of other organism involved in symbiotic interaction	5/80	134/18670	0.000276011	0.00176011	0.000936238	EGFR/SRC/GRB2/CDK1/CTNNB1	5
	GO:0051828	entry into other organism involved in symbiotic interaction	5/80	134/18670	0.000276011	0.00176011	0.000936238	EGFR/SRC/GRB2/CDK1/CTNNB1	5
	GO:0035303	regulation of dephosphorylation	6/80	209/18670	0.000276372	0.00176011	0.000936238	YWHAE/YWHAB/SRC/HSP90AB1/SMAD3/CCDC8	6
	GO:0051701	interaction with host	6/80	209/18670	0.000276372	0.00176011	0.000936238	EGFR/SRC/GRB2/CDK1/CTNNB1/SMAD3	6
	GO:0010975	regulation of neuron projection development	9/80	499/18670	0.000278941	0.00177272	0.000942942	NTRK1/FN1/HSPA5/OBSL1/SMURF1/EP300/CUL7/MDM2/AKT1	9
	GO:0071480	cellular response to gamma radiation	3/80	30/18670	0.000282957	0.00179067	0.000952491	TP53/HSPA5/MDM2	3
	GO:1902751	positive regulation of cell cycle G2/M phase transition	3/80	30/18670	0.000282957	0.00179067	0.000952491	APP/CDK1/NPM1	3
	GO:0043484	regulation of RNA splicing	5/80	135/18670	0.000285674	0.00180407	0.000959616	SNW1/U2AF2/FUS/HNRNPA1/HNRNPU	5
	GO:0045814	negative regulation of gene expression, epigenetic	5/80	136/18670	0.000295591	0.00186278	0.000990849	HDAC5/EED/BMI1/SUZ12/HDAC1	5
	GO:0071219	cellular response to molecule of bacterial origin	6/80	212/18670	0.000298313	0.001876	0.000997881	MAPK1/HDAC5/TRAF6/SRC/RELA/AKT1	6
	GO:0001503	ossification	8/80	398/18670	0.00030204	0.00189547	0.00100824	MAPK1/EGFR/TRAF6/SMURF1/CTNNB1/SMAD3/AKT1/HNRNPU	8
	GO:0045737	positive regulation of cyclin-dependent protein serine/threonine kinase activity	3/80	31/18670	0.000312309	0.00195177	0.00103818	EGFR/SRC/AKT1	3
	GO:1902895	positive regulation of pri-miRNA transcription by RNA polymerase II	3/80	31/18670	0.000312309	0.00195177	0.00103818	TP53/RELA/SMAD3	3
	GO:1903037	regulation of leukocyte cell-cell adhesion	7/80	304/18670	0.000325745	0.00202621	0.00107778	ITGA4/TRAF6/SRC/GRB2/RELA/VCAM1/AKT1	7
	GO:0002433	immune response-regulating cell surface receptor signaling pathway involved in phagocytosis	5/80	139/18670	0.000326917	0.00202621	0.00107778	MAPK1/SRC/HSP90AA1/HSP90AB1/GRB2	5
	GO:0016571	histone methylation	5/80	139/18670	0.000326917	0.00202621	0.00107778	EED/BRCA1/CTNNB1/SNW1/SUZ12	5
	GO:0038096	Fc-gamma receptor signaling pathway involved in phagocytosis	5/80	139/18670	0.000326917	0.00202621	0.00107778	MAPK1/SRC/HSP90AA1/HSP90AB1/GRB2	5
	GO:0032869	cellular response to insulin stimulus	6/80	216/18670	0.000329672	0.00203908	0.00108463	YWHAG/HDAC5/SRC/GRB2/RELA/AKT1	6
	GO:0006809	nitric oxide biosynthetic process	4/80	77/18670	0.000333556	0.00204626	0.00108844	HSP90AA1/HSP90AB1/SMAD3/AKT1	4
	GO:0016575	histone deacetylation	4/80	77/18670	0.000333556	0.00204626	0.00108844	HDAC5/TP53/SIRT7/HDAC1	4
	GO:0032481	positive regulation of type I interferon production	4/80	77/18670	0.000333556	0.00204626	0.00108844	CREBBP/RELA/EP300/CTNNB1	4
	GO:0051851	modification by host of symbiont morphology or physiology	4/80	77/18670	0.000333556	0.00204626	0.00108844	TARDBP/EP300/SNW1/HDAC1	4
	GO:1903364	positive regulation of cellular protein catabolic process	5/80	140/18670	0.000337899	0.0020645	0.00109815	SMURF1/HSP90AA1/MDM2/AKT1/VCP	5
	GO:0008406	gonad development	6/80	217/18670	0.000337902	0.0020645	0.00109815	AR/NTRK1/HSPA5/SRC/ARRB2/ESR1	6
	GO:0071353	cellular response to interleukin-4	3/80	32/18670	0.000343555	0.00209478	0.00111425	HSPA5/HSP90AB1/MCM2	3
	GO:0072332	intrinsic apoptotic signaling pathway by p53 class mediator	4/80	78/18670	0.000350448	0.00213248	0.00113431	TP53/EP300/SNW1/MDM2	4
	GO:0009952	anterior/posterior pattern specification	6/80	219/18670	0.000354845	0.00215053	0.00114391	TP53/RNF2/EP300/CTNNB1/SMAD2/SMAD3	6
	GO:0048762	mesenchymal cell differentiation	6/80	219/18670	0.000354845	0.00215053	0.00114391	MAPK1/FN1/CTNNB1/SMAD2/CUL7/SMAD3	6
	GO:0060537	muscle tissue development	8/80	408/18670	0.000356557	0.00215656	0.00114711	MAPK1/OBSL1/ARRB2/EP300/CDK1/CTNNB1/SMAD3/HNRNPU	8
	GO:0007030	Golgi organization	5/80	142/18670	0.000360698	0.00217286	0.00115579	MAPK1/OBSL1/YWHAZ/CDK1/CUL7	5
	GO:0038094	Fc-gamma receptor signaling pathway	5/80	142/18670	0.000360698	0.00217286	0.00115579	MAPK1/SRC/HSP90AA1/HSP90AB1/GRB2	5
	GO:0021675	nerve development	4/80	79/18670	0.000367945	0.00221209	0.00117665	ITGA4/NTRK1/CTNNB1/VCAM1	4
	GO:0006606	protein import into nucleus	5/80	143/18670	0.000372524	0.00222184	0.00118184	MAPK1/TP53/TARDBP/SMAD3/AKT1	5
	GO:0030879	mammary gland development	5/80	143/18670	0.000372524	0.00222184	0.00118184	MAPK1/AR/SRC/ESR1/AKT1	5
	GO:0031056	regulation of histone modification	5/80	143/18670	0.000372524	0.00222184	0.00118184	TP53/EED/BRCA1/CTNNB1/SNW1	5
	GO:0044344	cellular response to fibroblast growth factor stimulus	5/80	143/18670	0.000372524	0.00222184	0.00118184	MAPK1/GRB2/CDC5L/CTNNB1/HNRNPA1	5
	GO:0002756	MyD88-independent toll-like receptor signaling pathway	3/80	33/18670	0.000376747	0.00223373	0.00118816	UBC/IKBKG/RPS27A	3
	GO:0048011	neurotrophin TRK receptor signaling pathway	3/80	33/18670	0.000376747	0.00223373	0.00118816	NTRK1/SRC/GRB2	3
	GO:0060603	mammary gland duct morphogenesis	3/80	33/18670	0.000376747	0.00223373	0.00118816	AR/SRC/ESR1	3
	GO:1901214	regulation of neuron death	7/80	313/18670	0.000388243	0.00229736	0.00122201	NTRK1/TP53/ARRB2/HSP90AB1/CTNNB1/IKBKG/AKT1	7
	GO:0045137	development of primary sexual characteristics	6/80	223/18670	0.000390725	0.0023075	0.0012274	AR/NTRK1/HSPA5/SRC/ARRB2/ESR1	6
	GO:0002431	Fc receptor mediated stimulatory signaling pathway	5/80	145/18670	0.000397056	0.00234029	0.00124485	MAPK1/SRC/HSP90AA1/HSP90AB1/GRB2	5
	GO:0097191	extrinsic apoptotic signaling pathway	6/80	224/18670	0.000400123	0.00235376	0.00125201	AR/SRC/BRCA1/RELA/SMAD3/AKT1	6
	GO:0030099	myeloid cell differentiation	8/80	416/18670	0.00040574	0.00238214	0.0012671	CREBBP/APP/TRAF6/SRC/EP300/MYC/CTNNB1/HDAC1	8
	GO:0007160	cell-matrix adhesion	6/80	225/18670	0.000409698	0.00239512	0.00127401	ITGA4/FN1/SRC/CTNNB1/SMAD3/VCAM1	6
	GO:2001251	negative regulation of chromosome organization	5/80	146/18670	0.00040977	0.00239512	0.00127401	SRC/BRCA1/HNRNPA1/MCM2/HNRNPU	5
	GO:0032212	positive regulation of telomere maintenance via telomerase	3/80	34/18670	0.000411935	0.00239512	0.00127401	MAPK1/CTNNB1/HNRNPA1	3
	GO:0043276	anoikis	3/80	34/18670	0.000411935	0.00239512	0.00127401	SRC/IKBKG/AKT1	3
	GO:0070670	response to interleukin-4	3/80	34/18670	0.000411935	0.00239512	0.00127401	HSPA5/HSP90AB1/MCM2	3
	GO:0016925	protein sumoylation	4/80	82/18670	0.000424183	0.0024521	0.00130432	RELA/CTNNB1/UBE2I/MDM2	4
	GO:0034502	protein localization to chromosome	4/80	82/18670	0.000424183	0.0024521	0.00130432	RPA1/RPA2/CDK1/ESR1	4
	GO:0046209	nitric oxide metabolic process	4/80	82/18670	0.000424183	0.0024521	0.00130432	HSP90AA1/HSP90AB1/SMAD3/AKT1	4
	GO:0006457	protein folding	6/80	227/18670	0.000429385	0.00247741	0.00131778	HSPA5/HSPB1/HSPA8/HSP90AA1/HSP90AB1/VCP	6
	GO:0014065	phosphatidylinositol 3-kinase signaling	5/80	148/18670	0.000436119	0.00251144	0.00133588	MAPK1/EGFR/NTRK1/SRC/AKT1	5
	GO:0009267	cellular response to starvation	5/80	149/18670	0.000449763	0.00258013	0.00137242	MAPK1/TP53/HSPA5/HSPA8/HNRNPA1	5
	GO:2000058	regulation of ubiquitin-dependent protein catabolic process	5/80	149/18670	0.000449763	0.00258013	0.00137242	SMURF1/HSP90AB1/MDM2/AKT1/VCP	5
	GO:0060562	epithelial tube morphogenesis	7/80	322/18670	0.00046001	0.00263389	0.00140101	AR/TRAF6/SRC/MYC/ESR1/CTNNB1/SMAD3	7
	GO:0048754	branching morphogenesis of an epithelial tube	5/80	150/18670	0.000463727	0.00264509	0.00140697	AR/SRC/MYC/ESR1/CTNNB1	5
	GO:0071774	response to fibroblast growth factor	5/80	150/18670	0.000463727	0.00264509	0.00140697	MAPK1/GRB2/CDC5L/CTNNB1/HNRNPA1	5
	GO:2001057	reactive nitrogen species metabolic process	4/80	85/18670	0.000486306	0.00276537	0.00147095	HSP90AA1/HSP90AB1/SMAD3/AKT1	4
	GO:0002755	MyD88-dependent toll-like receptor signaling pathway	3/80	36/18670	0.000488493	0.00276537	0.00147095	TRAF6/UBC/RPS27A	3
	GO:0032205	negative regulation of telomere maintenance	3/80	36/18670	0.000488493	0.00276537	0.00147095	SRC/HNRNPA1/HNRNPU	3
	GO:0045740	positive regulation of DNA replication	3/80	36/18670	0.000488493	0.00276537	0.00147095	EGFR/CDK1/CDK2	3
	GO:0048568	embryonic organ development	8/80	428/18670	0.000489769	0.00276738	0.00147202	MAPK1/EGFR/TP53/GRB2/CTNNB1/SMAD2/SMAD3/AKT1	8
	GO:0016202	regulation of striated muscle tissue development	5/80	152/18670	0.000492632	0.0027747	0.00147592	MAPK1/ARRB2/CDK1/CTNNB1/SMAD3	5
	GO:0097305	response to alcohol	6/80	233/18670	0.000492912	0.0027747	0.00147592	BRCA1/CDK1/CTNNB1/SMAD2/VCAM1/AKT1	6
	GO:0010506	regulation of autophagy	7/80	327/18670	0.000504241	0.00282475	0.00150254	TP53/SMURF1/HSPB1/EEF1A1/EP300/IKBKG/AKT1	7
	GO:0071103	DNA conformation change	7/80	327/18670	0.000504241	0.00282475	0.00150254	TP53/RPA1/CDK1/UBC/NPM1/MCM2/RPS27A	7
	GO:0006261	DNA-dependent DNA replication	5/80	153/18670	0.000507584	0.00282475	0.00150254	RPA1/RPA3/RPA2/CDK2/MCM2	5
	GO:0030168	platelet activation	5/80	153/18670	0.000507584	0.00282475	0.00150254	MAPK1/SRC/YWHAZ/ARRB2/HSPB1	5
	GO:0062013	positive regulation of small molecule metabolic process	5/80	153/18670	0.000507584	0.00282475	0.00150254	APP/SRC/CDK1/AKT1/VCP	5
	GO:0001942	hair follicle development	4/80	86/18670	0.000508379	0.00282475	0.00150254	EGFR/RELA/CTNNB1/HDAC1	4
	GO:0042058	regulation of epidermal growth factor receptor signaling pathway	4/80	86/18670	0.000508379	0.00282475	0.00150254	EGFR/APP/GRB2/AKT1	4
	GO:0007099	centriole replication	3/80	37/18670	0.00052996	0.00290302	0.00154417	BRCA1/CDK2/NPM1	3
	GO:0014037	Schwann cell differentiation	3/80	37/18670	0.00052996	0.00290302	0.00154417	RELA/CDK1/AKT1	3
	GO:0038083	peptidyl-tyrosine autophosphorylation	3/80	37/18670	0.00052996	0.00290302	0.00154417	EGFR/NTRK1/SRC	3
	GO:0042307	positive regulation of protein import into nucleus	3/80	37/18670	0.00052996	0.00290302	0.00154417	MAPK1/TARDBP/SMAD3	3
	GO:0071276	cellular response to cadmium ion	3/80	37/18670	0.00052996	0.00290302	0.00154417	MAPK1/EGFR/AKT1	3
	GO:1904358	positive regulation of telomere maintenance via telomere lengthening	3/80	37/18670	0.00052996	0.00290302	0.00154417	MAPK1/CTNNB1/HNRNPA1	3
	GO:0001892	embryonic placenta development	4/80	87/18670	0.000531158	0.00290302	0.00154417	MAPK1/EGFR/GRB2/AKT1	4
	GO:0045844	positive regulation of striated muscle tissue development	4/80	87/18670	0.000531158	0.00290302	0.00154417	MAPK1/ARRB2/CDK1/CTNNB1	4
	GO:0048636	positive regulation of muscle organ development	4/80	87/18670	0.000531158	0.00290302	0.00154417	MAPK1/ARRB2/CDK1/CTNNB1	4
	GO:0032496	response to lipopolysaccharide	7/80	330/18670	0.000532368	0.00290435	0.00154488	MAPK1/HDAC5/TRAF6/SRC/RELA/VCAM1/AKT1	7
	GO:1901861	regulation of muscle tissue development	5/80	155/18670	0.00053851	0.00292724	0.00155705	MAPK1/ARRB2/CDK1/CTNNB1/SMAD3	5
	GO:2001236	regulation of extrinsic apoptotic signaling pathway	5/80	155/18670	0.00053851	0.00292724	0.00155705	AR/SRC/BRCA1/RELA/AKT1	5
	GO:0043434	response to peptide hormone	8/80	436/18670	0.000553268	0.0029773	0.00158368	YWHAG/HDAC5/SRC/GRB2/RELA/CDC5L/MDM2/AKT1	8
	GO:0050804	modulation of chemical synaptic transmission	8/80	436/18670	0.000553268	0.0029773	0.00158368	MAPK1/YWHAG/EGFR/NTRK1/APP/SRC/ARRB2/STAU1	8
	GO:0048634	regulation of muscle organ development	5/80	156/18670	0.000554495	0.0029773	0.00158368	MAPK1/ARRB2/CDK1/CTNNB1/SMAD3	5
	GO:0022404	molting cycle process	4/80	88/18670	0.000554653	0.0029773	0.00158368	EGFR/RELA/CTNNB1/HDAC1	4
	GO:0022405	hair cycle process	4/80	88/18670	0.000554653	0.0029773	0.00158368	EGFR/RELA/CTNNB1/HDAC1	4
	GO:0098773	skin epidermis development	4/80	88/18670	0.000554653	0.0029773	0.00158368	EGFR/RELA/CTNNB1/HDAC1	4
	GO:1901863	positive regulation of muscle tissue development	4/80	88/18670	0.000554653	0.0029773	0.00158368	MAPK1/ARRB2/CDK1/CTNNB1	4
	GO:0099177	regulation of trans-synaptic signaling	8/80	437/18670	0.000561654	0.0030095	0.00160081	MAPK1/YWHAG/EGFR/NTRK1/APP/SRC/ARRB2/STAU1	8
	GO:0006298	mismatch repair	3/80	38/18670	0.000573615	0.00306812	0.00163199	RPA1/RPA3/RPA2	3
	GO:0060070	canonical Wnt signaling pathway	7/80	335/18670	0.000582018	0.00310754	0.00165296	EGFR/SRC/CUL3/CTNNB1/SMAD3/HDAC1/VCP	7
	GO:0043467	regulation of generation of precursor metabolites and energy	5/80	158/18670	0.000587531	0.00313141	0.00166566	TP53/APP/CDK1/AKT1/VCP	5
	GO:0007159	leukocyte cell-cell adhesion	7/80	337/18670	0.000602881	0.0031957	0.00169985	ITGA4/TRAF6/SRC/GRB2/RELA/VCAM1/AKT1	7
	GO:0030901	midbrain development	4/80	90/18670	0.000603846	0.0031957	0.00169985	YWHAE/YWHAQ/HSPA5/CTNNB1	4
	GO:0032651	regulation of interleukin-1 beta production	4/80	90/18670	0.000603846	0.0031957	0.00169985	APP/ARRB2/HSPB1/SMAD3	4
	GO:0046849	bone remodeling	4/80	90/18670	0.000603846	0.0031957	0.00169985	EGFR/TRAF6/SRC/CTNNB1	4
	GO:0038179	neurotrophin signaling pathway	3/80	39/18670	0.000619505	0.00326135	0.00173477	NTRK1/SRC/GRB2	3
	GO:0072595	maintenance of protein localization in organelle	3/80	39/18670	0.000619505	0.00326135	0.00173477	HSPA5/AKT1/HNRNPU	3
	GO:1904591	positive regulation of protein import	3/80	39/18670	0.000619505	0.00326135	0.00173477	MAPK1/TARDBP/SMAD3	3
	GO:0042026	protein refolding	3/80	40/18670	0.000667675	0.00348893	0.00185582	HSPA5/HSPA8/HSP90AA1	3
	GO:0098534	centriole assembly	3/80	40/18670	0.000667675	0.00348893	0.00185582	BRCA1/CDK2/NPM1	3
	GO:2000008	regulation of protein localization to cell surface	3/80	40/18670	0.000667675	0.00348893	0.00185582	HSP90AB1/CTNNB1/AKT1	3
	GO:0002237	response to molecule of bacterial origin	7/80	343/18670	0.000669068	0.00348893	0.00185582	MAPK1/HDAC5/TRAF6/SRC/RELA/VCAM1/AKT1	7
	GO:0097237	cellular response to toxic substance	6/80	247/18670	0.000669697	0.00348893	0.00185582	NTRK1/SRC/RELA/CDK1/MDM2/HNRNPA1	6
	GO:1903362	regulation of cellular protein catabolic process	6/80	247/18670	0.000669697	0.00348893	0.00185582	SMURF1/HSP90AA1/HSP90AB1/MDM2/AKT1/VCP	6
	GO:0033273	response to vitamin	4/80	93/18670	0.000683331	0.00354766	0.00188707	EGFR/RELA/SNW1/MDM2	4
	GO:1901184	regulation of ERBB signaling pathway	4/80	93/18670	0.000683331	0.00354766	0.00188707	EGFR/APP/GRB2/AKT1	4
	GO:0007088	regulation of mitotic nuclear division	5/80	164/18670	0.000695547	0.00359865	0.00191419	OBSL1/CUL3/CUL7/CCDC8/HNRNPU	5
	GO:0035821	modification of morphology or physiology of other organism	5/80	164/18670	0.000695547	0.00359865	0.00191419	TARDBP/EP300/SNW1/SMAD3/HDAC1	5
	GO:0010951	negative regulation of endopeptidase activity	6/80	250/18670	0.000713275	0.00368403	0.0019596	YWHAE/APP/SRC/ARRB2/MDM2/AKT1	6
	GO:0048638	regulation of developmental growth	7/80	347/18670	0.000716312	0.00369337	0.00196457	MAPK1/AR/FN1/APP/SMURF1/CDK1/AKT1	7
	GO:1902893	regulation of pri-miRNA transcription by RNA polymerase II	3/80	41/18670	0.000718172	0.00369662	0.0019663	TP53/RELA/SMAD3	3
	GO:0045637	regulation of myeloid cell differentiation	6/80	251/18670	0.000728279	0.00374223	0.00199056	CREBBP/TRAF6/EP300/MYC/CTNNB1/HDAC1	6
	GO:0097711	ciliary basal body-plasma membrane docking	4/80	95/18670	0.000740269	0.00379088	0.00201644	YWHAG/YWHAE/HSP90AA1/CDK1	4
	GO:2000060	positive regulation of ubiquitin-dependent protein catabolic process	4/80	95/18670	0.000740269	0.00379088	0.00201644	SMURF1/MDM2/AKT1/VCP	4
	GO:2000027	regulation of animal organ morphogenesis	6/80	253/18670	0.000759019	0.00388029	0.002064	AR/SMURF1/ARRB2/MYC/ESR1/CTNNB1	6
	GO:0008585	female gonad development	4/80	96/18670	0.000769961	0.00392173	0.00208604	HSPA5/SRC/ARRB2/ESR1	4
	GO:0097327	response to antineoplastic agent	4/80	96/18670	0.000769961	0.00392173	0.00208604	EGFR/BRCA1/CTNNB1/HNRNPA1	4
	GO:0042149	cellular response to glucose starvation	3/80	42/18670	0.000771038	0.00392173	0.00208604	TP53/HSPA5/HNRNPA1	3
	GO:0062012	regulation of small molecule metabolic process	8/80	459/18670	0.000773891	0.00392959	0.00209022	TP53/APP/SRC/BRCA1/EP300/CDK1/AKT1/VCP	8
	GO:0030098	lymphocyte differentiation	7/80	353/18670	0.000792105	0.00399048	0.00212261	ITGA4/HDAC5/NTRK1/TP53/EP300/CTNNB1/VCAM1	7
	GO:0048660	regulation of smooth muscle cell proliferation	5/80	169/18670	0.000796384	0.00399048	0.00212261	EGFR/TRAF6/CTNNB1/MDM2/AKT1	5
	GO:0010918	positive regulation of mitochondrial membrane potential	2/80	10/18670	0.000797964	0.00399048	0.00212261	AKT1/VCP	2
	GO:0032070	regulation of deoxyribonuclease activity	2/80	10/18670	0.000797964	0.00399048	0.00212261	NPM1/AKT1	2
	GO:0048340	paraxial mesoderm morphogenesis	2/80	10/18670	0.000797964	0.00399048	0.00212261	SMAD2/SMAD3	2
	GO:0060768	regulation of epithelial cell proliferation involved in prostate gland development	2/80	10/18670	0.000797964	0.00399048	0.00212261	AR/CTNNB1	2
	GO:1903799	negative regulation of production of miRNAs involved in gene silencing by miRNA	2/80	10/18670	0.000797964	0.00399048	0.00212261	TP53/ESR1	2
	GO:1903800	positive regulation of production of miRNAs involved in gene silencing by miRNA	2/80	10/18670	0.000797964	0.00399048	0.00212261	EGFR/TP53	2
	GO:1903862	positive regulation of oxidative phosphorylation	2/80	10/18670	0.000797964	0.00399048	0.00212261	CDK1/VCP	2
	GO:0001657	ureteric bud development	4/80	97/18670	0.000800485	0.00399048	0.00212261	MYC/CTNNB1/SMAD2/SMAD3	4
	GO:2001022	positive regulation of response to DNA damage stimulus	4/80	97/18670	0.000800485	0.00399048	0.00212261	EGFR/BRCA1/MYC/FUS	4
	GO:0010824	regulation of centrosome duplication	3/80	43/18670	0.000826319	0.00408538	0.00217309	XPO1/BRCA1/NPM1	3
	GO:0021762	substantia nigra development	3/80	43/18670	0.000826319	0.00408538	0.00217309	YWHAE/YWHAQ/HSPA5	3
	GO:0032459	regulation of protein oligomerization	3/80	43/18670	0.000826319	0.00408538	0.00217309	TP53/SRC/EP300	3
	GO:0071364	cellular response to epidermal growth factor stimulus	3/80	43/18670	0.000826319	0.00408538	0.00217309	EGFR/EEF1A1/AKT1	3
	GO:1904646	cellular response to amyloid-beta	3/80	43/18670	0.000826319	0.00408538	0.00217309	ITGA4/APP/VCAM1	3
	GO:0042110	T cell activation	8/80	464/18670	0.000830157	0.00408587	0.00217335	TP53/TRAF6/SRC/GRB2/CTNNB1/SMAD3/VCAM1/AKT1	8
	GO:0048024	regulation of mRNA splicing, via spliceosome	4/80	98/18670	0.000831854	0.00408587	0.00217335	SNW1/U2AF2/HNRNPA1/HNRNPU	4
	GO:0072163	mesonephric epithelium development	4/80	98/18670	0.000831854	0.00408587	0.00217335	MYC/CTNNB1/SMAD2/SMAD3	4
	GO:0072164	mesonephric tubule development	4/80	98/18670	0.000831854	0.00408587	0.00217335	MYC/CTNNB1/SMAD2/SMAD3	4
	GO:0048659	smooth muscle cell proliferation	5/80	171/18670	0.000839633	0.00411735	0.0021901	EGFR/TRAF6/CTNNB1/MDM2/AKT1	5
	GO:0030324	lung development	5/80	172/18670	0.000861903	0.00421968	0.00224452	MAPK1/EGFR/EP300/CTNNB1/SMAD2	5
	GO:0070301	cellular response to hydrogen peroxide	4/80	99/18670	0.000864082	0.00422347	0.00224654	SRC/RELA/CDK1/MDM2	4
	GO:0042326	negative regulation of phosphorylation	8/80	468/18670	0.000877504	0.00428211	0.00227773	YWHAG/ARRB2/HSPB1/TARDBP/MYC/NPM1/AKT1/HNRNPU	8
	GO:0070897	transcription preinitiation complex assembly	3/80	44/18670	0.000884056	0.00430709	0.00229102	TP53/ESR1/CAND1	3
	GO:0008380	RNA splicing	8/80	469/18670	0.000889674	0.00432745	0.00230185	HSPA8/TARDBP/CDC5L/SNW1/U2AF2/FUS/HNRNPA1/HNRNPU	8
	GO:0035282	segmentation	4/80	100/18670	0.000897181	0.00435691	0.00231752	TP53/EP300/BMI1/SMAD3	4
	GO:0031331	positive regulation of cellular catabolic process	7/80	361/18670	0.000902902	0.00437762	0.00232854	APP/SMURF1/HSP90AA1/IKBKG/MDM2/AKT1/VCP	7
	GO:0010466	negative regulation of peptidase activity	6/80	262/18670	0.000909988	0.00440487	0.00234303	YWHAE/APP/SRC/ARRB2/MDM2/AKT1	6
	GO:0032611	interleukin-1 beta production	4/80	101/18670	0.000931164	0.00447137	0.00237841	APP/ARRB2/HSPB1/SMAD3	4
	GO:0046545	development of primary female sexual characteristics	4/80	101/18670	0.000931164	0.00447137	0.00237841	HSPA5/SRC/ARRB2/ESR1	4
	GO:0048661	positive regulation of smooth muscle cell proliferation	4/80	101/18670	0.000931164	0.00447137	0.00237841	EGFR/TRAF6/MDM2/AKT1	4
	GO:1903008	organelle disassembly	4/80	101/18670	0.000931164	0.00447137	0.00237841	TP53/SMURF1/CDK1/VCP	4
	GO:1903426	regulation of reactive oxygen species biosynthetic process	4/80	101/18670	0.000931164	0.00447137	0.00237841	HSP90AA1/HSP90AB1/SMAD3/AKT1	4
	GO:0035987	endodermal cell differentiation	3/80	45/18670	0.000944292	0.00451997	0.00240426	ITGA4/FN1/CTNNB1	3
	GO:0042771	intrinsic apoptotic signaling pathway in response to DNA damage by p53 class mediator	3/80	45/18670	0.000944292	0.00451997	0.00240426	TP53/EP300/SNW1	3
	GO:0140014	mitotic nuclear division	6/80	264/18670	0.000946477	0.00452323	0.00240599	OBSL1/SIRT7/CUL3/CUL7/CCDC8/HNRNPU	6
	GO:0030323	respiratory tube development	5/80	176/18670	0.000955418	0.00455871	0.00242486	MAPK1/EGFR/EP300/CTNNB1/SMAD2	5
	GO:0001823	mesonephros development	4/80	102/18670	0.000966043	0.00456808	0.00242985	MYC/CTNNB1/SMAD2/SMAD3	4
	GO:0009950	dorsal/ventral axis specification	2/80	11/18670	0.00097258	0.00456808	0.00242985	CTNNB1/SMAD2	2
	GO:0033234	negative regulation of protein sumoylation	2/80	11/18670	0.00097258	0.00456808	0.00242985	RELA/CTNNB1	2
	GO:0051974	negative regulation of telomerase activity	2/80	11/18670	0.00097258	0.00456808	0.00242985	TP53/SRC	2
	GO:0060439	trachea morphogenesis	2/80	11/18670	0.00097258	0.00456808	0.00242985	MAPK1/CTNNB1	2
	GO:0060736	prostate gland growth	2/80	11/18670	0.00097258	0.00456808	0.00242985	AR/ESR1	2
	GO:0060767	epithelial cell proliferation involved in prostate gland development	2/80	11/18670	0.00097258	0.00456808	0.00242985	AR/CTNNB1	2
	GO:0070933	histone H4 deacetylation	2/80	11/18670	0.00097258	0.00456808	0.00242985	SIRT7/HDAC1	2
	GO:0072584	caveolin-mediated endocytosis	2/80	11/18670	0.00097258	0.00456808	0.00242985	MAPK1/SRC	2
	GO:1990440	positive regulation of transcription from RNA polymerase II promoter in response to endoplasmic reticulum stress	2/80	11/18670	0.00097258	0.00456808	0.00242985	TP53/HSPA5	2
	GO:0019083	viral transcription	5/80	177/18670	0.000979932	0.00459544	0.0024444	TARDBP/EP300/SNW1/HDAC1/RPS27A	5
	GO:0032091	negative regulation of protein binding	4/80	103/18670	0.00100183	0.00468353	0.00249126	ITGA4/HSPA5/ARRB2/AKT1	4
	GO:0032652	regulation of interleukin-1 production	4/80	103/18670	0.00100183	0.00468353	0.00249126	APP/ARRB2/HSPB1/SMAD3	4
	GO:0022406	membrane docking	5/80	178/18670	0.00100491	0.00468615	0.00249265	YWHAG/YWHAE/HSP90AA1/CDK1/VCAM1	5
	GO:0060443	mammary gland morphogenesis	3/80	46/18670	0.00100707	0.00468615	0.00249265	AR/SRC/ESR1	3
	GO:0060711	labyrinthine layer development	3/80	46/18670	0.00100707	0.00468615	0.00249265	MAPK1/GRB2/AKT1	3
	GO:0006479	protein methylation	5/80	179/18670	0.00103036	0.00477236	0.00253851	EED/BRCA1/CTNNB1/SNW1/SUZ12	5
	GO:0008213	protein alkylation	5/80	179/18670	0.00103036	0.00477236	0.00253851	EED/BRCA1/CTNNB1/SNW1/SUZ12	5
	GO:0051099	positive regulation of binding	5/80	179/18670	0.00103036	0.00477236	0.00253851	APP/TRAF6/HSP90AB1/EP300/CTNNB1	5
	GO:0008630	intrinsic apoptotic signaling pathway in response to DNA damage	4/80	104/18670	0.00103855	0.00480287	0.00255474	TP53/BRCA1/EP300/SNW1	4
	GO:1905330	regulation of morphogenesis of an epithelium	5/80	180/18670	0.00105629	0.00487741	0.00259439	AR/SMURF1/ARRB2/ESR1/CTNNB1	5
	GO:0045666	positive regulation of neuron differentiation	7/80	371/18670	0.00105825	0.00487899	0.00259523	NTRK1/FN1/HSPA5/OBSL1/SMURF1/EP300/CUL7	7
	GO:0045927	positive regulation of growth	6/80	270/18670	0.00106275	0.00489221	0.00260226	MAPK1/EGFR/FN1/SMURF1/CDK1/AKT1	6
	GO:0048806	genitalia development	3/80	47/18670	0.00107243	0.00491422	0.00261396	AR/ESR1/CTNNB1	3
	GO:0061614	pri-miRNA transcription by RNA polymerase II	3/80	47/18670	0.00107243	0.00491422	0.00261396	TP53/RELA/SMAD3	3
	GO:1903580	positive regulation of ATP metabolic process	3/80	47/18670	0.00107243	0.00491422	0.00261396	APP/CDK1/VCP	3
	GO:0045185	maintenance of protein location	4/80	105/18670	0.00107619	0.00492395	0.00261914	YWHAB/HSPA5/AKT1/HNRNPU	4
	GO:0048015	phosphatidylinositol-mediated signaling	5/80	181/18670	0.00108269	0.00494617	0.00263096	MAPK1/EGFR/NTRK1/SRC/AKT1	5
	GO:0043312	neutrophil degranulation	8/80	485/18670	0.00110359	0.00502752	0.00267423	MAPK1/HSPA8/HSP90AA1/HSP90AB1/EEF1A1/HUWE1/CAND1/VCP	8
	GO:0032868	response to insulin	6/80	272/18670	0.00110385	0.00502752	0.00267423	YWHAG/HDAC5/SRC/GRB2/RELA/AKT1	6
	GO:0042136	neurotransmitter biosynthetic process	4/80	106/18670	0.00111479	0.00506202	0.00269258	HSP90AA1/HSP90AB1/SMAD3/AKT1	4
	GO:1904029	regulation of cyclin-dependent protein kinase activity	4/80	106/18670	0.00111479	0.00506202	0.00269258	EGFR/SRC/HSP90AB1/AKT1	4
	GO:0030850	prostate gland development	3/80	48/18670	0.00114041	0.00516277	0.00274618	AR/ESR1/CTNNB1	3
	GO:0090199	regulation of release of cytochrome c from mitochondria	3/80	48/18670	0.00114041	0.00516277	0.00274618	TP53/ARRB2/AKT1	3
	GO:0002283	neutrophil activation involved in immune response	8/80	488/18670	0.00114794	0.00517219	0.00275119	MAPK1/HSPA8/HSP90AA1/HSP90AB1/EEF1A1/HUWE1/CAND1/VCP	8
	GO:0062014	negative regulation of small molecule metabolic process	4/80	107/18670	0.00115435	0.00517219	0.00275119	TP53/BRCA1/EP300/AKT1	4
	GO:0006983	ER overload response	2/80	12/18670	0.00116385	0.00517219	0.00275119	TP53/HSPA5	2
	GO:0010826	negative regulation of centrosome duplication	2/80	12/18670	0.00116385	0.00517219	0.00275119	BRCA1/NPM1	2
	GO:0043922	negative regulation by host of viral transcription	2/80	12/18670	0.00116385	0.00517219	0.00275119	TARDBP/HDAC1	2
	GO:0051095	regulation of helicase activity	2/80	12/18670	0.00116385	0.00517219	0.00275119	TP53/MCM2	2
	GO:0060742	epithelial cell differentiation involved in prostate gland development	2/80	12/18670	0.00116385	0.00517219	0.00275119	AR/CTNNB1	2
	GO:0060788	ectodermal placode formation	2/80	12/18670	0.00116385	0.00517219	0.00275119	CTNNB1/HDAC1	2
	GO:0071697	ectodermal placode morphogenesis	2/80	12/18670	0.00116385	0.00517219	0.00275119	CTNNB1/HDAC1	2
	GO:0099640	axo-dendritic protein transport	2/80	12/18670	0.00116385	0.00517219	0.00275119	HSPB1/HNRNPU	2
	GO:1903894	regulation of IRE1-mediated unfolded protein response	2/80	12/18670	0.00116385	0.00517219	0.00275119	COPS5/HSPA5	2
	GO:0048017	inositol lipid-mediated signaling	5/80	184/18670	0.00116486	0.00517219	0.00275119	MAPK1/EGFR/NTRK1/SRC/AKT1	5
	GO:0048639	positive regulation of developmental growth	5/80	184/18670	0.00116486	0.00517219	0.00275119	MAPK1/FN1/SMURF1/CDK1/AKT1	5
	GO:0050678	regulation of epithelial cell proliferation	7/80	378/18670	0.00117899	0.00522721	0.00278045	AR/EGFR/ITGA4/MYC/CTNNB1/SMAD3/AKT1	7
	GO:0046328	regulation of JNK cascade	5/80	185/18670	0.00119325	0.0052686	0.00280246	EGFR/COPS5/APP/TRAF6/AKT1	5
	GO:0006275	regulation of DNA replication	4/80	108/18670	0.00119488	0.0052686	0.00280246	EGFR/TP53/CDK1/CDK2	4
	GO:0046916	cellular transition metal ion homeostasis	4/80	108/18670	0.00119488	0.0052686	0.00280246	APP/CUL1/MYC/CAND1	4
	GO:0000377	RNA splicing, via transesterification reactions with bulged adenosine as nucleophile	7/80	379/18670	0.00119709	0.0052686	0.00280246	HSPA8/CDC5L/SNW1/U2AF2/FUS/HNRNPA1/HNRNPU	7
	GO:0000398	mRNA splicing, via spliceosome	7/80	379/18670	0.00119709	0.0052686	0.00280246	HSPA8/CDC5L/SNW1/U2AF2/FUS/HNRNPA1/HNRNPU	7
	GO:0070507	regulation of microtubule cytoskeleton organization	5/80	186/18670	0.00122215	0.00537103	0.00285695	XPO1/BRCA1/CTNNB1/NPM1/HNRNPU	5
	GO:0000375	RNA splicing, via transesterification reactions	7/80	382/18670	0.0012527	0.00549724	0.00292408	HSPA8/CDC5L/SNW1/U2AF2/FUS/HNRNPA1/HNRNPU	7
	GO:0032508	DNA duplex unwinding	4/80	110/18670	0.00127892	0.00560366	0.00298069	RPA1/UBC/MCM2/RPS27A	4
	GO:0051783	regulation of nuclear division	5/80	188/18670	0.0012815	0.00560366	0.00298069	OBSL1/CUL3/CUL7/CCDC8/HNRNPU	5
	GO:0010718	positive regulation of epithelial to mesenchymal transition	3/80	50/18670	0.0012844	0.00560366	0.00298069	CTNNB1/SMAD2/SMAD3	3
	GO:1900087	positive regulation of G1/S transition of mitotic cell cycle	3/80	50/18670	0.0012844	0.00560366	0.00298069	EGFR/MDM2/AKT1	3
	GO:0042119	neutrophil activation	8/80	498/18670	0.00130619	0.00569045	0.00302686	MAPK1/HSPA8/HSP90AA1/HSP90AB1/EEF1A1/HUWE1/CAND1/VCP	8
	GO:0042692	muscle cell differentiation	7/80	385/18670	0.00131031	0.00570015	0.00303201	HDAC5/OBSL1/ARRB2/CDK1/CTNNB1/AKT1/HNRNPU	7
	GO:0002446	neutrophil mediated immunity	8/80	499/18670	0.00132293	0.00574671	0.00305678	MAPK1/HSPA8/HSP90AA1/HSP90AB1/EEF1A1/HUWE1/CAND1/VCP	8
	GO:0032206	positive regulation of telomere maintenance	3/80	51/18670	0.00136049	0.0058606	0.00311736	MAPK1/CTNNB1/HNRNPA1	3
	GO:0050999	regulation of nitric-oxide synthase activity	3/80	51/18670	0.00136049	0.0058606	0.00311736	EGFR/HSP90AA1/AKT1	3
	GO:0042303	molting cycle	4/80	112/18670	0.00136702	0.0058606	0.00311736	EGFR/RELA/CTNNB1/HDAC1	4
	GO:0042633	hair cycle	4/80	112/18670	0.00136702	0.0058606	0.00311736	EGFR/RELA/CTNNB1/HDAC1	4
	GO:0000054	ribosomal subunit export from nucleus	2/80	13/18670	0.00137164	0.0058606	0.00311736	XPO1/NPM1	2
	GO:0007183	SMAD protein complex assembly	2/80	13/18670	0.00137164	0.0058606	0.00311736	SMAD2/SMAD3	2
	GO:0033750	ribosome localization	2/80	13/18670	0.00137164	0.0058606	0.00311736	XPO1/NPM1	2
	GO:0061029	eyelid development in camera-type eye	2/80	13/18670	0.00137164	0.0058606	0.00311736	EGFR/HDAC1	2
	GO:0071287	cellular response to manganese ion	2/80	13/18670	0.00137164	0.0058606	0.00311736	HSPA5/APP	2
	GO:0071696	ectodermal placode development	2/80	13/18670	0.00137164	0.0058606	0.00311736	CTNNB1/HDAC1	2
	GO:1902947	regulation of tau-protein kinase activity	2/80	13/18670	0.00137164	0.0058606	0.00311736	HSP90AA1/HSP90AB1	2
	GO:0019080	viral gene expression	5/80	191/18670	0.00137449	0.0058606	0.00311736	TARDBP/EP300/SNW1/HDAC1/RPS27A	5
	GO:0042594	response to starvation	5/80	191/18670	0.00137449	0.0058606	0.00311736	MAPK1/TP53/HSPA5/HSPA8/HNRNPA1	5
	GO:0050657	nucleic acid transport	5/80	193/18670	0.0014392	0.00609395	0.00324149	XPO1/U2AF2/NPM1/HNRNPA1/HNRNPU	5
	GO:0050658	RNA transport	5/80	193/18670	0.0014392	0.00609395	0.00324149	XPO1/U2AF2/NPM1/HNRNPA1/HNRNPU	5
	GO:0032330	regulation of chondrocyte differentiation	3/80	52/18670	0.00143936	0.00609395	0.00324149	RELA/CTNNB1/SMAD3	3
	GO:0032731	positive regulation of interleukin-1 beta production	3/80	52/18670	0.00143936	0.00609395	0.00324149	APP/HSPB1/SMAD3	3
	GO:2000677	regulation of transcription regulatory region DNA binding	3/80	52/18670	0.00143936	0.00609395	0.00324149	TRAF6/EP300/CTNNB1	3
	GO:0008543	fibroblast growth factor receptor signaling pathway	4/80	114/18670	0.00145926	0.00616088	0.00327709	MAPK1/GRB2/CTNNB1/HNRNPA1	4
	GO:0042035	regulation of cytokine biosynthetic process	4/80	114/18670	0.00145926	0.00616088	0.00327709	APP/TRAF6/HSPB1/RELA	4
	GO:1902115	regulation of organelle assembly	5/80	194/18670	0.00147238	0.00620752	0.0033019	SRC/BRCA1/NPM1/PAN2/HNRNPU	5
	GO:0032612	interleukin-1 production	4/80	115/18670	0.00150698	0.00633563	0.00337004	APP/ARRB2/HSPB1/SMAD3	4
	GO:0046660	female sex differentiation	4/80	115/18670	0.00150698	0.00633563	0.00337004	HSPA5/SRC/ARRB2/ESR1	4
	GO:0000186	activation of MAPKK activity	3/80	53/18670	0.00152104	0.0063858	0.00339673	MAPK1/EGFR/NTRK1	3
	GO:0051236	establishment of RNA localization	5/80	196/18670	0.00154043	0.0064582	0.00343524	XPO1/U2AF2/NPM1/HNRNPA1/HNRNPU	5
	GO:0071356	cellular response to tumor necrosis factor	6/80	291/18670	0.00155812	0.00652328	0.00346985	MAPK1/BRCA1/RELA/IKBKG/VCAM1/AKT1	6
	GO:0010952	positive regulation of peptidase activity	5/80	197/18670	0.00157531	0.00658607	0.00350325	FN1/APP/MYC/SMAD3/VCP	5
	GO:0006310	DNA recombination	6/80	292/18670	0.00158545	0.00659835	0.00350979	RPA1/RPA3/RPA2/BRCA1/FUS/MCM2	6
	GO:0009410	response to xenobiotic stimulus	6/80	292/18670	0.00158545	0.00659835	0.00350979	EGFR/HDAC5/HSPA5/HSP90AB1/RELA/MDM2	6
	GO:0006268	DNA unwinding involved in DNA replication	2/80	14/18670	0.00159581	0.00659835	0.00350979	RPA1/MCM2	2
	GO:0035112	genitalia morphogenesis	2/80	14/18670	0.00159581	0.00659835	0.00350979	AR/CTNNB1	2
	GO:0046606	negative regulation of centrosome cycle	2/80	14/18670	0.00159581	0.00659835	0.00350979	BRCA1/NPM1	2
	GO:0071391	cellular response to estrogen stimulus	2/80	14/18670	0.00159581	0.00659835	0.00350979	ESR1/MDM2	2
	GO:0071428	rRNA-containing ribonucleoprotein complex export from nucleus	2/80	14/18670	0.00159581	0.00659835	0.00350979	XPO1/NPM1	2
	GO:0090151	establishment of protein localization to mitochondrial membrane	2/80	14/18670	0.00159581	0.00659835	0.00350979	HSPA4/HSP90AA1	2
	GO:0032655	regulation of interleukin-12 production	3/80	54/18670	0.00160557	0.00660273	0.00351212	TRAF6/ARRB2/RELA	3
	GO:0045747	positive regulation of Notch signaling pathway	3/80	54/18670	0.00160557	0.00660273	0.00351212	CREBBP/EP300/SNW1	3
	GO:1904645	response to amyloid-beta	3/80	54/18670	0.00160557	0.00660273	0.00351212	ITGA4/APP/VCAM1	3
	GO:0010906	regulation of glucose metabolic process	4/80	117/18670	0.00160565	0.00660273	0.00351212	TP53/SRC/EP300/AKT1	4
	GO:0060541	respiratory system development	5/80	198/18670	0.00161077	0.00661472	0.00351849	MAPK1/EGFR/EP300/CTNNB1/SMAD2	5
	GO:0051146	striated muscle cell differentiation	6/80	293/18670	0.00161315	0.00661546	0.00351889	HDAC5/OBSL1/ARRB2/CDK1/AKT1/HNRNPU	6
	GO:0016236	macroautophagy	6/80	295/18670	0.00166965	0.00683783	0.00363717	TP53/SRC/SMURF1/IKBKG/AKT1/VCP	6
	GO:0001541	ovarian follicle development	3/80	55/18670	0.00169299	0.00690519	0.003673	SRC/ARRB2/ESR1	3
	GO:0010823	negative regulation of mitochondrion organization	3/80	55/18670	0.00169299	0.00690519	0.003673	TP53/ARRB2/AKT1	3
	GO:0042306	regulation of protein import into nucleus	3/80	55/18670	0.00169299	0.00690519	0.003673	MAPK1/TARDBP/SMAD3	3
	GO:0022407	regulation of cell-cell adhesion	7/80	403/18670	0.00170106	0.0069287	0.00368551	ITGA4/TRAF6/SRC/GRB2/RELA/VCAM1/AKT1	7
	GO:0050852	T cell receptor signaling pathway	5/80	202/18670	0.00175851	0.00713812	0.0037969	MAPK1/TRAF6/CUL1/RELA/IKBKG	5
	GO:0050870	positive regulation of T cell activation	5/80	202/18670	0.00175851	0.00713812	0.0037969	TRAF6/SRC/GRB2/VCAM1/AKT1	5
	GO:0006342	chromatin silencing	4/80	120/18670	0.00176197	0.00713812	0.0037969	HDAC5/EED/BMI1/HDAC1	4
	GO:1903052	positive regulation of proteolysis involved in cellular protein catabolic process	4/80	120/18670	0.00176197	0.00713812	0.0037969	SMURF1/MDM2/AKT1/VCP	4
	GO:0031295	T cell costimulation	3/80	56/18670	0.00178333	0.0071763	0.00381721	SRC/GRB2/AKT1	3
	GO:0032615	interleukin-12 production	3/80	56/18670	0.00178333	0.0071763	0.00381721	TRAF6/ARRB2/RELA	3
	GO:0051568	histone H3-K4 methylation	3/80	56/18670	0.00178333	0.0071763	0.00381721	BRCA1/CTNNB1/SNW1	3
	GO:0060688	regulation of morphogenesis of a branching structure	3/80	56/18670	0.00178333	0.0071763	0.00381721	AR/ESR1/CTNNB1	3
	GO:1903202	negative regulation of oxidative stress-induced cell death	3/80	56/18670	0.00178333	0.0071763	0.00381721	HSPB1/CTNNB1/AKT1	3
	GO:0070372	regulation of ERK1 and ERK2 cascade	6/80	300/18670	0.00181749	0.007304	0.00388513	EGFR/NTRK1/FN1/APP/SRC/ARRB2	6
	GO:0002573	myeloid leukocyte differentiation	5/80	204/18670	0.001836	0.00731078	0.00388874	APP/TRAF6/SRC/MYC/CTNNB1	5
	GO:0045410	positive regulation of interleukin-6 biosynthetic process	2/80	15/18670	0.00183621	0.00731078	0.00388874	APP/TRAF6	2
	GO:0045838	positive regulation of membrane potential	2/80	15/18670	0.00183621	0.00731078	0.00388874	AKT1/VCP	2
	GO:0050961	detection of temperature stimulus involved in sensory perception	2/80	15/18670	0.00183621	0.00731078	0.00388874	NTRK1/ARRB2	2
	GO:0050965	detection of temperature stimulus involved in sensory perception of pain	2/80	15/18670	0.00183621	0.00731078	0.00388874	NTRK1/ARRB2	2
	GO:0098840	protein transport along microtubule	2/80	15/18670	0.00183621	0.00731078	0.00388874	HSPB1/HNRNPU	2
	GO:0099118	microtubule-based protein transport	2/80	15/18670	0.00183621	0.00731078	0.00388874	HSPB1/HNRNPU	2
	GO:0006282	regulation of DNA repair	4/80	122/18670	0.00187187	0.00737407	0.00392241	EGFR/RPA2/BRCA1/FUS	4
	GO:0032434	regulation of proteasomal ubiquitin-dependent protein catabolic process	4/80	122/18670	0.00187187	0.00737407	0.00392241	HSP90AB1/MDM2/AKT1/VCP	4
	GO:1903409	reactive oxygen species biosynthetic process	4/80	122/18670	0.00187187	0.00737407	0.00392241	HSP90AA1/HSP90AB1/SMAD3/AKT1	4
	GO:1903578	regulation of ATP metabolic process	4/80	122/18670	0.00187187	0.00737407	0.00392241	TP53/APP/CDK1/VCP	4
	GO:0007517	muscle organ development	7/80	410/18670	0.00187546	0.00737407	0.00392241	MAPK1/OBSL1/ARRB2/EP300/CDK1/CTNNB1/SMAD3	7
	GO:0031294	lymphocyte costimulation	3/80	57/18670	0.00187663	0.00737407	0.00392241	SRC/GRB2/AKT1	3
	GO:0045981	positive regulation of nucleotide metabolic process	3/80	57/18670	0.00187663	0.00737407	0.00392241	APP/CDK1/VCP	3
	GO:0075733	intracellular transport of virus	3/80	57/18670	0.00187663	0.00737407	0.00392241	XPO1/UBC/RPS27A	3
	GO:1900408	negative regulation of cellular response to oxidative stress	3/80	57/18670	0.00187663	0.00737407	0.00392241	HSPB1/CTNNB1/AKT1	3
	GO:1900544	positive regulation of purine nucleotide metabolic process	3/80	57/18670	0.00187663	0.00737407	0.00392241	APP/CDK1/VCP	3
	GO:0090305	nucleic acid phosphodiester bond hydrolysis	6/80	302/18670	0.00187934	0.00737506	0.00392293	RPA1/RPA3/RPA2/UBC/PAN2/RPS27A	6
	GO:0006109	regulation of carbohydrate metabolic process	5/80	206/18670	0.00191597	0.00750902	0.00399419	TP53/APP/SRC/EP300/AKT1	5
	GO:0042089	cytokine biosynthetic process	4/80	123/18670	0.00192856	0.00754849	0.00401518	APP/TRAF6/HSPB1/RELA	4
	GO:0031663	lipopolysaccharide-mediated signaling pathway	3/80	58/18670	0.00197293	0.00770212	0.0040969	MAPK1/TRAF6/AKT1	3
	GO:0035306	positive regulation of dephosphorylation	3/80	58/18670	0.00197293	0.00770212	0.0040969	SRC/HSP90AB1/SMAD3	3
	GO:0014013	regulation of gliogenesis	4/80	124/18670	0.00198643	0.00772471	0.00410892	RELA/CDK1/CTNNB1/HDAC1	4
	GO:0014066	regulation of phosphatidylinositol 3-kinase signaling	4/80	124/18670	0.00198643	0.00772471	0.00410892	MAPK1/EGFR/NTRK1/SRC	4
	GO:0042107	cytokine metabolic process	4/80	124/18670	0.00198643	0.00772471	0.00410892	APP/TRAF6/HSPB1/RELA	4
	GO:0050792	regulation of viral process	5/80	208/18670	0.00199847	0.00776149	0.00412848	TARDBP/STAU1/EP300/SNW1/HDAC1	5
	GO:0001836	release of cytochrome c from mitochondria	3/80	59/18670	0.00207225	0.00799639	0.00425343	TP53/ARRB2/AKT1	3
	GO:0032732	positive regulation of interleukin-1 production	3/80	59/18670	0.00207225	0.00799639	0.00425343	APP/HSPB1/SMAD3	3
	GO:0043388	positive regulation of DNA binding	3/80	59/18670	0.00207225	0.00799639	0.00425343	TRAF6/EP300/CTNNB1	3
	GO:0061077	chaperone-mediated protein folding	3/80	59/18670	0.00207225	0.00799639	0.00425343	HSPA5/HSPB1/HSPA8	3
	GO:1902883	negative regulation of response to oxidative stress	3/80	59/18670	0.00207225	0.00799639	0.00425343	HSPB1/CTNNB1/AKT1	3
	GO:0009612	response to mechanical stimulus	5/80	210/18670	0.00208353	0.00801358	0.00426257	EGFR/NTRK1/SRC/RELA/AKT1	5
	GO:0043523	regulation of neuron apoptotic process	5/80	210/18670	0.00208353	0.00801358	0.00426257	NTRK1/TP53/ARRB2/HSP90AB1/CTNNB1	5
	GO:0010225	response to UV-C	2/80	16/18670	0.0020927	0.00801358	0.00426257	TP53/MDM2	2
	GO:0060572	morphogenesis of an epithelial bud	2/80	16/18670	0.0020927	0.00801358	0.00426257	AR/CTNNB1	2
	GO:0060965	negative regulation of gene silencing by miRNA	2/80	16/18670	0.0020927	0.00801358	0.00426257	TP53/ESR1	2
	GO:1990000	amyloid fibril formation	2/80	16/18670	0.0020927	0.00801358	0.00426257	APP/MDM2	2
	GO:0018107	peptidyl-threonine phosphorylation	4/80	126/18670	0.00210576	0.00804308	0.00427826	MAPK1/APP/CDK1/AKT1	4
	GO:0032479	regulation of type I interferon production	4/80	126/18670	0.00210576	0.00804308	0.00427826	CREBBP/RELA/EP300/CTNNB1	4
	GO:0043414	macromolecule methylation	6/80	309/18670	0.00210845	0.00804317	0.00427831	EED/BRCA1/MYC/CTNNB1/SNW1/SUZ12	6
	GO:0042113	B cell activation	6/80	310/18670	0.00214284	0.00816397	0.00434256	ITGA4/HDAC5/NTRK1/TP53/EP300/VCAM1	6
	GO:0035270	endocrine system development	4/80	127/18670	0.00216724	0.00824648	0.00438646	MAPK1/SMAD2/SMAD3/AKT1	4
	GO:0046794	transport of virus	3/80	60/18670	0.00217463	0.00825373	0.00439031	XPO1/UBC/RPS27A	3
	GO:1902808	positive regulation of cell cycle G1/S phase transition	3/80	60/18670	0.00217463	0.00825373	0.00439031	EGFR/MDM2/AKT1	3
	GO:0034612	response to tumor necrosis factor	6/80	312/18670	0.00221287	0.00838827	0.00446188	MAPK1/BRCA1/RELA/IKBKG/VCAM1/AKT1	6
	GO:0032606	type I interferon production	4/80	128/18670	0.00222995	0.00844237	0.00449065	CREBBP/RELA/EP300/CTNNB1	4
	GO:0009896	positive regulation of catabolic process	7/80	423/18670	0.00223598	0.00845453	0.00449712	APP/SMURF1/HSP90AA1/IKBKG/MDM2/AKT1/VCP	7
	GO:0045732	positive regulation of protein catabolic process	5/80	214/18670	0.00226157	0.00852983	0.00453717	SMURF1/HSP90AA1/MDM2/AKT1/VCP	5
	GO:1903050	regulation of proteolysis involved in cellular protein catabolic process	5/80	214/18670	0.00226157	0.00852983	0.00453717	SMURF1/HSP90AB1/MDM2/AKT1/VCP	5
	GO:0006879	cellular iron ion homeostasis	3/80	61/18670	0.00228011	0.00856751	0.00455722	CUL1/MYC/CAND1	3
	GO:0042733	embryonic digit morphogenesis	3/80	61/18670	0.00228011	0.00856751	0.00455722	CREBBP/CTNNB1/HDAC1	3
	GO:0048645	animal organ formation	3/80	61/18670	0.00228011	0.00856751	0.00455722	MAPK1/AR/CTNNB1	3
	GO:0050863	regulation of T cell activation	6/80	314/18670	0.00228463	0.00857377	0.00456055	TRAF6/SRC/GRB2/CTNNB1/VCAM1/AKT1	6
	GO:0070374	positive regulation of ERK1 and ERK2 cascade	5/80	215/18670	0.00230776	0.00864977	0.00460098	EGFR/NTRK1/APP/SRC/ARRB2	5
	GO:0006474	N-terminal protein amino acid acetylation	2/80	17/18670	0.00236515	0.00876651	0.00466307	CREBBP/EP300	2
	GO:0006978	DNA damage response, signal transduction by p53 class mediator resulting in transcription of p21 class mediator	2/80	17/18670	0.00236515	0.00876651	0.00466307	TP53/BRCA1	2
	GO:0032460	negative regulation of protein oligomerization	2/80	17/18670	0.00236515	0.00876651	0.00466307	SRC/EP300	2
	GO:0035518	histone H2A monoubiquitination	2/80	17/18670	0.00236515	0.00876651	0.00466307	RNF2/BMI1	2
	GO:0038092	nodal signaling pathway	2/80	17/18670	0.00236515	0.00876651	0.00466307	SMAD2/SMAD3	2
	GO:0043923	positive regulation by host of viral transcription	2/80	17/18670	0.00236515	0.00876651	0.00466307	EP300/SNW1	2
	GO:0062033	positive regulation of mitotic sister chromatid segregation	2/80	17/18670	0.00236515	0.00876651	0.00466307	CUL3/HNRNPU	2
	GO:1901524	regulation of mitophagy	2/80	17/18670	0.00236515	0.00876651	0.00466307	TP53/SMURF1	2
	GO:2000641	regulation of early endosome to late endosome transport	2/80	17/18670	0.00236515	0.00876651	0.00466307	MAPK1/SRC	2
	GO:0009880	embryonic pattern specification	3/80	62/18670	0.00238871	0.00881037	0.0046864	CTNNB1/SMAD2/SMAD3	3
	GO:0032922	circadian regulation of gene expression	3/80	62/18670	0.00238871	0.00881037	0.0046864	HUWE1/HDAC1/HNRNPU	3
	GO:0048857	neural nucleus development	3/80	62/18670	0.00238871	0.00881037	0.0046864	YWHAE/YWHAQ/HSPA5	3
	GO:0055025	positive regulation of cardiac muscle tissue development	3/80	62/18670	0.00238871	0.00881037	0.0046864	MAPK1/ARRB2/CDK1	3
	GO:0001933	negative regulation of protein phosphorylation	7/80	429/18670	0.00241947	0.00891289	0.00474093	YWHAG/ARRB2/HSPB1/TARDBP/MYC/NPM1/AKT1	7
	GO:0055076	transition metal ion homeostasis	4/80	131/18670	0.00242559	0.00892452	0.00474712	APP/CUL1/MYC/CAND1	4
	GO:0032886	regulation of microtubule-based process	5/80	218/18670	0.00245046	0.00900498	0.00478991	XPO1/BRCA1/CTNNB1/NPM1/HNRNPU	5
	GO:0042177	negative regulation of protein catabolic process	4/80	132/18670	0.00249335	0.00912182	0.00485207	EGFR/HSP90AB1/RELA/SMAD3	4
	GO:0042476	odontogenesis	4/80	132/18670	0.00249335	0.00912182	0.00485207	TRAF6/SRC/CTNNB1/HDAC1	4
	GO:0055007	cardiac muscle cell differentiation	4/80	132/18670	0.00249335	0.00912182	0.00485207	OBSL1/ARRB2/CDK1/HNRNPU	4
	GO:0007584	response to nutrient	5/80	219/18670	0.00249942	0.00912182	0.00485207	EGFR/RELA/SNW1/VCAM1/MDM2	5
	GO:0046622	positive regulation of organ growth	3/80	63/18670	0.00250046	0.00912182	0.00485207	MAPK1/CDK1/AKT1	3
	GO:2000401	regulation of lymphocyte migration	3/80	63/18670	0.00250046	0.00912182	0.00485207	ITGA4/APP/AKT1	3
	GO:0032768	regulation of monooxygenase activity	3/80	64/18670	0.0026154	0.00951803	0.00506282	EGFR/HSP90AA1/AKT1	3
	GO:0036498	IRE1-mediated unfolded protein response	3/80	64/18670	0.0026154	0.00951803	0.00506282	COPS5/HSPA5/CUL7	3
	GO:0018210	peptidyl-threonine modification	4/80	134/18670	0.00263275	0.00954088	0.00507497	MAPK1/APP/CDK1/AKT1	4
	GO:0048565	digestive tract development	4/80	134/18670	0.00263275	0.00954088	0.00507497	EGFR/CTNNB1/SMAD2/SMAD3	4
	GO:0043903	regulation of symbiosis, encompassing mutualism through parasitism	5/80	222/18670	0.00265058	0.00954088	0.00507497	TARDBP/STAU1/EP300/SNW1/HDAC1	5
	GO:0006349	regulation of gene expression by genetic imprinting	2/80	18/18670	0.00265342	0.00954088	0.00507497	EED/BRCA1	2
	GO:0009048	dosage compensation by inactivation of X chromosome	2/80	18/18670	0.00265342	0.00954088	0.00507497	BRCA1/HNRNPU	2
	GO:0031293	membrane protein intracellular domain proteolysis	2/80	18/18670	0.00265342	0.00954088	0.00507497	TRAF6/RELA	2
	GO:0042772	DNA damage response, signal transduction resulting in transcription	2/80	18/18670	0.00265342	0.00954088	0.00507497	TP53/BRCA1	2
	GO:0048339	paraxial mesoderm development	2/80	18/18670	0.00265342	0.00954088	0.00507497	SMAD2/SMAD3	2
	GO:0060749	mammary gland alveolus development	2/80	18/18670	0.00265342	0.00954088	0.00507497	AR/ESR1	2
	GO:0061377	mammary gland lobule development	2/80	18/18670	0.00265342	0.00954088	0.00507497	AR/ESR1	2
	GO:0001889	liver development	4/80	135/18670	0.00270441	0.00970103	0.00516016	EGFR/CUL3/RELA/SMAD3	4
	GO:0006405	RNA export from nucleus	4/80	135/18670	0.00270441	0.00970103	0.00516016	XPO1/U2AF2/NPM1/HNRNPA1	4
	GO:0045739	positive regulation of DNA repair	3/80	65/18670	0.00273356	0.00979388	0.00520955	EGFR/BRCA1/FUS	3
	GO:0050684	regulation of mRNA processing	4/80	137/18670	0.00285174	0.0102045	0.00542798	SNW1/U2AF2/HNRNPA1/HNRNPU	4
	GO:1904888	cranial skeletal system development	3/80	66/18670	0.00285496	0.0102045	0.00542798	CTNNB1/SMAD2/SMAD3	3
	GO:0001894	tissue homeostasis	5/80	227/18670	0.00291712	0.0104096	0.00553708	EGFR/TRAF6/SRC/HSPB1/CTNNB1	5
	GO:0001655	urogenital system development	6/80	330/18670	0.00292374	0.0104096	0.00553708	AR/MYC/ESR1/CTNNB1/SMAD2/SMAD3	6
	GO:0061008	hepaticobiliary system development	4/80	138/18670	0.00292743	0.0104096	0.00553708	EGFR/CUL3/RELA/SMAD3	4
	GO:0016048	detection of temperature stimulus	2/80	19/18670	0.00295736	0.0104096	0.00553708	NTRK1/ARRB2	2
	GO:0060149	negative regulation of posttranscriptional gene silencing	2/80	19/18670	0.00295736	0.0104096	0.00553708	TP53/ESR1	2
	GO:0060438	trachea development	2/80	19/18670	0.00295736	0.0104096	0.00553708	MAPK1/CTNNB1	2
	GO:0060716	labyrinthine layer blood vessel development	2/80	19/18670	0.00295736	0.0104096	0.00553708	MAPK1/AKT1	2
	GO:0060967	negative regulation of gene silencing by RNA	2/80	19/18670	0.00295736	0.0104096	0.00553708	TP53/ESR1	2
	GO:0071243	cellular response to arsenic-containing substance	2/80	19/18670	0.00295736	0.0104096	0.00553708	HNRNPA1/VCP	2
	GO:0090201	negative regulation of release of cytochrome c from mitochondria	2/80	19/18670	0.00295736	0.0104096	0.00553708	ARRB2/AKT1	2
	GO:1902074	response to salt	2/80	19/18670	0.00295736	0.0104096	0.00553708	HSPA5/HNRNPA1	2
	GO:1902176	negative regulation of oxidative stress-induced intrinsic apoptotic signaling pathway	2/80	19/18670	0.00295736	0.0104096	0.00553708	HSPB1/AKT1	2
	GO:2000010	positive regulation of protein localization to cell surface	2/80	19/18670	0.00295736	0.0104096	0.00553708	HSP90AB1/AKT1	2
	GO:0001837	epithelial to mesenchymal transition	4/80	140/18670	0.00308291	0.0108246	0.00575783	CTNNB1/SMAD2/CUL7/SMAD3	4
	GO:0072073	kidney epithelium development	4/80	140/18670	0.00308291	0.0108246	0.00575783	MYC/CTNNB1/SMAD2/SMAD3	4
	GO:0006403	RNA localization	5/80	230/18670	0.00308607	0.0108246	0.00575783	XPO1/U2AF2/NPM1/HNRNPA1/HNRNPU	5
	GO:0008286	insulin receptor signaling pathway	4/80	141/18670	0.00316273	0.0110806	0.00589398	SRC/GRB2/RELA/AKT1	4
	GO:0007596	blood coagulation	6/80	336/18670	0.00319505	0.0111808	0.00594728	MAPK1/SRC/YWHAZ/ARRB2/HSPB1/HDAC1	6
	GO:0051865	protein autoubiquitination	3/80	69/18670	0.00323894	0.0112993	0.00601031	TRAF6/BRCA1/MDM2	3
	GO:2000243	positive regulation of reproductive process	3/80	69/18670	0.00323894	0.0112993	0.00601031	AR/SRC/CTNNB1	3
	GO:0010675	regulation of cellular carbohydrate metabolic process	4/80	142/18670	0.00324394	0.0112993	0.00601031	TP53/SRC/EP300/AKT1	4
	GO:1900542	regulation of purine nucleotide metabolic process	4/80	142/18670	0.00324394	0.0112993	0.00601031	TP53/APP/CDK1/VCP	4
	GO:0048738	cardiac muscle tissue development	5/80	233/18670	0.00326198	0.0113351	0.00602937	MAPK1/OBSL1/ARRB2/CDK1/HNRNPU	5
	GO:0007549	dosage compensation	2/80	20/18670	0.00327686	0.0113351	0.00602937	BRCA1/HNRNPU	2
	GO:0010042	response to manganese ion	2/80	20/18670	0.00327686	0.0113351	0.00602937	HSPA5/APP	2
	GO:0023019	signal transduction involved in regulation of gene expression	2/80	20/18670	0.00327686	0.0113351	0.00602937	SMAD2/SMAD3	2
	GO:0042535	positive regulation of tumor necrosis factor biosynthetic process	2/80	20/18670	0.00327686	0.0113351	0.00602937	APP/HSPB1	2
	GO:0060039	pericardium development	2/80	20/18670	0.00327686	0.0113351	0.00602937	SMAD2/SMAD3	2
	GO:0001756	somitogenesis	3/80	70/18670	0.00337361	0.0116297	0.00618604	TP53/EP300/SMAD3	3
	GO:0061515	myeloid cell development	3/80	70/18670	0.00337361	0.0116297	0.00618604	APP/SRC/EP300	3
	GO:0072091	regulation of stem cell proliferation	3/80	70/18670	0.00337361	0.0116297	0.00618604	TP53/CTNNB1/HNRNPU	3
	GO:0007599	hemostasis	6/80	341/18670	0.00343517	0.0118283	0.00629171	MAPK1/SRC/YWHAZ/ARRB2/HSPB1/HDAC1	6
	GO:0050817	coagulation	6/80	342/18670	0.00348477	0.0119854	0.00637525	MAPK1/SRC/YWHAZ/ARRB2/HSPB1/HDAC1	6
	GO:0051057	positive regulation of small GTPase mediated signal transduction	3/80	71/18670	0.00351167	0.0120641	0.00641712	NTRK1/SRC/GRB2	3
	GO:0001101	response to acid chemical	6/80	343/18670	0.00353491	0.01213	0.0064522	EGFR/NTRK1/SRC/RELA/SNW1/AKT1	6
	GO:0006140	regulation of nucleotide metabolic process	4/80	146/18670	0.00358306	0.0122255	0.00650298	TP53/APP/CDK1/VCP	4
	GO:0035264	multicellular organism growth	4/80	146/18670	0.00358306	0.0122255	0.00650298	AR/TP53/APP/EP300	4
	GO:0042542	response to hydrogen peroxide	4/80	146/18670	0.00358306	0.0122255	0.00650298	SRC/RELA/CDK1/MDM2	4
	GO:0055123	digestive system development	4/80	146/18670	0.00358306	0.0122255	0.00650298	EGFR/CTNNB1/SMAD2/SMAD3	4
	GO:2000241	regulation of reproductive process	4/80	146/18670	0.00358306	0.0122255	0.00650298	AR/SRC/ESR1/CTNNB1	4
	GO:0032332	positive regulation of chondrocyte differentiation	2/80	21/18670	0.00361176	0.0122539	0.00651807	RELA/SMAD3	2
	GO:0048485	sympathetic nervous system development	2/80	21/18670	0.00361176	0.0122539	0.00651807	NTRK1/CTNNB1	2
	GO:0050951	sensory perception of temperature stimulus	2/80	21/18670	0.00361176	0.0122539	0.00651807	NTRK1/ARRB2	2
	GO:0070734	histone H3-K27 methylation	2/80	21/18670	0.00361176	0.0122539	0.00651807	EED/SUZ12	2
	GO:1900273	positive regulation of long-term synaptic potentiation	2/80	21/18670	0.00361176	0.0122539	0.00651807	APP/STAU1	2
	GO:0051881	regulation of mitochondrial membrane potential	3/80	72/18670	0.00365315	0.0123664	0.00657792	SRC/AKT1/VCP	3
	GO:0061035	regulation of cartilage development	3/80	72/18670	0.00365315	0.0123664	0.00657792	RELA/CTNNB1/SMAD3	3
	GO:0090263	positive regulation of canonical Wnt signaling pathway	4/80	147/18670	0.00367146	0.0124144	0.00660346	EGFR/SRC/SMAD3/VCP	4
	GO:0015931	nucleobase-containing compound transport	5/80	241/18670	0.00376637	0.012721	0.00676655	XPO1/U2AF2/NPM1/HNRNPA1/HNRNPU	5
	GO:0044766	multi-organism transport	3/80	73/18670	0.00379807	0.0127993	0.00680819	XPO1/UBC/RPS27A	3
	GO:1902579	multi-organism localization	3/80	73/18670	0.00379807	0.0127993	0.00680819	XPO1/UBC/RPS27A	3
	GO:0032507	maintenance of protein location in cell	3/80	74/18670	0.00394645	0.0131743	0.00700765	HSPA5/AKT1/HNRNPU	3
	GO:0000423	mitophagy	2/80	22/18670	0.00396193	0.0131743	0.00700765	TP53/SMURF1	2
	GO:0000717	nucleotide-excision repair, DNA duplex unwinding	2/80	22/18670	0.00396193	0.0131743	0.00700765	UBC/RPS27A	2
	GO:0001759	organ induction	2/80	22/18670	0.00396193	0.0131743	0.00700765	AR/CTNNB1	2
	GO:0007398	ectoderm development	2/80	22/18670	0.00396193	0.0131743	0.00700765	SMURF1/CTNNB1	2
	GO:0030878	thyroid gland development	2/80	22/18670	0.00396193	0.0131743	0.00700765	MAPK1/SMAD3	2
	GO:0031342	negative regulation of cell killing	2/80	22/18670	0.00396193	0.0131743	0.00700765	ARRB2/HSP90AB1	2
	GO:0032069	regulation of nuclease activity	2/80	22/18670	0.00396193	0.0131743	0.00700765	NPM1/AKT1	2
	GO:0033622	integrin activation	2/80	22/18670	0.00396193	0.0131743	0.00700765	FN1/SRC	2
	GO:0043496	regulation of protein homodimerization activity	2/80	22/18670	0.00396193	0.0131743	0.00700765	ITGA4/HSPA5	2
	GO:0046599	regulation of centriole replication	2/80	22/18670	0.00396193	0.0131743	0.00700765	BRCA1/NPM1	2
	GO:0060065	uterus development	2/80	22/18670	0.00396193	0.0131743	0.00700765	SRC/ESR1	2
	GO:0007422	peripheral nervous system development	3/80	75/18670	0.00409832	0.0135977	0.00723289	RELA/CDK1/AKT1	3
	GO:1903201	regulation of oxidative stress-induced cell death	3/80	75/18670	0.00409832	0.0135977	0.00723289	HSPB1/CTNNB1/AKT1	3
	GO:0031589	cell-substrate adhesion	6/80	354/18670	0.00412251	0.0136629	0.00726756	ITGA4/FN1/SRC/CTNNB1/SMAD3/VCAM1	6
	GO:0042133	neurotransmitter metabolic process	4/80	153/18670	0.00423316	0.0140142	0.0074544	HSP90AA1/HSP90AB1/SMAD3/AKT1	4
	GO:0006359	regulation of transcription by RNA polymerase III	2/80	23/18670	0.00432725	0.0142472	0.00757835	AR/BRCA1	2
	GO:0030539	male genitalia development	2/80	23/18670	0.00432725	0.0142472	0.00757835	AR/CTNNB1	2
	GO:0071157	negative regulation of cell cycle arrest	2/80	23/18670	0.00432725	0.0142472	0.00757835	HSP90AB1/MDM2	2
	GO:0072215	regulation of metanephros development	2/80	23/18670	0.00432725	0.0142472	0.00757835	MYC/CTNNB1	2
	GO:2000637	positive regulation of gene silencing by miRNA	2/80	23/18670	0.00432725	0.0142472	0.00757835	EGFR/TP53	2
	GO:0031397	negative regulation of protein ubiquitination	3/80	77/18670	0.00441263	0.0145124	0.00771944	ARRB2/U2AF2/AKT1	3
	GO:0060968	regulation of gene silencing	4/80	155/18670	0.00443259	0.0145622	0.00774588	EGFR/TP53/ESR1/CDK2	4
	GO:0051053	negative regulation of DNA metabolic process	4/80	156/18670	0.00453465	0.0148812	0.00791557	TP53/SRC/HNRNPA1/HNRNPU	4
	GO:0030433	ubiquitin-dependent ERAD pathway	3/80	78/18670	0.00457512	0.0149813	0.00796882	HSPA5/FBXO6/VCP	3
	GO:0031016	pancreas development	3/80	78/18670	0.00457512	0.0149813	0.00796882	CTNNB1/SMAD2/AKT1	3
	GO:0018108	peptidyl-tyrosine phosphorylation	6/80	363/18670	0.00465483	0.0152257	0.00809883	EGFR/NTRK1/TP53/APP/SRC/ARRB2	6
	GO:0032897	negative regulation of viral transcription	2/80	24/18670	0.00470757	0.0153315	0.0081551	TARDBP/HDAC1	2
	GO:0060148	positive regulation of posttranscriptional gene silencing	2/80	24/18670	0.00470757	0.0153315	0.0081551	EGFR/TP53	2
	GO:0071218	cellular response to misfolded protein	2/80	24/18670	0.00470757	0.0153315	0.0081551	CUL3/VCP	2
	GO:1903649	regulation of cytoplasmic transport	2/80	24/18670	0.00470757	0.0153315	0.0081551	MAPK1/SRC	2
	GO:0055072	iron ion homeostasis	3/80	79/18670	0.00474119	0.0154076	0.00819558	CUL1/MYC/CAND1	3
	GO:1903312	negative regulation of mRNA metabolic process	3/80	79/18670	0.00474119	0.0154076	0.00819558	TARDBP/U2AF2/HNRNPU	3
	GO:0018212	peptidyl-tyrosine modification	6/80	366/18670	0.00484307	0.0157047	0.00835362	EGFR/NTRK1/TP53/APP/SRC/ARRB2	6
	GO:0032259	methylation	6/80	366/18670	0.00484307	0.0157047	0.00835362	EED/BRCA1/MYC/CTNNB1/SNW1/SUZ12	6
	GO:0007611	learning or memory	5/80	256/18670	0.00485937	0.0157237	0.00836371	MAPK1/EGFR/NTRK1/APP/EP300	5
	GO:0050730	regulation of peptidyl-tyrosine phosphorylation	5/80	256/18670	0.00485937	0.0157237	0.00836371	EGFR/TP53/APP/SRC/ARRB2	5
	GO:0033045	regulation of sister chromatid segregation	3/80	80/18670	0.00491087	0.0158732	0.00844325	CUL3/CTNNB1/HNRNPU	3
	GO:0033673	negative regulation of kinase activity	5/80	257/18670	0.00493945	0.0159313	0.00847416	YWHAG/HSPB1/NPM1/AKT1/HNRNPU	5
	GO:0048863	stem cell differentiation	5/80	257/18670	0.00493945	0.0159313	0.00847416	MAPK1/TP53/FN1/ESR1/HNRNPU	5
	GO:0046661	male sex differentiation	4/80	160/18670	0.00495872	0.0159763	0.00849811	AR/NTRK1/ESR1/CTNNB1	4
	GO:0010970	transport along microtubule	4/80	161/18670	0.00506876	0.0162317	0.00863392	APP/HSPB1/HSPA8/HNRNPU	4
	GO:0099111	microtubule-based transport	4/80	161/18670	0.00506876	0.0162317	0.00863392	APP/HSPB1/HSPA8/HNRNPU	4
	GO:0032436	positive regulation of proteasomal ubiquitin-dependent protein catabolic process	3/80	81/18670	0.00508418	0.0162317	0.00863392	MDM2/AKT1/VCP	3
	GO:0048708	astrocyte differentiation	3/80	81/18670	0.00508418	0.0162317	0.00863392	MAPK1/EGFR/APP	3
	GO:0110110	positive regulation of animal organ morphogenesis	3/80	81/18670	0.00508418	0.0162317	0.00863392	AR/MYC/CTNNB1	3
	GO:0003007	heart morphogenesis	5/80	259/18670	0.00510241	0.0162317	0.00863392	TP53/OBSL1/CTNNB1/SMAD3/MDM2	5
	GO:0002053	positive regulation of mesenchymal cell proliferation	2/80	25/18670	0.00510277	0.0162317	0.00863392	MYC/CTNNB1	2
	GO:0030325	adrenal gland development	2/80	25/18670	0.00510277	0.0162317	0.00863392	SMAD2/SMAD3	2
	GO:0033522	histone H2A ubiquitination	2/80	25/18670	0.00510277	0.0162317	0.00863392	RNF2/BMI1	2
	GO:0050901	leukocyte tethering or rolling	2/80	25/18670	0.00510277	0.0162317	0.00863392	ITGA4/VCAM1	2
	GO:1900101	regulation of endoplasmic reticulum unfolded protein response	2/80	25/18670	0.00510277	0.0162317	0.00863392	COPS5/HSPA5	2
	GO:1904385	cellular response to angiotensin	2/80	25/18670	0.00510277	0.0162317	0.00863392	SRC/RELA	2
	GO:0006970	response to osmotic stress	3/80	83/18670	0.00544178	0.0172735	0.00918809	EGFR/TP53/HSP90AB1	3
	GO:0045913	positive regulation of carbohydrate metabolic process	3/80	83/18670	0.00544178	0.0172735	0.00918809	APP/SRC/AKT1	3
	GO:0051788	response to misfolded protein	2/80	26/18670	0.00551271	0.0174434	0.00927845	CUL3/VCP	2
	GO:0060740	prostate gland epithelium morphogenesis	2/80	26/18670	0.00551271	0.0174434	0.00927845	AR/ESR1	2
	GO:0070911	global genome nucleotide-excision repair	2/80	26/18670	0.00551271	0.0174434	0.00927845	UBC/RPS27A	2
	GO:0031330	negative regulation of cellular catabolic process	5/80	264/18670	0.00552649	0.0174666	0.0092908	TP53/TARDBP/HSP90AB1/AKT1/HNRNPU	5
	GO:0050900	leukocyte migration	7/80	499/18670	0.00553166	0.0174666	0.0092908	ITGA4/FN1/APP/SRC/GRB2/VCAM1/AKT1	7
	GO:0009798	axis specification	3/80	85/18670	0.00581415	0.0183393	0.009755	RNF2/CTNNB1/SMAD2	3
	GO:0030900	forebrain development	6/80	381/18670	0.0058696	0.0184948	0.00983772	YWHAE/EGFR/APP/SRC/CTNNB1/HDAC1	6
	GO:0009651	response to salt stress	2/80	27/18670	0.00593726	0.0186104	0.00989924	TP53/HSP90AB1	2
	GO:0010971	positive regulation of G2/M transition of mitotic cell cycle	2/80	27/18670	0.00593726	0.0186104	0.00989924	APP/CDK1	2
	GO:0048143	astrocyte activation	2/80	27/18670	0.00593726	0.0186104	0.00989924	EGFR/APP	2
	GO:0071514	genetic imprinting	2/80	27/18670	0.00593726	0.0186104	0.00989924	EED/BRCA1	2
	GO:1902175	regulation of oxidative stress-induced intrinsic apoptotic signaling pathway	2/80	27/18670	0.00593726	0.0186104	0.00989924	HSPB1/AKT1	2
	GO:0060291	long-term synaptic potentiation	3/80	86/18670	0.00600592	0.0187557	0.00997653	MAPK1/APP/STAU1	3
	GO:0030307	positive regulation of cell growth	4/80	169/18670	0.00600858	0.0187557	0.00997653	EGFR/FN1/SMURF1/AKT1	4
	GO:0051100	negative regulation of binding	4/80	169/18670	0.00600858	0.0187557	0.00997653	ITGA4/HSPA5/ARRB2/AKT1	4
	GO:0140056	organelle localization by membrane tethering	4/80	169/18670	0.00600858	0.0187557	0.00997653	YWHAG/YWHAE/HSP90AA1/CDK1	4
	GO:0016241	regulation of macroautophagy	4/80	171/18670	0.00626046	0.0195217	0.010384	TP53/SMURF1/IKBKG/AKT1	4
	GO:0001702	gastrulation with mouth forming second	2/80	28/18670	0.00637631	0.0197396	0.0104999	RNF2/CTNNB1	2
	GO:0006515	protein quality control for misfolded or incompletely synthesized proteins	2/80	28/18670	0.00637631	0.0197396	0.0104999	CUL3/VCP	2
	GO:0033598	mammary gland epithelial cell proliferation	2/80	28/18670	0.00637631	0.0197396	0.0104999	MAPK1/ESR1	2
	GO:0045408	regulation of interleukin-6 biosynthetic process	2/80	28/18670	0.00637631	0.0197396	0.0104999	APP/TRAF6	2
	GO:0051984	positive regulation of chromosome segregation	2/80	28/18670	0.00637631	0.0197396	0.0104999	CUL3/HNRNPU	2
	GO:0060512	prostate gland morphogenesis	2/80	28/18670	0.00637631	0.0197396	0.0104999	AR/ESR1	2
	GO:1990776	response to angiotensin	2/80	28/18670	0.00637631	0.0197396	0.0104999	SRC/RELA	2
	GO:0021543	pallium development	4/80	172/18670	0.006389	0.0197543	0.0105077	YWHAE/EGFR/CTNNB1/HDAC1	4
	GO:0034103	regulation of tissue remodeling	3/80	88/18670	0.00640075	0.0197543	0.0105077	EGFR/TP53/SRC	3
	GO:1900407	regulation of cellular response to oxidative stress	3/80	88/18670	0.00640075	0.0197543	0.0105077	HSPB1/CTNNB1/AKT1	3
	GO:0055013	cardiac muscle cell development	3/80	89/18670	0.00660384	0.0203185	0.0108078	OBSL1/CDK1/HNRNPU	3
	GO:0061053	somite development	3/80	89/18670	0.00660384	0.0203185	0.0108078	TP53/EP300/SMAD3	3
	GO:0097306	cellular response to alcohol	3/80	89/18670	0.00660384	0.0203185	0.0108078	BRCA1/CTNNB1/AKT1	3
	GO:0007411	axon guidance	5/80	276/18670	0.00664515	0.0204247	0.0108643	MAPK1/NTRK1/APP/SRC/GRB2	5
	GO:0097485	neuron projection guidance	5/80	277/18670	0.00674502	0.0207105	0.0110163	MAPK1/NTRK1/APP/SRC/GRB2	5
	GO:0010717	regulation of epithelial to mesenchymal transition	3/80	90/18670	0.00681073	0.0208005	0.0110642	CTNNB1/SMAD2/SMAD3	3
	GO:0034333	adherens junction assembly	3/80	90/18670	0.00681073	0.0208005	0.0110642	SRC/CTNNB1/SMAD3	3
	GO:0042475	odontogenesis of dentin-containing tooth	3/80	90/18670	0.00681073	0.0208005	0.0110642	TRAF6/CTNNB1/HDAC1	3
	GO:0010390	histone monoubiquitination	2/80	29/18670	0.0068297	0.0208005	0.0110642	RNF2/BMI1	2
	GO:0010800	positive regulation of peptidyl-threonine phosphorylation	2/80	29/18670	0.0068297	0.0208005	0.0110642	MAPK1/APP	2
	GO:0031365	N-terminal protein amino acid modification	2/80	29/18670	0.0068297	0.0208005	0.0110642	CREBBP/EP300	2
	GO:0042226	interleukin-6 biosynthetic process	2/80	29/18670	0.0068297	0.0208005	0.0110642	APP/TRAF6	2
	GO:0044030	regulation of DNA methylation	2/80	29/18670	0.0068297	0.0208005	0.0110642	BRCA1/MYC	2
	GO:0060333	interferon-gamma-mediated signaling pathway	3/80	91/18670	0.00702145	0.0213628	0.0113633	TP53/HSP90AB1/VCAM1	3
	GO:0044818	mitotic G2/M transition checkpoint	2/80	30/18670	0.00729733	0.0221573	0.0117859	BRCA1/CDK1	2
	GO:0048147	negative regulation of fibroblast proliferation	2/80	30/18670	0.00729733	0.0221573	0.0117859	TP53/MYC	2
	GO:0030177	positive regulation of Wnt signaling pathway	4/80	179/18670	0.00733816	0.0222588	0.0118399	EGFR/SRC/SMAD3/VCP	4
	GO:0010972	negative regulation of G2/M transition of mitotic cell cycle	3/80	93/18670	0.00745444	0.0225207	0.0119792	CUL1/BRCA1/CDK1	3
	GO:0032092	positive regulation of protein binding	3/80	93/18670	0.00745444	0.0225207	0.0119792	APP/HSP90AB1/EP300	3
	GO:0036473	cell death in response to oxidative stress	3/80	93/18670	0.00745444	0.0225207	0.0119792	HSPB1/CTNNB1/AKT1	3
	GO:0048704	embryonic skeletal system morphogenesis	3/80	93/18670	0.00745444	0.0225207	0.0119792	CTNNB1/SMAD2/SMAD3	3
	GO:0030705	cytoskeleton-dependent intracellular transport	4/80	180/18670	0.00748093	0.022578	0.0120096	APP/HSPB1/HSPA8/HNRNPU	4
	GO:0015980	energy derivation by oxidation of organic compounds	5/80	285/18670	0.0075823	0.022861	0.0121602	TP53/MYC/CDK1/AKT1/VCP	5
	GO:0002082	regulation of oxidative phosphorylation	2/80	31/18670	0.00777905	0.0233372	0.0124135	CDK1/VCP	2
	GO:0031572	G2 DNA damage checkpoint	2/80	31/18670	0.00777905	0.0233372	0.0124135	BRCA1/CDK1	2
	GO:0043457	regulation of cellular respiration	2/80	31/18670	0.00777905	0.0233372	0.0124135	CDK1/VCP	2
	GO:1902253	regulation of intrinsic apoptotic signaling pathway by p53 class mediator	2/80	31/18670	0.00777905	0.0233372	0.0124135	TP53/MDM2	2
	GO:2000406	positive regulation of T cell migration	2/80	31/18670	0.00777905	0.0233372	0.0124135	ITGA4/APP	2
	GO:0043900	regulation of multi-organism process	6/80	405/18670	0.0078313	0.0234705	0.0124844	TRAF6/TARDBP/STAU1/EP300/SNW1/HDAC1	6
	GO:0051651	maintenance of location in cell	3/80	95/18670	0.00790293	0.0236145	0.012561	HSPA5/AKT1/HNRNPU	3
	GO:0055006	cardiac cell development	3/80	95/18670	0.00790293	0.0236145	0.012561	OBSL1/CDK1/HNRNPU	3
	GO:1903076	regulation of protein localization to plasma membrane	3/80	95/18670	0.00790293	0.0236145	0.012561	AR/EGFR/AKT1	3
	GO:0061136	regulation of proteasomal protein catabolic process	4/80	183/18670	0.00792021	0.0236427	0.012576	HSP90AB1/MDM2/AKT1/VCP	4
	GO:0000280	nuclear division	6/80	407/18670	0.00801377	0.0238982	0.0127119	OBSL1/SIRT7/CUL3/CUL7/CCDC8/HNRNPU	6
	GO:0042098	T cell proliferation	4/80	184/18670	0.00807033	0.024043	0.0127889	TP53/TRAF6/CTNNB1/VCAM1	4
	GO:0050808	synapse organization	6/80	408/18670	0.00810616	0.0241258	0.012833	NTRK1/APP/YWHAZ/STAU1/CTNNB1/VCP	6
	GO:0048010	vascular endothelial growth factor receptor signaling pathway	3/80	96/18670	0.00813302	0.024158	0.0128501	SRC/HSPB1/HSP90AA1	3
	GO:2001169	regulation of ATP biosynthetic process	3/80	96/18670	0.00813302	0.024158	0.0128501	TP53/APP/VCP	3
	GO:0071826	ribonucleoprotein complex subunit organization	5/80	291/18670	0.00825609	0.0243862	0.0129715	HSP90AA1/HSP90AB1/NPM1/VCP/PAN2	5
	GO:0045907	positive regulation of vasoconstriction	2/80	32/18670	0.00827475	0.0243862	0.0129715	EGFR/AKT1	2
	GO:0045922	negative regulation of fatty acid metabolic process	2/80	32/18670	0.00827475	0.0243862	0.0129715	BRCA1/AKT1	2
	GO:0046685	response to arsenic-containing substance	2/80	32/18670	0.00827475	0.0243862	0.0129715	HNRNPA1/VCP	2
	GO:0051085	chaperone cofactor-dependent protein refolding	2/80	32/18670	0.00827475	0.0243862	0.0129715	HSPA5/HSPA8	2
	GO:0051968	positive regulation of synaptic transmission, glutamatergic	2/80	32/18670	0.00827475	0.0243862	0.0129715	EGFR/NTRK1	2
	GO:0060674	placenta blood vessel development	2/80	32/18670	0.00827475	0.0243862	0.0129715	MAPK1/AKT1	2
	GO:0071295	cellular response to vitamin	2/80	32/18670	0.00827475	0.0243862	0.0129715	SNW1/MDM2	2
	GO:0007044	cell-substrate junction assembly	3/80	97/18670	0.00836704	0.0245618	0.0130649	FN1/SRC/SMAD3	3
	GO:0030316	osteoclast differentiation	3/80	97/18670	0.00836704	0.0245618	0.0130649	TRAF6/SRC/CTNNB1	3
	GO:0051591	response to cAMP	3/80	97/18670	0.00836704	0.0245618	0.0130649	HSPA5/APP/RELA	3
	GO:1902882	regulation of response to oxidative stress	3/80	97/18670	0.00836704	0.0245618	0.0130649	HSPB1/CTNNB1/AKT1	3
	GO:0048167	regulation of synaptic plasticity	4/80	187/18670	0.00853189	0.0250213	0.0133093	MAPK1/YWHAG/APP/STAU1	4
	GO:0006626	protein targeting to mitochondrion	3/80	98/18670	0.008605	0.0251621	0.0133842	HSPA4/HSP90AA1/HUWE1	3
	GO:0030038	contractile actin filament bundle assembly	3/80	98/18670	0.008605	0.0251621	0.0133842	SRC/CUL3/SMAD3	3
	GO:0043149	stress fiber assembly	3/80	98/18670	0.008605	0.0251621	0.0133842	SRC/CUL3/SMAD3	3
	GO:0043902	positive regulation of multi-organism process	4/80	188/18670	0.00868951	0.0253845	0.0135025	TRAF6/STAU1/EP300/SNW1	4
	GO:0009303	rRNA transcription	2/80	33/18670	0.0087843	0.0254389	0.0135314	TP53/SIRT7	2
	GO:0010092	specification of animal organ identity	2/80	33/18670	0.0087843	0.0254389	0.0135314	AR/CTNNB1	2
	GO:0010464	regulation of mesenchymal cell proliferation	2/80	33/18670	0.0087843	0.0254389	0.0135314	MYC/CTNNB1	2
	GO:0014072	response to isoquinoline alkaloid	2/80	33/18670	0.0087843	0.0254389	0.0135314	RELA/MDM2	2
	GO:0016242	negative regulation of macroautophagy	2/80	33/18670	0.0087843	0.0254389	0.0135314	TP53/AKT1	2
	GO:0036003	positive regulation of transcription from RNA polymerase II promoter in response to stress	2/80	33/18670	0.0087843	0.0254389	0.0135314	TP53/HSPA5	2
	GO:0043278	response to morphine	2/80	33/18670	0.0087843	0.0254389	0.0135314	RELA/MDM2	2
	GO:0061036	positive regulation of cartilage development	2/80	33/18670	0.0087843	0.0254389	0.0135314	RELA/SMAD3	2
	GO:1902692	regulation of neuroblast proliferation	2/80	33/18670	0.0087843	0.0254389	0.0135314	TP53/CTNNB1	2
	GO:0050890	cognition	5/80	296/18670	0.00884854	0.0256003	0.0136173	MAPK1/EGFR/NTRK1/APP/EP300	5
	GO:0001558	regulation of cell growth	6/80	416/18670	0.00887311	0.0256467	0.013642	EGFR/TP53/FN1/SMURF1/SMAD3/AKT1	6
	GO:0034446	substrate adhesion-dependent cell spreading	3/80	100/18670	0.00909277	0.0261809	0.0139261	ITGA4/FN1/SRC	3
	GO:0036503	ERAD pathway	3/80	100/18670	0.00909277	0.0261809	0.0139261	HSPA5/FBXO6/VCP	3
	GO:0055024	regulation of cardiac muscle tissue development	3/80	100/18670	0.00909277	0.0261809	0.0139261	MAPK1/ARRB2/CDK1	3
	GO:0060079	excitatory postsynaptic potential	3/80	100/18670	0.00909277	0.0261809	0.0139261	APP/ARRB2/AKT1	3
	GO:0010922	positive regulation of phosphatase activity	2/80	34/18670	0.00930758	0.0265703	0.0141333	HSP90AB1/SMAD3	2
	GO:0031128	developmental induction	2/80	34/18670	0.00930758	0.0265703	0.0141333	AR/CTNNB1	2
	GO:0032148	activation of protein kinase B activity	2/80	34/18670	0.00930758	0.0265703	0.0141333	SRC/AKT1	2
	GO:0033120	positive regulation of RNA splicing	2/80	34/18670	0.00930758	0.0265703	0.0141333	SNW1/U2AF2	2
	GO:0042533	tumor necrosis factor biosynthetic process	2/80	34/18670	0.00930758	0.0265703	0.0141333	APP/HSPB1	2
	GO:0042534	regulation of tumor necrosis factor biosynthetic process	2/80	34/18670	0.00930758	0.0265703	0.0141333	APP/HSPB1	2
	GO:0043516	regulation of DNA damage response, signal transduction by p53 class mediator	2/80	34/18670	0.00930758	0.0265703	0.0141333	TP53/MDM2	2
	GO:0071868	cellular response to monoamine stimulus	2/80	34/18670	0.00930758	0.0265703	0.0141333	MAPK1/APP	2
	GO:0071870	cellular response to catecholamine stimulus	2/80	34/18670	0.00930758	0.0265703	0.0141333	MAPK1/APP	2
	GO:0007565	female pregnancy	4/80	192/18670	0.00933904	0.0266096	0.0141541	MAPK1/AR/ESR1/AKT1	4
	GO:0043112	receptor metabolic process	4/80	192/18670	0.00933904	0.0266096	0.0141541	SMURF1/ARRB2/GRB2/HDAC1	4
	GO:0006413	translational initiation	4/80	193/18670	0.00950623	0.0270603	0.0143939	COPS5/HSPB1/NPM1/RPS27A	4
	GO:0000079	regulation of cyclin-dependent protein serine/threonine kinase activity	3/80	102/18670	0.00959645	0.0272913	0.0145168	EGFR/SRC/AKT1	3
	GO:0001893	maternal placenta development	2/80	35/18670	0.00984445	0.027788	0.0147809	MAPK1/AKT1	2
	GO:0021955	central nervous system neuron axonogenesis	2/80	35/18670	0.00984445	0.027788	0.0147809	HSP90AA1/HSP90AB1	2
	GO:0032735	positive regulation of interleukin-12 production	2/80	35/18670	0.00984445	0.027788	0.0147809	TRAF6/RELA	2
	GO:0033144	negative regulation of intracellular steroid hormone receptor signaling pathway	2/80	35/18670	0.00984445	0.027788	0.0147809	BRCA1/HDAC1	2
	GO:0098751	bone cell development	2/80	35/18670	0.00984445	0.027788	0.0147809	SRC/EP300	2
	GO:1905332	positive regulation of morphogenesis of an epithelium	2/80	35/18670	0.00984445	0.027788	0.0147809	AR/CTNNB1	2
	GO:0007229	integrin-mediated signaling pathway	3/80	103/18670	0.00985428	0.027788	0.0147809	ITGA4/SRC/CUL3	3
	GO:0034766	negative regulation of ion transmembrane transport	3/80	103/18670	0.00985428	0.027788	0.0147809	YWHAE/YWHAQ/AKT1	3
	GO:0051983	regulation of chromosome segregation	3/80	103/18670	0.00985428	0.027788	0.0147809	CUL3/CTNNB1/HNRNPU	3
	GO:0046034	ATP metabolic process	5/80	305/18670	0.00998814	0.028139	0.0149677	TP53/APP/HSPA8/CDK1/VCP	5
	GO:0019233	sensory perception of pain	3/80	104/18670	0.0101161	0.0284463	0.0151311	MAPK1/NTRK1/ARRB2	3
	GO:1901800	positive regulation of proteasomal protein catabolic process	3/80	104/18670	0.0101161	0.0284463	0.0151311	MDM2/AKT1/VCP	3
	GO:1902750	negative regulation of cell cycle G2/M phase transition	3/80	105/18670	0.010382	0.0290938	0.0154755	CUL1/BRCA1/CDK1	3
	GO:0000578	embryonic axis specification	2/80	36/18670	0.0103948	0.0290938	0.0154755	CTNNB1/SMAD2	2
	GO:0071392	cellular response to estradiol stimulus	2/80	36/18670	0.0103948	0.0290938	0.0154755	EGFR/ESR1	2
	GO:0071634	regulation of transforming growth factor beta production	2/80	36/18670	0.0103948	0.0290938	0.0154755	HSP90AB1/SMAD3	2
	GO:2001171	positive regulation of ATP biosynthetic process	2/80	36/18670	0.0103948	0.0290938	0.0154755	APP/VCP	2
	GO:0031032	actomyosin structure organization	4/80	199/18670	0.0105504	0.029502	0.0156927	OBSL1/SRC/CUL3/SMAD3	4
	GO:0042391	regulation of membrane potential	6/80	434/18670	0.0107875	0.0301368	0.0160303	YWHAE/APP/SRC/ARRB2/AKT1/VCP	6
	GO:0048524	positive regulation of viral process	3/80	107/18670	0.0109259	0.0303886	0.0161643	STAU1/EP300/SNW1	3
	GO:0051341	regulation of oxidoreductase activity	3/80	107/18670	0.0109259	0.0303886	0.0161643	EGFR/HSP90AA1/AKT1	3
	GO:0003156	regulation of animal organ formation	2/80	37/18670	0.0109585	0.0303886	0.0161643	AR/CTNNB1	2
	GO:0006270	DNA replication initiation	2/80	37/18670	0.0109585	0.0303886	0.0161643	CDK2/MCM2	2
	GO:0006623	protein targeting to vacuole	2/80	37/18670	0.0109585	0.0303886	0.0161643	SMURF1/HSPA8	2
	GO:0034405	response to fluid shear stress	2/80	37/18670	0.0109585	0.0303886	0.0161643	SRC/AKT1	2
	GO:0051084	'de novo' posttranslational protein folding	2/80	37/18670	0.0109585	0.0303886	0.0161643	HSPA5/HSPA8	2
	GO:2000403	positive regulation of lymphocyte migration	2/80	37/18670	0.0109585	0.0303886	0.0161643	ITGA4/APP	2
	GO:0099565	chemical synaptic transmission, postsynaptic	3/80	108/18670	0.0112039	0.0310406	0.0165111	APP/ARRB2/AKT1	3
	GO:0030278	regulation of ossification	4/80	203/18670	0.0112863	0.03124	0.0166172	MAPK1/SMURF1/CTNNB1/SMAD3	4
	GO:0050851	antigen receptor-mediated signaling pathway	5/80	316/18670	0.0115136	0.0316094	0.0168136	MAPK1/TRAF6/CUL1/RELA/IKBKG	5
	GO:0016572	histone phosphorylation	2/80	38/18670	0.0115354	0.0316094	0.0168136	CDK1/CDK2	2
	GO:0019068	virion assembly	2/80	38/18670	0.0115354	0.0316094	0.0168136	UBC/RPS27A	2
	GO:0035329	hippo signaling	2/80	38/18670	0.0115354	0.0316094	0.0168136	YWHAE/YWHAB	2
	GO:0045022	early endosome to late endosome transport	2/80	38/18670	0.0115354	0.0316094	0.0168136	MAPK1/SRC	2
	GO:0048009	insulin-like growth factor receptor signaling pathway	2/80	38/18670	0.0115354	0.0316094	0.0168136	AR/AKT1	2
	GO:0060045	positive regulation of cardiac muscle cell proliferation	2/80	38/18670	0.0115354	0.0316094	0.0168136	MAPK1/CDK1	2
	GO:0071604	transforming growth factor beta production	2/80	38/18670	0.0115354	0.0316094	0.0168136	HSP90AB1/SMAD3	2
	GO:0071867	response to monoamine	2/80	38/18670	0.0115354	0.0316094	0.0168136	MAPK1/APP	2
	GO:0071869	response to catecholamine	2/80	38/18670	0.0115354	0.0316094	0.0168136	MAPK1/APP	2
	GO:1904037	positive regulation of epithelial cell apoptotic process	2/80	38/18670	0.0115354	0.0316094	0.0168136	ITGA4/ARRB2	2
	GO:0002064	epithelial cell development	4/80	207/18670	0.0120546	0.0329635	0.0175339	AR/NTRK1/ESR1/CTNNB1	4
	GO:0035305	negative regulation of dephosphorylation	3/80	111/18670	0.0120625	0.0329635	0.0175339	YWHAE/YWHAB/CCDC8	3
	GO:0072676	lymphocyte migration	3/80	111/18670	0.0120625	0.0329635	0.0175339	ITGA4/APP/AKT1	3
	GO:0048713	regulation of oligodendrocyte differentiation	2/80	39/18670	0.0121255	0.0330156	0.0175616	CTNNB1/HDAC1	2
	GO:0050775	positive regulation of dendrite morphogenesis	2/80	39/18670	0.0121255	0.0330156	0.0175616	OBSL1/CUL7	2
	GO:0060969	negative regulation of gene silencing	2/80	39/18670	0.0121255	0.0330156	0.0175616	TP53/ESR1	2
	GO:2000648	positive regulation of stem cell proliferation	2/80	39/18670	0.0121255	0.0330156	0.0175616	CTNNB1/HNRNPU	2
	GO:0007059	chromosome segregation	5/80	321/18670	0.0122569	0.0333431	0.0177358	CUL3/BRCA1/CTNNB1/UBE2I/HNRNPU	5
	GO:0006006	glucose metabolic process	4/80	209/18670	0.012451	0.03381	0.0179842	TP53/SRC/EP300/AKT1	4
	GO:0071229	cellular response to acid chemical	4/80	209/18670	0.012451	0.03381	0.0179842	EGFR/SRC/SNW1/AKT1	4
	GO:0032103	positive regulation of response to external stimulus	5/80	323/18670	0.0125631	0.0340837	0.0181298	EGFR/TRAF6/HSPB1/SNW1/SMAD3	5
	GO:0048285	organelle fission	6/80	449/18670	0.0125939	0.0341365	0.0181578	OBSL1/SIRT7/CUL3/CUL7/CCDC8/HNRNPU	6
	GO:0006323	DNA packaging	4/80	210/18670	0.0126523	0.0342104	0.0181971	TP53/CDK1/NPM1/MCM2	4
	GO:0046620	regulation of organ growth	3/80	113/18670	0.0126553	0.0342104	0.0181971	MAPK1/CDK1/AKT1	3
	GO:0060964	regulation of gene silencing by miRNA	3/80	113/18670	0.0126553	0.0342104	0.0181971	EGFR/TP53/ESR1	3
	GO:0006734	NADH metabolic process	2/80	40/18670	0.0127285	0.0343465	0.0182695	TP53/VCP	2
	GO:0045124	regulation of bone resorption	2/80	40/18670	0.0127285	0.0343465	0.0182695	EGFR/SRC	2
	GO:0042752	regulation of circadian rhythm	3/80	114/18670	0.0129579	0.0349341	0.0185821	TP53/TARDBP/CDK1	3
	GO:1904375	regulation of protein localization to cell periphery	3/80	115/18670	0.0132647	0.035729	0.0190049	AR/EGFR/AKT1	3
	GO:0006458	'de novo' protein folding	2/80	41/18670	0.0133445	0.0358156	0.019051	HSPA5/HSPA8	2
	GO:0040019	positive regulation of embryonic development	2/80	41/18670	0.0133445	0.0358156	0.019051	AR/CTNNB1	2
	GO:0050434	positive regulation of viral transcription	2/80	41/18670	0.0133445	0.0358156	0.019051	EP300/SNW1	2
	GO:0098927	vesicle-mediated transport between endosomal compartments	2/80	41/18670	0.0133445	0.0358156	0.019051	MAPK1/SRC	2
	GO:0007569	cell aging	3/80	116/18670	0.0135755	0.0363384	0.0193291	TP53/CDK1/NPM1	3
	GO:0021782	glial cell development	3/80	116/18670	0.0135755	0.0363384	0.0193291	EGFR/APP/AKT1	3
	GO:0021987	cerebral cortex development	3/80	116/18670	0.0135755	0.0363384	0.0193291	YWHAE/EGFR/CTNNB1	3
	GO:0002761	regulation of myeloid leukocyte differentiation	3/80	117/18670	0.0138905	0.0370496	0.0197074	TRAF6/MYC/CTNNB1	3
	GO:0060147	regulation of posttranscriptional gene silencing	3/80	117/18670	0.0138905	0.0370496	0.0197074	EGFR/TP53/ESR1	3
	GO:0060966	regulation of gene silencing by RNA	3/80	117/18670	0.0138905	0.0370496	0.0197074	EGFR/TP53/ESR1	3
	GO:1900371	regulation of purine nucleotide biosynthetic process	3/80	117/18670	0.0138905	0.0370496	0.0197074	TP53/APP/VCP	3
	GO:0010907	positive regulation of glucose metabolic process	2/80	42/18670	0.0139731	0.037171	0.0197719	SRC/AKT1	2
	GO:0031641	regulation of myelination	2/80	42/18670	0.0139731	0.037171	0.0197719	CTNNB1/AKT1	2
	GO:1903146	regulation of autophagy of mitochondrion	2/80	42/18670	0.0139731	0.037171	0.0197719	TP53/SMURF1	2
	GO:0001667	ameboidal-type cell migration	6/80	461/18670	0.0141853	0.0377021	0.0200544	ITGA4/HDAC5/FN1/SRC/HSPB1/AKT1	6
	GO:0030808	regulation of nucleotide biosynthetic process	3/80	118/18670	0.0142097	0.0377334	0.0200711	TP53/APP/VCP	3
	GO:0050807	regulation of synapse organization	4/80	218/18670	0.0143381	0.0380148	0.0202208	NTRK1/APP/YWHAZ/VCP	4
	GO:0051251	positive regulation of lymphocyte activation	5/80	334/18670	0.0143409	0.0380148	0.0202208	TRAF6/SRC/GRB2/VCAM1/AKT1	5
	GO:0009205	purine ribonucleoside triphosphate metabolic process	5/80	335/18670	0.0145105	0.0384304	0.0204418	TP53/APP/HSPA8/CDK1/VCP	5
	GO:0008631	intrinsic apoptotic signaling pathway in response to oxidative stress	2/80	43/18670	0.0146144	0.0384685	0.0204621	HSPB1/AKT1	2
	GO:0010863	positive regulation of phospholipase C activity	2/80	43/18670	0.0146144	0.0384685	0.0204621	EGFR/ESR1	2
	GO:0021795	cerebral cortex cell migration	2/80	43/18670	0.0146144	0.0384685	0.0204621	EGFR/CTNNB1	2
	GO:0032924	activin receptor signaling pathway	2/80	43/18670	0.0146144	0.0384685	0.0204621	SMAD2/SMAD3	2
	GO:0045687	positive regulation of glial cell differentiation	2/80	43/18670	0.0146144	0.0384685	0.0204621	RELA/HDAC1	2
	GO:0045746	negative regulation of Notch signaling pathway	2/80	43/18670	0.0146144	0.0384685	0.0204621	EGFR/AKT1	2
	GO:0051602	response to electrical stimulus	2/80	43/18670	0.0146144	0.0384685	0.0204621	NTRK1/SRC	2
	GO:0072089	stem cell proliferation	3/80	120/18670	0.0148604	0.0390817	0.0207883	TP53/CTNNB1/HNRNPU	3
	GO:0048675	axon extension	3/80	121/18670	0.015192	0.0398752	0.0212104	FN1/HSP90AA1/HSP90AB1	3
	GO:0044706	multi-multicellular organism process	4/80	222/18670	0.015232	0.0398752	0.0212104	MAPK1/AR/ESR1/AKT1	4
	GO:0007080	mitotic metaphase plate congression	2/80	44/18670	0.0152683	0.0398752	0.0212104	CUL3/HNRNPU	2
	GO:0010463	mesenchymal cell proliferation	2/80	44/18670	0.0152683	0.0398752	0.0212104	MYC/CTNNB1	2
	GO:0014002	astrocyte development	2/80	44/18670	0.0152683	0.0398752	0.0212104	EGFR/APP	2
	GO:0046688	response to copper ion	2/80	44/18670	0.0152683	0.0398752	0.0212104	APP/CDK1	2
	GO:0090311	regulation of protein deacetylation	2/80	44/18670	0.0152683	0.0398752	0.0212104	TP53/EP300	2
	GO:2000404	regulation of T cell migration	2/80	44/18670	0.0152683	0.0398752	0.0212104	ITGA4/APP	2
	GO:0009167	purine ribonucleoside monophosphate metabolic process	5/80	340/18670	0.0153787	0.0401287	0.0213452	TP53/APP/HSPA8/CDK1/VCP	5
	GO:0045444	fat cell differentiation	4/80	223/18670	0.0154609	0.0403082	0.0214407	EP300/SMAD3/AKT1/HNRNPU	4
	GO:0009126	purine nucleoside monophosphate metabolic process	5/80	341/18670	0.0155564	0.0404871	0.0215358	TP53/APP/HSPA8/CDK1/VCP	5
	GO:0009199	ribonucleoside triphosphate metabolic process	5/80	341/18670	0.0155564	0.0404871	0.0215358	TP53/APP/HSPA8/CDK1/VCP	5
	GO:0009144	purine nucleoside triphosphate metabolic process	5/80	342/18670	0.0157355	0.0409178	0.0217649	TP53/APP/HSPA8/CDK1/VCP	5
	GO:0002062	chondrocyte differentiation	3/80	123/18670	0.0158678	0.0411151	0.0218699	RELA/CTNNB1/SMAD3	3
	GO:0001649	osteoblast differentiation	4/80	225/18670	0.0159251	0.0411151	0.0218699	CTNNB1/SMAD3/AKT1/HNRNPU	4
	GO:0010569	regulation of double-strand break repair via homologous recombination	2/80	45/18670	0.0159345	0.0411151	0.0218699	RPA2/FUS	2
	GO:0032570	response to progesterone	2/80	45/18670	0.0159345	0.0411151	0.0218699	SRC/RELA	2
	GO:0048255	mRNA stabilization	2/80	45/18670	0.0159345	0.0411151	0.0218699	TARDBP/HNRNPU	2
	GO:0048538	thymus development	2/80	45/18670	0.0159345	0.0411151	0.0218699	MAPK1/CTNNB1	2
	GO:0048701	embryonic cranial skeleton morphogenesis	2/80	45/18670	0.0159345	0.0411151	0.0218699	SMAD2/SMAD3	2
	GO:1900271	regulation of long-term synaptic potentiation	2/80	45/18670	0.0159345	0.0411151	0.0218699	APP/STAU1	2
	GO:1900274	regulation of phospholipase C activity	2/80	45/18670	0.0159345	0.0411151	0.0218699	EGFR/ESR1	2
	GO:0051101	regulation of DNA binding	3/80	124/18670	0.016212	0.041765	0.0222156	TRAF6/EP300/CTNNB1	3
	GO:1903706	regulation of hemopoiesis	6/80	475/18670	0.0162142	0.041765	0.0222156	CREBBP/TRAF6/EP300/MYC/CTNNB1/HDAC1	6
	GO:0050803	regulation of synapse structure or activity	4/80	227/18670	0.016398	0.0422023	0.0224482	NTRK1/APP/YWHAZ/VCP	4
	GO:0030326	embryonic limb morphogenesis	3/80	125/18670	0.0165604	0.0425474	0.0226317	CREBBP/CTNNB1/HDAC1	3
	GO:0035113	embryonic appendage morphogenesis	3/80	125/18670	0.0165604	0.0425474	0.0226317	CREBBP/CTNNB1/HDAC1	3
	GO:0006984	ER-nucleus signaling pathway	2/80	46/18670	0.016613	0.0425735	0.0226456	TP53/HSPA5	2
	GO:0030810	positive regulation of nucleotide biosynthetic process	2/80	46/18670	0.016613	0.0425735	0.0226456	APP/VCP	2
	GO:1900373	positive regulation of purine nucleotide biosynthetic process	2/80	46/18670	0.016613	0.0425735	0.0226456	APP/VCP	2
	GO:0016311	dephosphorylation	6/80	478/18670	0.0166738	0.0426929	0.0227092	YWHAE/YWHAB/SRC/HSP90AB1/SMAD3/CCDC8	6
	GO:0048706	embryonic skeletal system development	3/80	126/18670	0.0169129	0.0432682	0.0230152	CTNNB1/SMAD2/SMAD3	3
	GO:0071426	ribonucleoprotein complex export from nucleus	3/80	127/18670	0.0172697	0.0441178	0.0234671	XPO1/U2AF2/NPM1	3
	GO:0010799	regulation of peptidyl-threonine phosphorylation	2/80	47/18670	0.0173037	0.0441178	0.0234671	MAPK1/APP	2
	GO:0014911	positive regulation of smooth muscle cell migration	2/80	47/18670	0.0173037	0.0441178	0.0234671	SRC/MDM2	2
	GO:0070231	T cell apoptotic process	2/80	47/18670	0.0173037	0.0441178	0.0234671	TP53/AKT1	2
	GO:0034248	regulation of cellular amide metabolic process	6/80	483/18670	0.0174599	0.0444782	0.0236588	MAPK1/APP/HSPB1/EEF1A1/NPM1/AKT1	6
	GO:0009855	determination of bilateral symmetry	3/80	128/18670	0.0176306	0.0447993	0.0238296	CTNNB1/SMAD2/SMAD3	3
	GO:0034763	negative regulation of transmembrane transport	3/80	128/18670	0.0176306	0.0447993	0.0238296	YWHAE/YWHAQ/AKT1	3
	GO:0071166	ribonucleoprotein complex localization	3/80	128/18670	0.0176306	0.0447993	0.0238296	XPO1/U2AF2/NPM1	3
	GO:0051249	regulation of lymphocyte activation	6/80	485/18670	0.0177813	0.0451442	0.024013	TRAF6/SRC/GRB2/CTNNB1/VCAM1/AKT1	6
	GO:0001505	regulation of neurotransmitter levels	5/80	354/18670	0.0179935	0.0452949	0.0240932	HSPA8/HSP90AA1/HSP90AB1/SMAD3/AKT1	5
	GO:0009161	ribonucleoside monophosphate metabolic process	5/80	354/18670	0.0179935	0.0452949	0.0240932	TP53/APP/HSPA8/CDK1/VCP	5
	GO:0009799	specification of symmetry	3/80	129/18670	0.0179958	0.0452949	0.0240932	CTNNB1/SMAD2/SMAD3	3
	GO:0002762	negative regulation of myeloid leukocyte differentiation	2/80	48/18670	0.0180065	0.0452949	0.0240932	MYC/CTNNB1	2
	GO:0008038	neuron recognition	2/80	48/18670	0.0180065	0.0452949	0.0240932	APP/YWHAZ	2
	GO:0042059	negative regulation of epidermal growth factor receptor signaling pathway	2/80	48/18670	0.0180065	0.0452949	0.0240932	EGFR/GRB2	2
	GO:0045912	negative regulation of carbohydrate metabolic process	2/80	48/18670	0.0180065	0.0452949	0.0240932	TP53/EP300	2
	GO:0046850	regulation of bone remodeling	2/80	48/18670	0.0180065	0.0452949	0.0240932	EGFR/SRC	2
	GO:0055023	positive regulation of cardiac muscle tissue growth	2/80	48/18670	0.0180065	0.0452949	0.0240932	MAPK1/CDK1	2
	GO:0060324	face development	2/80	48/18670	0.0180065	0.0452949	0.0240932	MAPK1/EP300	2
	GO:0072666	establishment of protein localization to vacuole	2/80	48/18670	0.0180065	0.0452949	0.0240932	SMURF1/HSPA8	2
	GO:0006469	negative regulation of protein kinase activity	4/80	235/18670	0.0183777	0.0461514	0.0245488	YWHAG/HSPB1/NPM1/AKT1	4
	GO:0046777	protein autophosphorylation	4/80	235/18670	0.0183777	0.0461514	0.0245488	EGFR/NTRK1/SRC/AKT1	4
	GO:0022412	cellular process involved in reproduction in multicellular organism	5/80	357/18670	0.0185898	0.0466452	0.0248114	SRC/RNF2/ARRB2/CTNNB1/AKT1	5
	GO:0043124	negative regulation of I-kappaB kinase/NF-kappaB signaling	2/80	49/18670	0.0187211	0.0468965	0.0249451	ESR1/HDAC1	2
	GO:0061912	selective autophagy	2/80	49/18670	0.0187211	0.0468965	0.0249451	TP53/SMURF1	2
	GO:0043280	positive regulation of cysteine-type endopeptidase activity involved in apoptotic process	3/80	132/18670	0.0191165	0.0477675	0.0254084	MYC/SMAD3/VCP	3
	GO:0045598	regulation of fat cell differentiation	3/80	132/18670	0.0191165	0.0477675	0.0254084	SMAD3/AKT1/HNRNPU	3
	GO:0045995	regulation of embryonic development	3/80	132/18670	0.0191165	0.0477675	0.0254084	AR/CDK1/CTNNB1	3
	GO:0009948	anterior/posterior axis specification	2/80	50/18670	0.0194477	0.0483938	0.0257416	RNF2/CTNNB1	2
	GO:0032873	negative regulation of stress-activated MAPK cascade	2/80	50/18670	0.0194477	0.0483938	0.0257416	MYC/AKT1	2
	GO:0043489	RNA stabilization	2/80	50/18670	0.0194477	0.0483938	0.0257416	TARDBP/HNRNPU	2
	GO:0060425	lung morphogenesis	2/80	50/18670	0.0194477	0.0483938	0.0257416	MAPK1/CTNNB1	2
	GO:0070303	negative regulation of stress-activated protein kinase signaling cascade	2/80	50/18670	0.0194477	0.0483938	0.0257416	MYC/AKT1	2
	GO:0009141	nucleoside triphosphate metabolic process	5/80	362/18670	0.0196125	0.0487636	0.0259383	TP53/APP/HSPA8/CDK1/VCP	5
	GO:0032355	response to estradiol	3/80	134/18670	0.0198848	0.0493589	0.0262549	EGFR/ESR1/CTNNB1	3
	GO:0046683	response to organophosphorus	3/80	134/18670	0.0198848	0.0493589	0.0262549	HSPA5/APP/RELA	3
	GO:0034329	cell junction assembly	4/80	241/18670	0.0199561	0.0494951	0.0263274	FN1/SRC/CTNNB1/SMAD3	4
CC	GO:0000790	nuclear chromatin	15/80	377/19717	2.72e-11	8.31e-09	4.69e-09	AR/TP53/CREBBP/EED/RNF2/SIRT7/TARDBP/RELA/MYC/ESR1/CTNNB1/SMAD2/SMAD3/SUZ12/HDAC1	15
	GO:0000151	ubiquitin ligase complex	12/80	282/19717	1.47e-09	2.25e-07	1.27e-07	RNF2/CUL2/CUL1/CUL3/BRCA1/FBXO6/BMI1/CUL5/CAND1/IKBKG/CUL7/VHL	12
	GO:0005925	focal adhesion	13/80	405/19717	8.67e-09	6.51e-07	3.67e-07	MAPK1/YWHAG/YWHAE/EGFR/YWHAB/ITGA4/YWHAQ/HSPA5/YWHAZ/HSPB1/HSPA8/CTNNB1/NPM1	13
	GO:0005924	cell-substrate adherens junction	13/80	408/19717	9.47e-09	6.51e-07	3.67e-07	MAPK1/YWHAG/YWHAE/EGFR/YWHAB/ITGA4/YWHAQ/HSPA5/YWHAZ/HSPB1/HSPA8/CTNNB1/NPM1	13
	GO:0030055	cell-substrate junction	13/80	412/19717	1.06e-08	6.51e-07	3.67e-07	MAPK1/YWHAG/YWHAE/EGFR/YWHAB/ITGA4/YWHAQ/HSPA5/YWHAZ/HSPB1/HSPA8/CTNNB1/NPM1	13
	GO:1904813	ficolin-1-rich granule lumen	8/80	124/19717	3.87e-08	1.97e-06	1.11e-06	MAPK1/HSPA8/HSP90AA1/HSP90AB1/EEF1A1/HUWE1/CAND1/VCP	8
	GO:0031983	vesicle lumen	11/80	339/19717	1.2e-07	4.38e-06	2.47e-06	MAPK1/EGFR/FN1/APP/HSPA8/HSP90AA1/HSP90AB1/EEF1A1/HUWE1/CAND1/VCP	11
	GO:0000803	sex chromosome	5/80	30/19717	1.27e-07	4.38e-06	2.47e-06	EED/RNF2/CDK2/SUZ12/HNRNPU	5
	GO:0032993	protein-DNA complex	9/80	202/19717	1.29e-07	4.38e-06	2.47e-06	RPA1/RPA3/RPA2/EP300/ESR1/CDC5L/CTNNB1/SUZ12/NPM1	9
	GO:0042470	melanosome	7/80	106/19717	2.45e-07	6.8e-06	3.84e-06	YWHAE/YWHAB/HSPA5/YWHAZ/HSPA8/HSP90AA1/HSP90AB1	7
	GO:0048770	pigment granule	7/80	106/19717	2.45e-07	6.8e-06	3.84e-06	YWHAE/YWHAB/HSPA5/YWHAZ/HSPA8/HSP90AA1/HSP90AB1	7
	GO:0005662	DNA replication factor A complex	4/80	15/19717	3.31e-07	8.45e-06	4.77e-06	RPA1/RPA3/RPA2/CDC5L	4
	GO:0034774	secretory granule lumen	10/80	321/19717	6.83e-07	1.61e-05	9.07e-06	MAPK1/FN1/APP/HSPA8/HSP90AA1/HSP90AB1/EEF1A1/HUWE1/CAND1/VCP	10
	GO:0101002	ficolin-1-rich granule	8/80	185/19717	8.41e-07	1.84e-05	1.04e-05	MAPK1/HSPA8/HSP90AA1/HSP90AB1/EEF1A1/HUWE1/CAND1/VCP	8
	GO:0060205	cytoplasmic vesicle lumen	10/80	338/19717	1.09e-06	2.23e-05	1.26e-05	MAPK1/FN1/APP/HSPA8/HSP90AA1/HSP90AB1/EEF1A1/HUWE1/CAND1/VCP	10
	GO:0005819	spindle	10/80	347/19717	1.38e-06	2.64e-05	1.49e-05	MAPK1/APP/HSPB1/CUL3/CDK1/CTNNB1/IKBKG/NPM1/AKT1/HNRNPU	10
	GO:0005667	transcription factor complex	10/80	365/19717	2.18e-06	3.92e-05	2.21e-05	TP53/HSP90AB1/RELA/EP300/CTNNB1/SMAD2/CDK2/SMAD3/HDAC1/HNRNPU	10
	GO:0043601	nuclear replisome	4/80	24/19717	2.51e-06	4.27e-05	2.41e-05	RPA1/RPA3/RPA2/CDC5L	4
	GO:0030894	replisome	4/80	26/19717	3.51e-06	5.53e-05	3.12e-05	RPA1/RPA3/RPA2/CDC5L	4
	GO:0031461	cullin-RING ubiquitin ligase complex	7/80	158/19717	3.61e-06	5.53e-05	3.12e-05	CUL2/CUL1/CUL3/FBXO6/CUL5/CAND1/CUL7	7
	GO:0019005	SCF ubiquitin ligase complex	5/80	64/19717	6.12e-06	8.92e-05	5.03e-05	CUL2/CUL1/CUL3/FBXO6/CUL5	5
	GO:0005657	replication fork	5/80	70/19717	9.54e-06	0.000132684	7.49e-05	TP53/RPA1/RPA3/RPA2/CDC5L	5
	GO:0090734	site of DNA damage	5/80	73/19717	1.17e-05	0.000152422	8.6e-05	TP53/RPA1/RPA3/RPA2/VCP	5
	GO:0005720	nuclear heterochromatin	4/80	35/19717	1.2e-05	0.000152422	8.6e-05	EED/RNF2/SIRT7/SUZ12	4
	GO:0008180	COP9 signalosome	4/80	36/19717	1.34e-05	0.00016411	9.26e-05	COPS5/HSPA5/HSP90AB1/GRB2	4
	GO:0000792	heterochromatin	5/80	78/19717	1.62e-05	0.000190936	0.000107718	EED/RNF2/SIRT7/SUZ12/HDAC1	5
	GO:0000974	Prp19 complex	3/80	13/19717	1.79e-05	0.000202464	0.000114221	HSPA8/CDC5L/U2AF2	3
	GO:0043596	nuclear replication fork	4/80	41/19717	2.27e-05	0.00024806	0.000139944	RPA1/RPA3/RPA2/CDC5L	4
	GO:0000152	nuclear ubiquitin ligase complex	4/80	43/19717	2.75e-05	0.000290076	0.000163648	RNF2/BRCA1/BMI1/CUL7	4
	GO:0043025	neuronal cell body	10/80	497/19717	3.21e-05	0.000327234	0.000184611	MAPK1/ITGA4/NTRK1/APP/SMURF1/HSP90AA1/HSP90AB1/STAU1/HDAC1/FUS	10
	GO:0031519	PcG protein complex	4/80	47/19717	3.92e-05	0.000387401	0.000218555	EED/RNF2/BMI1/SUZ12	4
	GO:0000781	chromosome, telomeric region	6/80	161/19717	4.93e-05	0.000471182	0.00026582	RPA1/SIRT7/RPA2/CDK1/CDK2/MCM2	6
	GO:0098687	chromosomal region	8/80	349/19717	8.51e-05	0.000788863	0.000445041	XPO1/RPA1/SIRT7/RPA2/CDK1/CDK2/MCM2/HNRNPU	8
	GO:0035861	site of double-strand break	4/80	58/19717	9.02e-05	0.000812237	0.000458228	TP53/RPA3/RPA2/VCP	4
	GO:0005681	spliceosomal complex	6/80	185/19717	0.00010632	0.00092954	0.000524405	HSPA8/CDC5L/SNW1/U2AF2/HNRNPA1/HNRNPU	6
	GO:0000784	nuclear chromosome, telomeric region	5/80	125/19717	0.000155356	0.00132052	0.000744982	RPA1/SIRT7/RPA2/CDK1/MCM2	5
	GO:0071013	catalytic step 2 spliceosome	4/80	87/19717	0.000433149	0.00358226	0.00202095	CDC5L/SNW1/HNRNPA1/HNRNPU	4
	GO:1902554	serine/threonine protein kinase complex	4/80	88/19717	0.000452386	0.0036429	0.00205516	CDK1/CDK2/IKBKG/SNW1	4
	GO:0090575	RNA polymerase II transcription factor complex	5/80	163/19717	0.000529622	0.0041555	0.00234435	TP53/CTNNB1/SMAD2/SMAD3/HNRNPU	5
	GO:0000922	spindle pole	5/80	164/19717	0.000544559	0.00416588	0.0023502	CUL3/CTNNB1/IKBKG/NPM1/HNRNPU	5
	GO:0030426	growth cone	5/80	171/19717	0.000658173	0.00479986	0.00270787	YWHAE/ITGA4/APP/HSP90AA1/HSP90AB1	5
	GO:0000307	cyclin-dependent protein kinase holoenzyme complex	3/80	42/19717	0.000658805	0.00479986	0.00270787	CDK1/CDK2/SNW1	3
	GO:0016605	PML body	4/80	99/19717	0.000706087	0.00502471	0.00283472	TP53/RPA1/RPA2/UBE2I	4
	GO:0030427	site of polarized growth	5/80	176/19717	0.00074959	0.00521306	0.00294098	YWHAE/ITGA4/APP/HSP90AA1/HSP90AB1	5
	GO:0033267	axon part	7/80	382/19717	0.000915135	0.00622292	0.00351069	YWHAE/ITGA4/APP/HSPB1/HSPA8/HSP90AA1/HSP90AB1	7
	GO:0072686	mitotic spindle	4/80	109/19717	0.00101205	0.00658908	0.00371727	MAPK1/CDK1/IKBKG/HNRNPU	4
	GO:1902911	protein kinase complex	4/80	109/19717	0.00101205	0.00658908	0.00371727	CDK1/CDK2/IKBKG/SNW1	4
	GO:0150034	distal axon	6/80	285/19717	0.00106213	0.00677105	0.00381993	YWHAE/ITGA4/APP/HSPA8/HSP90AA1/HSP90AB1	6
	GO:0016607	nuclear speck	7/80	397/19717	0.00114409	0.0071447	0.00403072	AR/HDAC5/TARDBP/CDC5L/SNW1/U2AF2/HNRNPU	7
	GO:0044292	dendrite terminus	2/80	13/19717	0.00123184	0.00753885	0.00425308	HSP90AA1/HSP90AB1	2
	GO:0044798	nuclear transcription factor complex	5/80	201/19717	0.00135589	0.00813535	0.0045896	TP53/CTNNB1/SMAD2/SMAD3/HNRNPU	5
	GO:0030139	endocytic vesicle	6/80	303/19717	0.00145267	0.00854839	0.00482262	EGFR/ARRB2/HSP90AA1/UBC/MDM2/RPS27A	6
	GO:0035102	PRC1 complex	2/80	15/19717	0.00164954	0.00952374	0.00537287	RNF2/BMI1	2
	GO:0036464	cytoplasmic ribonucleoprotein granule	5/80	212/19717	0.00171419	0.00971375	0.00548007	TARDBP/STAU1/VCP/PAN2/HNRNPU	5
	GO:0005876	spindle microtubule	3/80	59/19717	0.0017755	0.00987825	0.00557287	CUL3/CDK1/HNRNPU	3
	GO:0000153	cytoplasmic ubiquitin ligase complex	2/80	16/19717	0.00188023	0.0100939	0.00569451	CUL2/VHL	2
	GO:0035098	ESC/E(Z) complex	2/80	16/19717	0.00188023	0.0100939	0.00569451	EED/SUZ12	2
	GO:0035770	ribonucleoprotein granule	5/80	223/19717	0.00213766	0.0112364	0.0063391	TARDBP/STAU1/VCP/PAN2/HNRNPU	5
	GO:0098589	membrane region	6/80	328/19717	0.0021665	0.0112364	0.0063391	MAPK1/EGFR/XPO1/APP/SRC/CTNNB1	6
	GO:0090723	growth cone part	2/80	18/19717	0.00238472	0.0121621	0.0068613	YWHAE/APP	2
	GO:0010494	cytoplasmic stress granule	3/80	66/19717	0.00244889	0.0122846	0.00693042	TARDBP/STAU1/VCP	3
	GO:0098978	glutamatergic synapse	6/80	349/19717	0.00294848	0.0145522	0.00820969	YWHAE/SRC/YWHAZ/STAU1/RELA/VCP	6
	GO:0099091	postsynaptic specialization, intracellular component	2/80	21/19717	0.00324744	0.0153543	0.00866221	SRC/CTNNB1	2
	GO:0018995	host	3/80	73/19717	0.00326153	0.0153543	0.00866221	XPO1/UBC/RPS27A	3
	GO:0043657	host cell	3/80	73/19717	0.00326153	0.0153543	0.00866221	XPO1/UBC/RPS27A	3
	GO:0101031	chaperone complex	2/80	22/19717	0.00356282	0.0165185	0.00931901	HSPA8/HSP90AB1	2
	GO:0044215	other organism	3/80	77/19717	0.00379172	0.0168155	0.00948653	XPO1/UBC/RPS27A	3
	GO:0044216	other organism cell	3/80	77/19717	0.00379172	0.0168155	0.00948653	XPO1/UBC/RPS27A	3
	GO:0044217	other organism part	3/80	77/19717	0.00379172	0.0168155	0.00948653	XPO1/UBC/RPS27A	3
	GO:0061695	transferase complex, transferring phosphorus-containing groups	5/80	259/19717	0.00406132	0.0177538	0.0100159	TP53/CDK1/CDK2/IKBKG/SNW1	5
	GO:0005901	caveola	3/80	80/19717	0.00422188	0.0181957	0.0102652	MAPK1/SRC/CTNNB1	3
	GO:0045177	apical part of cell	6/80	384/19717	0.00469836	0.019968	0.0112651	EGFR/FN1/APP/HSP90AB1/CTNNB1/VCAM1	6
	GO:0120111	neuron projection cytoplasm	3/80	84/19717	0.00483988	0.0202877	0.0114454	MAPK1/HSPB1/HNRNPU	3
	GO:0035097	histone methyltransferase complex	3/80	86/19717	0.00516827	0.0213715	0.0120569	EED/RNF2/SUZ12	3
	GO:0005775	vacuolar lumen	4/80	172/19717	0.00528556	0.0215651	0.0121661	MAPK1/HSPA8/HSP90AA1/VCP	4
	GO:0044295	axonal growth cone	2/80	28/19717	0.00573901	0.0231071	0.013036	HSP90AA1/HSP90AB1	2
	GO:0005684	U2-type spliceosomal complex	3/80	90/19717	0.00586459	0.023306	0.0131482	CDC5L/SNW1/U2AF2	3
	GO:0002102	podosome	2/80	30/19717	0.0065699	0.025448	0.0143566	SRC/VCAM1	2
	GO:0071007	U2-type catalytic step 2 spliceosome	2/80	30/19717	0.0065699	0.025448	0.0143566	CDC5L/SNW1	2
	GO:0032839	dendrite cytoplasm	2/80	32/19717	0.00745206	0.0285041	0.0160808	MAPK1/HNRNPU	2
	GO:1904949	ATPase complex	3/80	101/19717	0.00805887	0.0304446	0.0171755	SUZ12/HDAC1/VCP	3
	GO:0005790	smooth endoplasmic reticulum	2/80	34/19717	0.00838464	0.030912	0.0174392	HSPA5/APP	2
	GO:0051233	spindle midzone	2/80	34/19717	0.00838464	0.030912	0.0174392	APP/HNRNPU	2
	GO:0045121	membrane raft	5/80	315/19717	0.00913646	0.0332828	0.0187767	MAPK1/EGFR/APP/SRC/CTNNB1	5
	GO:0098857	membrane microdomain	5/80	316/19717	0.00925446	0.0333161	0.0187954	MAPK1/EGFR/APP/SRC/CTNNB1	5
	GO:0016363	nuclear matrix	3/80	109/19717	0.00992039	0.0348924	0.0196847	TP53/SNW1/HNRNPU	3
	GO:0044853	plasma membrane raft	3/80	109/19717	0.00992039	0.0348924	0.0196847	MAPK1/SRC/CTNNB1	3
	GO:0000791	euchromatin	2/80	38/19717	0.0103976	0.0361554	0.0203973	RNF2/CTNNB1	2
	GO:0034708	methyltransferase complex	3/80	113/19717	0.0109372	0.0376044	0.0212148	EED/RNF2/SUZ12	3
	GO:0000795	synaptonemal complex	2/80	40/19717	0.0114764	0.0385909	0.0217712	BRCA1/UBE2I	2
	GO:0099086	synaptonemal structure	2/80	40/19717	0.0114764	0.0385909	0.0217712	BRCA1/UBE2I	2
	GO:0016323	basolateral plasma membrane	4/80	217/19717	0.0117692	0.0391454	0.0220841	EGFR/ARRB2/HSP90AB1/CTNNB1	4
	GO:0000793	condensed chromosome	4/80	223/19717	0.0128996	0.0424439	0.023945	BRCA1/CDK2/UBE2I/HNRNPU	4
	GO:0005769	early endosome	5/80	350/19717	0.0139202	0.0448375	0.0252953	MAPK1/EGFR/NTRK1/APP/VCAM1	5
	GO:0098984	neuron to neuron synapse	5/80	350/19717	0.0139202	0.0448375	0.0252953	MAPK1/SRC/YWHAZ/ARRB2/CTNNB1	5
MF	GO:0031625	ubiquitin protein ligase binding	26/80	290/17697	4.26e-27	1.43e-24	7.97e-25	YWHAE/EGFR/TP53/HSPA5/TRAF6/SRC/YWHAZ/CUL2/ARRB2/HSPA8/CUL1/CUL3/RPA2/HSP90AA1/HSP90AB1/BRCA1/RELA/CUL5/SMAD2/UBC/IKBKG/CUL7/SMAD3/MDM2/VCP/RPS27A	26
	GO:0044389	ubiquitin-like protein ligase binding	26/80	308/17697	2.07e-26	3.47e-24	1.94e-24	YWHAE/EGFR/TP53/HSPA5/TRAF6/SRC/YWHAZ/CUL2/ARRB2/HSPA8/CUL1/CUL3/RPA2/HSP90AA1/HSP90AB1/BRCA1/RELA/CUL5/SMAD2/UBC/IKBKG/CUL7/SMAD3/MDM2/VCP/RPS27A	26
	GO:0019902	phosphatase binding	12/80	185/17697	3.86e-11	4.31e-09	2.41e-09	MAPK1/EGFR/TP53/RPA2/GRB2/STAU1/CDC5L/CTNNB1/SMAD2/SMAD3/AKT1/VCP	12
	GO:0097718	disordered domain specific binding	7/80	33/17697	1.15e-10	9.6e-09	5.37e-09	TP53/FN1/HSP90AA1/HSP90AB1/CTNNB1/SMAD2/MDM2	7
	GO:0033613	activating transcription factor binding	9/80	85/17697	1.55e-10	1.04e-08	5.8e-09	CREBBP/RELA/EP300/MYC/CTNNB1/SMAD2/SMAD3/HDAC1/NPM1	9
	GO:0042826	histone deacetylase binding	9/80	111/17697	1.73e-09	9.24e-08	5.17e-08	YWHAE/YWHAB/HDAC5/TP53/TRAF6/HSP90AA1/HSP90AB1/RELA/HDAC1	9
	GO:0001085	RNA polymerase II transcription factor binding	10/80	155/17697	1.93e-09	9.24e-08	5.17e-08	AR/HDAC5/TP53/CREBBP/EP300/ESR1/CTNNB1/SMAD3/HDAC1/HNRNPU	10
	GO:0035258	steroid hormone receptor binding	8/80	92/17697	8.35e-09	3.5e-07	1.96e-07	SRC/BRCA1/EP300/ESR1/CTNNB1/SNW1/SMAD3/FUS	8
	GO:0019903	protein phosphatase binding	9/80	140/17697	1.35e-08	5.02e-07	2.81e-07	EGFR/TP53/RPA2/GRB2/STAU1/CDC5L/CTNNB1/AKT1/VCP	9
	GO:0019787	ubiquitin-like protein transferase activity	12/80	407/17697	2.74e-07	9.17e-06	5.13e-06	TRAF6/RNF2/SMURF1/CUL3/BRCA1/FBXO6/HUWE1/CUL5/UBE2I/UBL4A/MDM2/VHL	12
	GO:0035257	nuclear hormone receptor binding	8/80	152/17697	4.23e-07	1.29e-05	7.21e-06	SRC/BRCA1/EP300/ESR1/CTNNB1/SNW1/SMAD3/FUS	8
	GO:0003684	damaged DNA binding	6/80	65/17697	4.71e-07	1.32e-05	7.36e-06	CREBBP/RPA1/RPA3/RPA2/BRCA1/EP300	6
	GO:0047485	protein N-terminus binding	7/80	109/17697	6.08e-07	1.57e-05	8.76e-06	TP53/YWHAQ/TRAF6/RPA2/RELA/HDAC1/MDM2	7
	GO:0023026	MHC class II protein complex binding	4/80	16/17697	6.76e-07	1.62e-05	9.05e-06	YWHAE/HSPA8/HSP90AA1/HSP90AB1	4
	GO:0001091	RNA polymerase II basal transcription factor binding	4/80	20/17697	1.78e-06	3.91e-05	2.19e-05	AR/TP53/ESR1/HNRNPU	4
	GO:0051427	hormone receptor binding	8/80	185/17697	1.87e-06	3.91e-05	2.19e-05	SRC/BRCA1/EP300/ESR1/CTNNB1/SNW1/SMAD3/FUS	8
	GO:0050839	cell adhesion molecule binding	12/80	499/17697	2.34e-06	4.55e-05	2.55e-05	YWHAE/EGFR/YWHAB/ITGA4/FN1/HSPA5/SRC/YWHAZ/HSPA8/HSP90AB1/CTNNB1/VCAM1	12
	GO:1990841	promoter-specific chromatin binding	5/80	48/17697	2.45e-06	4.55e-05	2.55e-05	TP53/BMI1/SUZ12/HDAC1/HNRNPU	5
	GO:0005080	protein kinase C binding	5/80	53/17697	4.03e-06	7.1e-05	3.97e-05	YWHAG/HDAC5/SRC/HSPB1/AKT1	5
	GO:0023023	MHC protein complex binding	4/80	25/17697	4.56e-06	7.63e-05	4.27e-05	YWHAE/HSPA8/HSP90AA1/HSP90AB1	4
	GO:0004842	ubiquitin-protein transferase activity	10/80	382/17697	8.38e-06	0.000128477	7.19e-05	TRAF6/RNF2/SMURF1/CUL3/BRCA1/FBXO6/HUWE1/CUL5/MDM2/VHL	10
	GO:0051059	NF-kappaB binding	4/80	29/17697	8.44e-06	0.000128477	7.19e-05	RELA/EP300/HDAC1/NPM1	4
	GO:0098505	G-rich strand telomeric DNA binding	3/80	10/17697	1.04e-05	0.000151968	8.5e-05	RPA1/RPA2/HNRNPA1	3
	GO:0002039	p53 binding	5/80	66/17697	1.2e-05	0.0001626	9.09e-05	TP53/CREBBP/EP300/HDAC1/MDM2	5
	GO:0003697	single-stranded DNA binding	6/80	113/17697	1.21e-05	0.0001626	9.09e-05	RPA1/RPA3/RPA2/HNRNPA1/MCM2/HNRNPU	6
	GO:0070411	I-SMAD binding	3/80	11/17697	1.43e-05	0.000184243	0.000103049	SMURF1/CTNNB1/SMAD2	3
	GO:0031490	chromatin DNA binding	6/80	119/17697	1.63e-05	0.000202386	0.000113196	RELA/EP300/SMAD3/SUZ12/HDAC1/HNRNPU	6
	GO:0070491	repressing transcription factor binding	5/80	71/17697	1.71e-05	0.000205164	0.00011475	HDAC5/RELA/MYC/CTNNB1/HDAC1	5
	GO:0045296	cadherin binding	9/80	331/17697	1.81e-05	0.000209634	0.00011725	YWHAE/EGFR/YWHAB/HSPA5/SRC/YWHAZ/HSPA8/HSP90AB1/CTNNB1	9
	GO:0043047	single-stranded telomeric DNA binding	3/80	12/17697	1.9e-05	0.000212209	0.00011869	RPA1/RPA2/HNRNPA1	3
	GO:0044325	ion channel binding	6/80	124/17697	2.06e-05	0.000222809	0.000124619	YWHAE/YWHAQ/SRC/YWHAZ/HSP90AB1/CTNNB1	6
	GO:0001228	DNA-binding transcription activator activity, RNA polymerase II-specific	10/80	439/17697	2.78e-05	0.000291147	0.000162841	AR/TP53/TARDBP/RELA/EP300/MYC/ESR1/CDC5L/SMAD2/SMAD3	10
	GO:0046332	SMAD binding	5/80	80/17697	3.07e-05	0.000307787	0.000172148	SMURF1/CTNNB1/SMAD2/SNW1/SMAD3	5
	GO:0098847	sequence-specific single stranded DNA binding	3/80	14/17697	3.12e-05	0.000307787	0.000172148	RPA1/RPA2/HNRNPA1	3
	GO:0051219	phosphoprotein binding	5/80	83/17697	3.67e-05	0.000350855	0.000196236	MAPK1/YWHAE/YWHAB/SRC/GRB2	5
	GO:0030331	estrogen receptor binding	4/80	42/17697	3.8e-05	0.000352387	0.000197093	SRC/ESR1/CTNNB1/FUS	4
	GO:0017136	NAD-dependent histone deacetylase activity	3/80	15/17697	3.89e-05	0.000352387	0.000197093	HDAC5/SIRT7/HDAC1	3
	GO:0050681	androgen receptor binding	4/80	44/17697	4.58e-05	0.000403805	0.000225851	BRCA1/EP300/CTNNB1/SNW1	4
	GO:0034979	NAD-dependent protein deacetylase activity	3/80	16/17697	4.77e-05	0.000410126	0.000229387	HDAC5/SIRT7/HDAC1	3
	GO:0048156	tau protein binding	4/80	45/17697	5.01e-05	0.000419599	0.000234685	HSP90AA1/HSP90AB1/EP300/SMAD2	4
	GO:0061630	ubiquitin protein ligase activity	7/80	221/17697	6.32e-05	0.000516082	0.000288649	TRAF6/RNF2/SMURF1/FBXO6/HUWE1/MDM2/VHL	7
	GO:0061659	ubiquitin-like protein ligase activity	7/80	230/17697	8.12e-05	0.000641342	0.000358708	TRAF6/RNF2/SMURF1/FBXO6/HUWE1/MDM2/VHL	7
	GO:0045309	protein phosphorylated amino acid binding	4/80	51/17697	8.23e-05	0.000641342	0.000358708	MAPK1/YWHAE/YWHAB/GRB2	4
	GO:0001102	RNA polymerase II activating transcription factor binding	4/80	53/17697	9.58e-05	0.000714073	0.000399387	CREBBP/EP300/CTNNB1/SMAD3	4
	GO:0003713	transcription coactivator activity	8/80	319/17697	9.59e-05	0.000714073	0.000399387	CREBBP/COPS5/BRCA1/EP300/CTNNB1/SNW1/FUS/NPM1	8
	GO:0051087	chaperone binding	5/80	102/17697	9.84e-05	0.000716258	0.000400609	TP53/FN1/HSPA5/HSPA8/UBL4A	5
	GO:0001047	core promoter binding	4/80	55/17697	0.000110821	0.000789892	0.000441793	TP53/MYC/HDAC1/NPM1	4
	GO:0097110	scaffold protein binding	4/80	59/17697	0.000145875	0.000988852	0.000553074	YWHAE/SRC/HSP90AA1/MDM2	4
	GO:0044183	protein binding involved in protein folding	3/80	23/17697	0.00014759	0.000988852	0.000553074	HSPA5/HSPB1/HSPA8	3
	GO:0070412	R-SMAD binding	3/80	23/17697	0.00014759	0.000988852	0.000553074	SMURF1/SMAD2/SMAD3	3
	GO:0036002	pre-mRNA binding	4/80	63/17697	0.000188323	0.00123703	0.000691879	EP300/U2AF2/HNRNPA1/HNRNPU	4
	GO:0008022	protein C-terminus binding	6/80	187/17697	0.00020188	0.00130057	0.00072742	YWHAB/FN1/YWHAQ/SRC/EP300/CTNNB1	6
	GO:0004407	histone deacetylase activity	3/80	28/17697	0.000268603	0.00169777	0.000949579	HDAC5/SIRT7/HDAC1	3
	GO:0033558	protein deacetylase activity	3/80	29/17697	0.000298622	0.00181888	0.00101731	HDAC5/SIRT7/HDAC1	3
	GO:0071889	14-3-3 protein binding	3/80	29/17697	0.000298622	0.00181888	0.00101731	YWHAQ/ARRB2/AKT1	3
	GO:0001098	basal transcription machinery binding	4/80	72/17697	0.000315398	0.00183296	0.00102519	AR/TP53/ESR1/HNRNPU	4
	GO:0001099	basal RNA polymerase II transcription machinery binding	4/80	72/17697	0.000315398	0.00183296	0.00102519	AR/TP53/ESR1/HNRNPU	4
	GO:0051082	unfolded protein binding	5/80	131/17697	0.000317347	0.00183296	0.00102519	HSPA5/HSPA8/HSP90AA1/HSP90AB1/NPM1	5
	GO:0030332	cyclin binding	3/80	30/17697	0.000330724	0.00187784	0.00105029	CUL3/CDK1/CDK2	3
	GO:0035326	enhancer binding	5/80	133/17697	0.000340327	0.00190016	0.00106277	TP53/RELA/SMAD2/SMAD3/HDAC1	5
	GO:0043130	ubiquitin binding	4/80	76/17697	0.000387983	0.00213073	0.00119173	HSPB1/IKBKG/SMAD3/MDM2	4
	GO:0008013	beta-catenin binding	4/80	82/17697	0.000518201	0.00279995	0.00156604	AR/EP300/ESR1/SMAD3	4
	GO:0042162	telomeric DNA binding	3/80	37/17697	0.000618692	0.00328987	0.00184005	RPA1/RPA2/HNRNPA1	3
	GO:0016504	peptidase activator activity	3/80	38/17697	0.000669544	0.00350464	0.00196018	FN1/APP/VCP	3
	GO:0005072	transforming growth factor beta receptor, cytoplasmic mediator activity	2/80	10/17697	0.000887036	0.00436996	0.00244416	SMAD2/SMAD3	2
	GO:0005165	neurotrophin receptor binding	2/80	10/17697	0.000887036	0.00436996	0.00244416	NTRK1/GRB2	2
	GO:0031078	histone deacetylase activity (H3-K14 specific)	2/80	10/17697	0.000887036	0.00436996	0.00244416	HDAC5/HDAC1	2
	GO:0032041	NAD-dependent histone deacetylase activity (H3-K14 specific)	2/80	10/17697	0.000887036	0.00436996	0.00244416	HDAC5/HDAC1	2
	GO:0003727	single-stranded RNA binding	4/80	95/17697	0.000902271	0.00438059	0.0024501	TARDBP/U2AF2/HNRNPA1/HNRNPU	4
	GO:0032182	ubiquitin-like protein binding	4/80	96/17697	0.000938295	0.00449041	0.00251153	HSPB1/IKBKG/SMAD3/MDM2	4
	GO:0001221	transcription cofactor binding	3/80	43/17697	0.000963697	0.00454702	0.00254319	RELA/ESR1/CDC5L	3
	GO:0019213	deacetylase activity	3/80	44/17697	0.00103086	0.00479636	0.00268265	HDAC5/SIRT7/HDAC1	3
	GO:0031386	protein tag	2/80	11/17697	0.00108098	0.00489362	0.00273704	UBC/RPS27A	2
	GO:0043422	protein kinase B binding	2/80	11/17697	0.00108098	0.00489362	0.00273704	TRAF6/ARRB2	2
	GO:0042975	peroxisome proliferator activated receptor binding	2/80	12/17697	0.00129337	0.00570105	0.00318865	IKBKG/MDM2	2
	GO:0070410	co-SMAD binding	2/80	12/17697	0.00129337	0.00570105	0.00318865	SMAD2/SMAD3	2
	GO:0031072	heat shock protein binding	4/80	119/17697	0.00207391	0.00902287	0.00504657	HSPA5/HSPA8/HSP90AB1/CDK1	4
	GO:0035173	histone kinase activity	2/80	17/17697	0.00262635	0.0112799	0.00630892	CDK1/CDK2	2
	GO:0002020	protease binding	4/80	128/17697	0.00270225	0.0114589	0.00640906	TP53/FN1/UBC/VCP	4
	GO:0004860	protein kinase inhibitor activity	3/80	63/17697	0.00290641	0.0120355	0.00673157	YWHAG/HSPB1/NPM1	3
	GO:0008353	RNA polymerase II CTD heptapeptide repeat kinase activity	2/80	18/17697	0.00294601	0.0120355	0.00673157	MAPK1/CDK1	2
	GO:0031435	mitogen-activated protein kinase kinase kinase binding	2/80	18/17697	0.00294601	0.0120355	0.00673157	MAPK1/TRAF6	2
	GO:0005178	integrin binding	4/80	132/17697	0.00301932	0.0121864	0.00681596	EGFR/FN1/SRC/VCAM1	4
	GO:0043021	ribonucleoprotein complex binding	4/80	133/17697	0.00310239	0.0123726	0.00692011	HSPA5/NPM1/MDM2/HNRNPU	4
	GO:0070182	DNA polymerase binding	2/80	19/17697	0.00328297	0.0129388	0.00723677	HSP90AA1/HSP90AB1	2
	GO:0019210	kinase inhibitor activity	3/80	67/17697	0.00346107	0.0134821	0.00754064	YWHAG/HSPB1/NPM1	3
	GO:0008157	protein phosphatase 1 binding	2/80	20/17697	0.00363709	0.0140049	0.00783305	STAU1/CDC5L	2
	GO:0019789	SUMO transferase activity	2/80	21/17697	0.00400819	0.0152585	0.00853419	UBE2I/MDM2	2
	GO:0060090	molecular adaptor activity	5/80	237/17697	0.00439443	0.0162248	0.00907465	OBSL1/SRC/ARRB2/HSPA8/GRB2	5
	GO:0017025	TBP-class protein binding	2/80	22/17697	0.00439614	0.0162248	0.00907465	ESR1/CAND1	2
	GO:0016811	hydrolase activity, acting on carbon-nitrogen (but not peptide) bonds, in linear amides	3/80	73/17697	0.00440732	0.0162248	0.00907465	HDAC5/SIRT7/HDAC1	3
	GO:0003725	double-stranded RNA binding	3/80	75/17697	0.00475416	0.0172931	0.00967216	HSP90AB1/STAU1/HNRNPU	3
	GO:0001223	transcription coactivator binding	2/80	23/17697	0.00480076	0.0172931	0.00967216	RELA/ESR1	2
	GO:0033612	receptor serine/threonine kinase binding	2/80	25/17697	0.00565943	0.0201692	0.0112808	SRC/MDM2	2
	GO:0005112	Notch binding	2/80	26/17697	0.00611317	0.0211125	0.0118084	CUL3/SNW1	2
	GO:0042974	retinoic acid receptor binding	2/80	26/17697	0.00611317	0.0211125	0.0118084	SNW1/FUS	2
	GO:0051787	misfolded protein binding	2/80	26/17697	0.00611317	0.0211125	0.0118084	HSPA5/HSPA8	2
	GO:0046875	ephrin receptor binding	2/80	27/17697	0.00658297	0.022503	0.0125861	SRC/GRB2	2
	GO:0043425	bHLH transcription factor binding	2/80	28/17697	0.00706869	0.0239193	0.0133783	CREBBP/SMAD3	2
	GO:0030674	protein binding, bridging	4/80	170/17697	0.0073786	0.0247183	0.0138252	OBSL1/SRC/HSPA8/GRB2	4
	GO:0004693	cyclin-dependent protein serine/threonine kinase activity	2/80	29/17697	0.00757018	0.025109	0.0140437	CDK1/CDK2	2
	GO:0016887	ATPase activity	6/80	384/17697	0.00783327	0.0257269	0.0143893	HSPA5/HSPA8/HSP90AA1/HSP90AB1/VCP/MCM2	6
	GO:0097472	cyclin-dependent protein kinase activity	2/80	30/17697	0.00808729	0.026167	0.0146355	CDK1/CDK2	2
	GO:0003730	mRNA 3'-UTR binding	3/80	91/17697	0.0081235	0.026167	0.0146355	TP53/TARDBP/HNRNPU	3
	GO:1990782	protein tyrosine kinase binding	3/80	93/17697	0.0086216	0.027507	0.0153849	YWHAG/TP53/HSP90AA1	3
	GO:0019887	protein kinase regulator activity	4/80	180/17697	0.00898378	0.0283921	0.01588	YWHAG/HSPB1/HSP90AB1/NPM1	4
	GO:0030291	protein serine/threonine kinase inhibitor activity	2/80	32/17697	0.00916776	0.028437	0.0159051	YWHAG/HSPB1	2
	GO:0051721	protein phosphatase 2A binding	2/80	32/17697	0.00916776	0.028437	0.0159051	TP53/AKT1	2
	GO:0042623	ATPase activity, coupled	5/80	284/17697	0.00928528	0.0285373	0.0159612	HSPA5/HSPA8/HSP90AA1/HSP90AB1/MCM2	5
	GO:0005126	cytokine receptor binding	5/80	286/17697	0.00955267	0.0290922	0.0162715	NTRK1/TRAF6/GRB2/SMAD2/SMAD3	5
	GO:0008187	poly-pyrimidine tract binding	2/80	33/17697	0.00973083	0.0293678	0.0164257	U2AF2/HNRNPU	2
	GO:0000980	RNA polymerase II distal enhancer sequence-specific DNA binding	3/80	99/17697	0.010222	0.0305746	0.0171006	TP53/RELA/HDAC1	3
	GO:0005516	calmodulin binding	4/80	200/17697	0.012843	0.0380743	0.0212953	EGFR/EEF1A1/EWSR1/AKT1	4
	GO:0001784	phosphotyrosine residue binding	2/80	40/17697	0.0140852	0.0413908	0.0231503	MAPK1/GRB2	2
	GO:0019207	kinase regulator activity	4/80	207/17697	0.0144092	0.0419745	0.0234767	YWHAG/HSPB1/HSP90AB1/NPM1	4
	GO:0004712	protein serine/threonine/tyrosine kinase activity	2/80	43/17697	0.0161649	0.0466831	0.0261103	MAPK1/AKT1	2
	GO:0001158	enhancer sequence-specific DNA binding	3/80	119/17697	0.0167368	0.0479216	0.026803	TP53/RELA/HDAC1	3
	GO:0018024	histone-lysine N-methyltransferase activity	2/80	44/17697	0.0168856	0.0479378	0.026812	EED/SUZ12	2
	GO:0001046	core promoter sequence-specific DNA binding	2/80	45/17697	0.0176197	0.0496018	0.0277427	TP53/HDAC1	2
Notes: BP=Biological Process, CC=Cellular Component, MF=Molecular Function.
