# Supplementary material for: Integrated Network Pharmacology and Comprehensive Bioinformatics Identifying the Mechanisms and Molecular Targets of Yizhiqingxin Formula for Treatment of Comorbidity With Alzheimer’s Disease and Depression
Source: Front Pharmacol. 2022 Apr 25;13:853375. doi: 10.3389/fphar.2022.853375 (PMC9081443; doi:10.3389/fphar.2022.853375)
Supplement: Supplementary file 6 [file Table1.XLSX]

## Sheet: Sheet1
Drug	MolId	MolName	Symbol
Chuanxiong	MOL001494	Mandenol	PTGS1
Chuanxiong	MOL001494	Mandenol	PTGS2
Chuanxiong	MOL001494	Mandenol	NCOA2
Chuanxiong	MOL002135	Myricanone	NOS2
Chuanxiong	MOL002135	Myricanone	PTGS1
Chuanxiong	MOL002135	Myricanone	HTR
Chuanxiong	MOL002135	Myricanone	KCNH2
Chuanxiong	MOL002135	Myricanone	ESR1
Chuanxiong	MOL002135	Myricanone	AR
Chuanxiong	MOL002135	Myricanone	SCN5A
Chuanxiong	MOL002135	Myricanone	PPARG
Chuanxiong	MOL002135	Myricanone	PTGS2
Chuanxiong	MOL002135	Myricanone	F7
Chuanxiong	MOL002135	Myricanone	KDR
Chuanxiong	MOL002135	Myricanone	RXRA
Chuanxiong	MOL002135	Myricanone	ADRB2
Chuanxiong	MOL002135	Myricanone	ESR2
Chuanxiong	MOL002135	Myricanone	DPP4
Chuanxiong	MOL002135	Myricanone	MAPK14
Chuanxiong	MOL002135	Myricanone	GSK3B
Chuanxiong	MOL002135	Myricanone	HSP90AA1
Chuanxiong	MOL002135	Myricanone	CDK2
Chuanxiong	MOL002135	Myricanone	CHEK1
Chuanxiong	MOL002135	Myricanone	IGHG1
Chuanxiong	MOL002135	Myricanone	CCNA2
Chuanxiong	MOL002135	Myricanone	NCOA1
Chuanxiong	MOL002140	Perlolyrine	HTR
Chuanxiong	MOL002140	Perlolyrine	PTGS2
Chuanxiong	MOL002140	Perlolyrine	RXRA
Chuanxiong	MOL002157	wallichilide	PTGS2
Chuanxiong	MOL002157	wallichilide	NR3C2
Chuanxiong	MOL002157	wallichilide	NR3C1
Chuanxiong	MOL002157	wallichilide	NCOA2
Chuanxiong	MOL000359	sitosterol	PGR
Chuanxiong	MOL000359	sitosterol	NCOA2
Chuanxiong	MOL000359	sitosterol	NR3C2
Chuanxiong	MOL000433	FA	CDK2
Chuanxiong	MOL000433	FA	HTR
Chuanxiong	MOL000433	FA	GSK3B
Huanglian	MOL001454	berberine	NOS2
Huanglian	MOL001454	berberine	PTGS1
Huanglian	MOL001454	berberine	KCNH2
Huanglian	MOL001454	berberine	ESR1
Huanglian	MOL001454	berberine	AR
Huanglian	MOL001454	berberine	SCN5A
Huanglian	MOL001454	berberine	PTGS2
Huanglian	MOL001454	berberine	RXRA
Huanglian	MOL001454	berberine	ADRB2
Huanglian	MOL001454	berberine	HSP90AA1
Huanglian	MOL001454	berberine	PRSS1
Huanglian	MOL001454	berberine	NCOA2
Huanglian	MOL001454	berberine	PDE10A
Huanglian	MOL001454	berberine	CALM1
Huanglian	MOL002894	berberrubine	NOS2
Huanglian	MOL002894	berberrubine	PTGS1
Huanglian	MOL002894	berberrubine	KCNH2
Huanglian	MOL002894	berberrubine	ESR1
Huanglian	MOL002894	berberrubine	AR
Huanglian	MOL002894	berberrubine	SCN5A
Huanglian	MOL002894	berberrubine	PTGS2
Huanglian	MOL002894	berberrubine	RXRA
Huanglian	MOL002894	berberrubine	PRSS1
Huanglian	MOL002894	berberrubine	NCOA2
Huanglian	MOL002894	berberrubine	CALM1
Huanglian	MOL002897	epiberberine	NOS2
Huanglian	MOL002897	epiberberine	KCNH2
Huanglian	MOL002897	epiberberine	ESR1
Huanglian	MOL002897	epiberberine	AR
Huanglian	MOL002897	epiberberine	PTGS2
Huanglian	MOL002897	epiberberine	RXRA
Huanglian	MOL002897	epiberberine	PRSS1
Huanglian	MOL002897	epiberberine	NCOA2
Huanglian	MOL002897	epiberberine	PDE10A
Huanglian	MOL002903	(R)-Canadine	PTGS1
Huanglian	MOL002903	(R)-Canadine	CHRM3
Huanglian	MOL002903	(R)-Canadine	KCNH2
Huanglian	MOL002903	(R)-Canadine	CHRM1
Huanglian	MOL002903	(R)-Canadine	SCN5A
Huanglian	MOL002903	(R)-Canadine	CHRM5
Huanglian	MOL002903	(R)-Canadine	PTGS2
Huanglian	MOL002903	(R)-Canadine	HTR3A
Huanglian	MOL002903	(R)-Canadine	ADRA2C
Huanglian	MOL002903	(R)-Canadine	CHRM4
Huanglian	MOL002903	(R)-Canadine	OPRD1
Huanglian	MOL002903	(R)-Canadine	ADRA1B
Huanglian	MOL002903	(R)-Canadine	SLC6A3
Huanglian	MOL002903	(R)-Canadine	ADRB2
Huanglian	MOL002903	(R)-Canadine	ADRA1D
Huanglian	MOL002903	(R)-Canadine	SLC6A4
Huanglian	MOL002903	(R)-Canadine	OPRM1
Huanglian	MOL002903	(R)-Canadine	HSP90AA1
Huanglian	MOL002903	(R)-Canadine	PDE10A
Huanglian	MOL002903	(R)-Canadine	CALM1
Huanglian	MOL002903	(R)-Canadine	DRD1
Huanglian	MOL002903	(R)-Canadine	DRD5
Huanglian	MOL002903	(R)-Canadine	RXRA
Huanglian	MOL002903	(R)-Canadine	SLC6A2
Huanglian	MOL002903	(R)-Canadine	ADRA1A
Huanglian	MOL002903	(R)-Canadine	CHRM2
Huanglian	MOL002904	Berlambine	NOS2
Huanglian	MOL002904	Berlambine	PTGS1
Huanglian	MOL002904	Berlambine	CHRM3
Huanglian	MOL002904	Berlambine	KCNH2
Huanglian	MOL002904	Berlambine	AR
Huanglian	MOL002904	Berlambine	SCN5A
Huanglian	MOL002904	Berlambine	PTGS2
Huanglian	MOL002904	Berlambine	F7
Huanglian	MOL002904	Berlambine	RXRA
Huanglian	MOL002904	Berlambine	ADRA1B
Huanglian	MOL002904	Berlambine	ADRB2
Huanglian	MOL002904	Berlambine	ADRA1D
Huanglian	MOL002904	Berlambine	HSP90AA1
Huanglian	MOL002904	Berlambine	PRSS1
Huanglian	MOL002904	Berlambine	NCOA2
Huanglian	MOL002904	Berlambine	CALM1
Huanglian	MOL002907	Corchoroside A_qt	NR3C2
Huanglian	MOL002907	Corchoroside A_qt	NCOA2
Huanglian	MOL000622	Magnograndiolide	GABRA1
Huanglian	MOL000622	Magnograndiolide	GRIA2
Huanglian	MOL000785	palmatine	NOS2
Huanglian	MOL000785	palmatine	PTGS1
Huanglian	MOL000785	palmatine	KCNH2
Huanglian	MOL000785	palmatine	ESR1
Huanglian	MOL000785	palmatine	AR
Huanglian	MOL000785	palmatine	SCN5A
Huanglian	MOL000785	palmatine	PTGS2
Huanglian	MOL000785	palmatine	RXRA
Huanglian	MOL000785	palmatine	ADRB2
Huanglian	MOL000785	palmatine	ESR2
Huanglian	MOL000785	palmatine	HSP90AA1
Huanglian	MOL000785	palmatine	PRSS1
Huanglian	MOL000785	palmatine	NCOA2
Huanglian	MOL000785	palmatine	CALM1
Huanglian	MOL000785	palmatine	CDK2
Huanglian	MOL000785	palmatine	F7
Huanglian	MOL000098	quercetin	PTGS1
Huanglian	MOL000098	quercetin	AR
Huanglian	MOL000098	quercetin	PPARG
Huanglian	MOL000098	quercetin	PTGS2
Huanglian	MOL000098	quercetin	HSP90AA1
Huanglian	MOL000098	quercetin	NCOA2
Huanglian	MOL000098	quercetin	DPP4
Huanglian	MOL000098	quercetin	AKR1B1
Huanglian	MOL000098	quercetin	PRSS1
Huanglian	MOL000098	quercetin	HTR
Huanglian	MOL000098	quercetin	KCNH2
Huanglian	MOL000098	quercetin	SCN5A
Huanglian	MOL000098	quercetin	ADRB2
Huanglian	MOL000098	quercetin	MMP3
Huanglian	MOL000098	quercetin	F7
Huanglian	MOL000098	quercetin	RXRA
Huanglian	MOL000098	quercetin	ACHE
Huanglian	MOL000098	quercetin	GABRA1
Huanglian	MOL000098	quercetin	MAOB
Huanglian	MOL000098	quercetin	RELA
Huanglian	MOL000098	quercetin	EGFR
Huanglian	MOL000098	quercetin	AKT1
Huanglian	MOL000098	quercetin	VEGFA
Huanglian	MOL000098	quercetin	CCND1
Huanglian	MOL000098	quercetin	BCL2
Huanglian	MOL000098	quercetin	BCL2L1
Huanglian	MOL000098	quercetin	FOS
Huanglian	MOL000098	quercetin	CDKN1A
Huanglian	MOL000098	quercetin	EIF6
Huanglian	MOL000098	quercetin	BAX
Huanglian	MOL000098	quercetin	CASP9
Huanglian	MOL000098	quercetin	PLAU
Huanglian	MOL000098	quercetin	MMP2
Huanglian	MOL000098	quercetin	MMP9
Huanglian	MOL000098	quercetin	MAPK1
Huanglian	MOL000098	quercetin	IL10RB
Huanglian	MOL000098	quercetin	EGF
Huanglian	MOL000098	quercetin	RB1
Huanglian	MOL000098	quercetin	TNFSF15
Huanglian	MOL000098	quercetin	JUN
Huanglian	MOL000098	quercetin	IL6
Huanglian	MOL000098	quercetin	AHSA1
Huanglian	MOL000098	quercetin	CASP3
Huanglian	MOL000098	quercetin	TP63
Huanglian	MOL000098	quercetin	ELK1
Huanglian	MOL000098	quercetin	NFKBIA
Huanglian	MOL000098	quercetin	POR
Huanglian	MOL000098	quercetin	ODC1
Huanglian	MOL000098	quercetin	CASP8
Huanglian	MOL000098	quercetin	TOP1
Huanglian	MOL000098	quercetin	RAF1
Huanglian	MOL000098	quercetin	SOD1
Huanglian	MOL000098	quercetin	PRKCA
Huanglian	MOL000098	quercetin	MMP1
Huanglian	MOL000098	quercetin	HIF1A
Huanglian	MOL000098	quercetin	STAT1
Huanglian	MOL000098	quercetin	RUNX1T1
Huanglian	MOL000098	quercetin	CDK1
Huanglian	MOL000098	quercetin	HSPA5
Huanglian	MOL000098	quercetin	ERBB2
Huanglian	MOL000098	quercetin	PPARG
Huanglian	MOL000098	quercetin	ACACA
Huanglian	MOL000098	quercetin	HMOX1
Huanglian	MOL000098	quercetin	CYP3A4
Huanglian	MOL000098	quercetin	CYP1A2
Huanglian	MOL000098	quercetin	CAV1
Huanglian	MOL000098	quercetin	MYC
Huanglian	MOL000098	quercetin	F3
Huanglian	MOL000098	quercetin	GJA1
Huanglian	MOL000098	quercetin	CYP1A1
Huanglian	MOL000098	quercetin	ICAM1
Huanglian	MOL000098	quercetin	IL1B
Huanglian	MOL000098	quercetin	CCL2
Huanglian	MOL000098	quercetin	SELE
Huanglian	MOL000098	quercetin	VCAM1
Huanglian	MOL000098	quercetin	PTGER3
Huanglian	MOL000098	quercetin	IL8RA
Huanglian	MOL000098	quercetin	PRKCB
Huanglian	MOL000098	quercetin	BIRC5
Huanglian	MOL000098	quercetin	DUOX2
Huanglian	MOL000098	quercetin	NOS3
Huanglian	MOL000098	quercetin	HSPB1
Huanglian	MOL000098	quercetin	SULT1E1
Huanglian	MOL000098	quercetin	MGAM
Huanglian	MOL000098	quercetin	IL2
Huanglian	MOL000098	quercetin	NR1I2
Huanglian	MOL000098	quercetin	CYP1B1
Huanglian	MOL000098	quercetin	CCNB1
Huanglian	MOL000098	quercetin	PLAT
Huanglian	MOL000098	quercetin	THBD
Huanglian	MOL000098	quercetin	SERPINE1
Huanglian	MOL000098	quercetin	COL1A1
Huanglian	MOL000098	quercetin	IFNGR1
Huanglian	MOL000098	quercetin	ALOX5
Huanglian	MOL000098	quercetin	IL1A
Huanglian	MOL000098	quercetin	MPO
Huanglian	MOL000098	quercetin	TOP2A
Huanglian	MOL000098	quercetin	NCF1
Huanglian	MOL000098	quercetin	ABCG2
Huanglian	MOL000098	quercetin	HAS2
Huanglian	MOL000098	quercetin	GSTP1
Huanglian	MOL000098	quercetin	NFE2L2
Huanglian	MOL000098	quercetin	NQO1
Huanglian	MOL000098	quercetin	PARP1
Huanglian	MOL000098	quercetin	AHR
Huanglian	MOL000098	quercetin	PSMD3
Huanglian	MOL000098	quercetin	SLC2A4
Huanglian	MOL000098	quercetin	COL3A1
Huanglian	MOL000098	quercetin	CXCL11
Huanglian	MOL000098	quercetin	CXCL2
Huanglian	MOL000098	quercetin	DCAF5
Huanglian	MOL000098	quercetin	NR1I3
Huanglian	MOL000098	quercetin	CHEK2
Huanglian	MOL000098	quercetin	INSRR
Huanglian	MOL000098	quercetin	CLDN4
Huanglian	MOL000098	quercetin	PPARA
Huanglian	MOL000098	quercetin	PPARD
Huanglian	MOL000098	quercetin	HSF1
Huanglian	MOL000098	quercetin	CRP
Huanglian	MOL000098	quercetin	CXCL10
Huanglian	MOL000098	quercetin	CHUK
Huanglian	MOL000098	quercetin	SPP1
Huanglian	MOL000098	quercetin	RUNX2
Huanglian	MOL000098	quercetin	RASSF1
Huanglian	MOL000098	quercetin	E2F1
Huanglian	MOL000098	quercetin	E2F2
Huanglian	MOL000098	quercetin	ACPP
Huanglian	MOL000098	quercetin	CTSD
Huanglian	MOL000098	quercetin	IGFBP3
Huanglian	MOL000098	quercetin	IGF2
Huanglian	MOL000098	quercetin	CD40LG
Huanglian	MOL000098	quercetin	IRF1
Huanglian	MOL000098	quercetin	ERBB3
Huanglian	MOL000098	quercetin	PON1
Huanglian	MOL000098	quercetin	DIO1
Huanglian	MOL000098	quercetin	PCOLCE
Huanglian	MOL000098	quercetin	NPEPPS
Huanglian	MOL000098	quercetin	HK2
Huanglian	MOL000098	quercetin	RASA1
Huanglian	MOL000098	quercetin	GSTM1
Huanglian	MOL000098	quercetin	GSTM2
Huanglian	MOL001458	coptisine	NOS2
Huanglian	MOL001458	coptisine	PTGS1
Huanglian	MOL001458	coptisine	KCNH2
Huanglian	MOL001458	coptisine	ESR1
Huanglian	MOL001458	coptisine	AR
Huanglian	MOL001458	coptisine	SCN5A
Huanglian	MOL001458	coptisine	PTGS2
Huanglian	MOL001458	coptisine	PRSS1
Huanglian	MOL002668	Worenine	NOS2
Huanglian	MOL002668	Worenine	PTGS1
Huanglian	MOL002668	Worenine	ESR1
Huanglian	MOL002668	Worenine	AR
Huanglian	MOL002668	Worenine	PTGS2
Huanglian	MOL002668	Worenine	CHEK1
Renshen	MOL002879	Diop	SCN5A
Renshen	MOL002879	Diop	ADRB2
Renshen	MOL002879	Diop	CHRM3
Renshen	MOL000449	Stigmasterol	PGR
Renshen	MOL000449	Stigmasterol	NR3C2
Renshen	MOL000449	Stigmasterol	NCOA2
Renshen	MOL000449	Stigmasterol	ADH1C
Renshen	MOL000449	Stigmasterol	IGHG1
Renshen	MOL000449	Stigmasterol	RXRA
Renshen	MOL000449	Stigmasterol	NCOA1
Renshen	MOL000449	Stigmasterol	PTGS1
Renshen	MOL000449	Stigmasterol	PTGS2
Renshen	MOL000449	Stigmasterol	ADRA2A
Renshen	MOL000449	Stigmasterol	SLC6A2
Renshen	MOL000449	Stigmasterol	SLC6A3
Renshen	MOL000449	Stigmasterol	ADRB2
Renshen	MOL000449	Stigmasterol	AKR1B1
Renshen	MOL000449	Stigmasterol	PLAU
Renshen	MOL000449	Stigmasterol	LTA4H
Renshen	MOL000449	Stigmasterol	MAOB
Renshen	MOL000449	Stigmasterol	MAOA
Renshen	MOL000449	Stigmasterol	CTRB1
Renshen	MOL000449	Stigmasterol	CHRM3
Renshen	MOL000449	Stigmasterol	CHRM1
Renshen	MOL000449	Stigmasterol	ADRB1
Renshen	MOL000449	Stigmasterol	SCN5A
Renshen	MOL000449	Stigmasterol	ADRA1A
Renshen	MOL000449	Stigmasterol	CHRM2
Renshen	MOL000449	Stigmasterol	ADRA1B
Renshen	MOL000449	Stigmasterol	GABRA1
Renshen	MOL000358	beta-sitosterol	PGR
Renshen	MOL000358	beta-sitosterol	NCOA2
Renshen	MOL000358	beta-sitosterol	PTGS1
Renshen	MOL000358	beta-sitosterol	PTGS2
Renshen	MOL000358	beta-sitosterol	HSP90AA1
Renshen	MOL000358	beta-sitosterol	KCNH2
Renshen	MOL000358	beta-sitosterol	DRD1
Renshen	MOL000358	beta-sitosterol	CHRM3
Renshen	MOL000358	beta-sitosterol	CHRM1
Renshen	MOL000358	beta-sitosterol	SCN5A
Renshen	MOL000358	beta-sitosterol	CHRM4
Renshen	MOL000358	beta-sitosterol	ADRA1A
Renshen	MOL000358	beta-sitosterol	CHRM2
Renshen	MOL000358	beta-sitosterol	ADRA1B
Renshen	MOL000358	beta-sitosterol	ADRB2
Renshen	MOL000358	beta-sitosterol	CHRNA2
Renshen	MOL000358	beta-sitosterol	SLC6A4
Renshen	MOL000358	beta-sitosterol	OPRM1
Renshen	MOL000358	beta-sitosterol	GABRA1
Renshen	MOL000358	beta-sitosterol	BCL2
Renshen	MOL000358	beta-sitosterol	BAX
Renshen	MOL000358	beta-sitosterol	CASP9
Renshen	MOL000358	beta-sitosterol	JUN
Renshen	MOL000358	beta-sitosterol	CASP3
Renshen	MOL000358	beta-sitosterol	CASP8
Renshen	MOL000358	beta-sitosterol	PRKCA
Renshen	MOL000358	beta-sitosterol	PON1
Renshen	MOL000358	beta-sitosterol	MAP2
Renshen	MOL003648	Inermin	PTGS1
Renshen	MOL003648	Inermin	CHRM3
Renshen	MOL003648	Inermin	SCN5A
Renshen	MOL003648	Inermin	PTGS2
Renshen	MOL003648	Inermin	HTR3A
Renshen	MOL003648	Inermin	RXRA
Renshen	MOL003648	Inermin	ADRA1B
Renshen	MOL003648	Inermin	ADRB2
Renshen	MOL003648	Inermin	ADRA1D
Renshen	MOL003648	Inermin	SLC6A4
Renshen	MOL003648	Inermin	HSP90AA1
Renshen	MOL003648	Inermin	IGHG1
Renshen	MOL003648	Inermin	PRSS1
Renshen	MOL003648	Inermin	NCOA1
Renshen	MOL003648	Inermin	CALM1
Renshen	MOL000422	kaempferol	NOS2
Renshen	MOL000422	kaempferol	PTGS1
Renshen	MOL000422	kaempferol	AR
Renshen	MOL000422	kaempferol	PPARG
Renshen	MOL000422	kaempferol	PTGS2
Renshen	MOL000422	kaempferol	HSP90AA1
Renshen	MOL000422	kaempferol	NCOA2
Renshen	MOL000422	kaempferol	DPP4
Renshen	MOL000422	kaempferol	PRSS1
Renshen	MOL000422	kaempferol	PGR
Renshen	MOL000422	kaempferol	HTR
Renshen	MOL000422	kaempferol	CHRM1
Renshen	MOL000422	kaempferol	ACHE
Renshen	MOL000422	kaempferol	SLC6A2
Renshen	MOL000422	kaempferol	CHRM2
Renshen	MOL000422	kaempferol	ADRA1B
Renshen	MOL000422	kaempferol	GABRA1
Renshen	MOL000422	kaempferol	F7
Renshen	MOL000422	kaempferol	CALM1
Renshen	MOL000422	kaempferol	RELA
Renshen	MOL000422	kaempferol	IKBKB
Renshen	MOL000422	kaempferol	AKT1
Renshen	MOL000422	kaempferol	BCL2
Renshen	MOL000422	kaempferol	BAX
Renshen	MOL000422	kaempferol	TNFSF15
Renshen	MOL000422	kaempferol	JUN
Renshen	MOL000422	kaempferol	AHSA1
Renshen	MOL000422	kaempferol	CASP3
Renshen	MOL000422	kaempferol	MAPK8
Renshen	MOL000422	kaempferol	MMP1
Renshen	MOL000422	kaempferol	STAT1
Renshen	MOL000422	kaempferol	CDK1
Renshen	MOL000422	kaempferol	PPARG
Renshen	MOL000422	kaempferol	HMOX1
Renshen	MOL000422	kaempferol	CYP3A4
Renshen	MOL000422	kaempferol	CYP1A2
Renshen	MOL000422	kaempferol	CYP1A1
Renshen	MOL000422	kaempferol	ICAM1
Renshen	MOL000422	kaempferol	SELE
Renshen	MOL000422	kaempferol	VCAM1
Renshen	MOL000422	kaempferol	NR1I2
Renshen	MOL000422	kaempferol	CYP1B1
Renshen	MOL000422	kaempferol	ALOX5
Renshen	MOL000422	kaempferol	HAS2
Renshen	MOL000422	kaempferol	GSTP1
Renshen	MOL000422	kaempferol	AHR
Renshen	MOL000422	kaempferol	PSMD3
Renshen	MOL000422	kaempferol	SLC2A4
Renshen	MOL000422	kaempferol	NR1I3
Renshen	MOL000422	kaempferol	INSRR
Renshen	MOL000422	kaempferol	DIO1
Renshen	MOL000422	kaempferol	PPP3CA
Renshen	MOL000422	kaempferol	GSTM1
Renshen	MOL000422	kaempferol	GSTM2
Renshen	MOL000422	kaempferol	AKR1C3
Renshen	MOL000422	kaempferol	SLPI
Renshen	MOL005308	Aposiopolamine	CHRM3
Renshen	MOL005308	Aposiopolamine	CHRM1
Renshen	MOL005308	Aposiopolamine	SLC6A2
Renshen	MOL005308	Aposiopolamine	SLC6A3
Renshen	MOL005308	Aposiopolamine	ADRB2
Renshen	MOL005308	Aposiopolamine	SLC6A4
Renshen	MOL005308	Aposiopolamine	GABRA1
Renshen	MOL005308	Aposiopolamine	DPP4
Renshen	MOL005317	Deoxyharringtonine	AR
Renshen	MOL005317	Deoxyharringtonine	NR3C2
Renshen	MOL005318	Dianthramine	PTGS1
Renshen	MOL005318	Dianthramine	PTGS2
Renshen	MOL005318	Dianthramine	HSP90AA1
Renshen	MOL005320	arachidonate	PTGS1
Renshen	MOL005320	arachidonate	PTGS2
Renshen	MOL005320	arachidonate	RXRG
Renshen	MOL005320	arachidonate	NCOA2
Renshen	MOL005321	Frutinone A	PTGS1
Renshen	MOL005321	Frutinone A	HTR
Renshen	MOL005321	Frutinone A	AR
Renshen	MOL005321	Frutinone A	SCN5A
Renshen	MOL005321	Frutinone A	PPARG
Renshen	MOL005321	Frutinone A	PTGS2
Renshen	MOL005321	Frutinone A	RXRA
Renshen	MOL005321	Frutinone A	ADRB2
Renshen	MOL005321	Frutinone A	GABRA1
Renshen	MOL005321	Frutinone A	DPP4
Renshen	MOL005321	Frutinone A	HSP90AA1
Renshen	MOL005321	Frutinone A	ACHE
Renshen	MOL005344	ginsenoside rh2	BAX
Renshen	MOL005344	ginsenoside rh2	TNFSF15
Renshen	MOL005344	ginsenoside rh2	CASP3
Renshen	MOL005344	ginsenoside rh2	PTGS2
Renshen	MOL005344	ginsenoside rh2	NFKBIA
Renshen	MOL005344	ginsenoside rh2	IL1B
Renshen	MOL005344	ginsenoside rh2	CASP1
Renshen	MOL005344	ginsenoside rh2	IFNGR1
Renshen	MOL005344	ginsenoside rh2	ADCYAP1
Renshen	MOL005344	ginsenoside rh2	PSMG1
Renshen	MOL005344	ginsenoside rh2	MAP2K4
Renshen	MOL005344	ginsenoside rh2	SLC2A4
Renshen	MOL005348	Ginsenoside-Rh4_qt	NR3C2
Renshen	MOL005348	Ginsenoside-Rh4_qt	NCOA2
Renshen	MOL005356	Girinimbin	PTGS1
Renshen	MOL005356	Girinimbin	SCN5A
Renshen	MOL005356	Girinimbin	PTGS2
Renshen	MOL005356	Girinimbin	RXRA
Renshen	MOL005356	Girinimbin	ADRB2
Renshen	MOL005356	Girinimbin	GABRA1
Renshen	MOL005356	Girinimbin	NCOA2
Renshen	MOL005376	Panaxadiol	NR3C1
Renshen	MOL005384	suchilactone	KCNH2
Renshen	MOL005384	suchilactone	SCN5A
Renshen	MOL005384	suchilactone	PTGS2
Renshen	MOL005384	suchilactone	F7
Renshen	MOL005384	suchilactone	ADRB2
Renshen	MOL005384	suchilactone	HSP90AA1
Renshen	MOL005384	suchilactone	NCOA1
Renshen	MOL005384	suchilactone	CALM1
Renshen	MOL005384	suchilactone	PTGS1
Renshen	MOL005384	suchilactone	RXRA
Renshen	MOL005384	suchilactone	ADRA1D
Renshen	MOL005399	alexandrin_qt	PGR
Renshen	MOL000787	Fumarine	PTGS1
Renshen	MOL000787	Fumarine	CHRM3
Renshen	MOL000787	Fumarine	KCNH2
Renshen	MOL000787	Fumarine	CHRM1
Renshen	MOL000787	Fumarine	SCN5A
Renshen	MOL000787	Fumarine	CHRM5
Renshen	MOL000787	Fumarine	PTGS2
Renshen	MOL000787	Fumarine	HTR3A
Renshen	MOL000787	Fumarine	F7
Renshen	MOL000787	Fumarine	CHRM4
Renshen	MOL000787	Fumarine	OPRD1
Renshen	MOL000787	Fumarine	ADRA1B
Renshen	MOL000787	Fumarine	ADRB2
Renshen	MOL000787	Fumarine	ADRA1D
Renshen	MOL000787	Fumarine	OPRM1
Renshen	MOL000787	Fumarine	HSP90AA1
Renshen	MOL000787	Fumarine	CALM1
Renshen	MOL000787	Fumarine	SLC6A4
Renshen	MOL000787	Fumarine	CACNA1S
Renshen	MOL000787	Fumarine	SLC6A3
Renshen	MOL000787	Fumarine	DRD1
Renshen	MOL000787	Fumarine	KDR
