# Supplementary material for: Integrated Network Pharmacology and Comprehensive Bioinformatics Identifying the Mechanisms and Molecular Targets of Yizhiqingxin Formula for Treatment of Comorbidity With Alzheimer’s Disease and Depression
Source: Front Pharmacol. 2022 Apr 25;13:853375. doi: 10.3389/fphar.2022.853375 (PMC9081443; doi:10.3389/fphar.2022.853375)
Supplement: Supplementary file 7 [file Table5.XLSX]

## Sheet: Sheet1
Table S5 KEGG analysis
ID	Description	GeneRatio	BgRatio	pvalue	p.adjust	qvalue	geneID	Count
hsa04151	PI3K-Akt signaling pathway	21/71	354/8101	1.15984e-12	3.76947e-11	1.44471e-11	MAPK1/YWHAG/YWHAE/EGFR/YWHAB/ITGA4/NTRK1/TP53/FN1/YWHAQ/YWHAZ/HSP90AA1/HSP90AB1/BRCA1/GRB2/RELA/MYC/CDK2/IKBKG/MDM2/AKT1	21
hsa05203	Viral carcinogenesis	19/71	204/8101	4.95429e-15	3.22029e-13	1.23423e-13	MAPK1/YWHAG/YWHAE/YWHAB/HDAC5/TP53/CREBBP/YWHAQ/SRC/YWHAZ/GRB2/RELA/EP300/CDK1/CDK2/IKBKG/SNW1/HDAC1/MDM2	19
hsa04110	Cell cycle	17/71	124/8101	2.34957e-16	4.58166e-14	1.75599e-14	YWHAG/YWHAE/YWHAB/TP53/CREBBP/YWHAQ/YWHAZ/CUL1/EP300/MYC/CDK1/SMAD2/CDK2/SMAD3/HDAC1/MDM2/MCM2	17
hsa05160	Hepatitis C	16/71	157/8101	2.34534e-13	1.14336e-11	4.38209e-12	MAPK1/YWHAG/YWHAE/EGFR/YWHAB/TP53/YWHAQ/TRAF6/YWHAZ/GRB2/RELA/MYC/CTNNB1/CDK2/IKBKG/AKT1	16
hsa05161	Hepatitis B	16/71	162/8101	3.84484e-13	1.49949e-11	5.74702e-12	MAPK1/YWHAB/TP53/CREBBP/YWHAQ/TRAF6/SRC/YWHAZ/GRB2/RELA/EP300/MYC/CDK2/IKBKG/SMAD3/AKT1	16
hsa05215	Prostate cancer	15/71	97/8101	2.58308e-15	2.5185e-13	9.65256e-14	MAPK1/AR/EGFR/TP53/CREBBP/HSP90AA1/HSP90AB1/GRB2/RELA/EP300/CTNNB1/CDK2/IKBKG/MDM2/AKT1	15
hsa05165	Human papillomavirus infection	15/71	331/8101	1.22981e-07	1.99844e-06	7.65935e-07	MAPK1/EGFR/ITGA4/TP53/FN1/CREBBP/GRB2/RELA/EP300/CTNNB1/CDK2/IKBKG/HDAC1/MDM2/AKT1	15
hsa04120	Ubiquitin mediated proteolysis	14/71	140/8101	1.1421e-11	3.18157e-10	1.21939e-10	TRAF6/SMURF1/CUL2/CUL1/CUL3/BRCA1/HUWE1/CUL5/UBC/CUL7/UBE2I/MDM2/VHL/RPS27A	14
hsa05206	MicroRNAs in cancer	14/71	310/8101	3.60957e-07	4.14039e-06	1.58687e-06	MAPK1/EGFR/HDAC5/TP53/CREBBP/BRCA1/GRB2/EP300/BMI1/MYC/COMMD3-BMI1/UBE2I/HDAC1/MDM2	14
hsa04010	MAPK signaling pathway	13/71	294/8101	1.27258e-06	1.04878e-05	4.01961e-06	MAPK1/EGFR/NTRK1/TP53/TRAF6/ARRB2/HSPB1/HSPA8/GRB2/RELA/MYC/IKBKG/AKT1	13
hsa05167	Kaposi sarcoma-associated herpesvirus infection	12/71	193/8101	8.89227e-08	1.57636e-06	6.04164e-07	MAPK1/TP53/CREBBP/SRC/RELA/EP300/MYC/CTNNB1/UBC/IKBKG/AKT1/RPS27A	12
hsa05205	Proteoglycans in cancer	12/71	205/8101	1.72481e-07	2.40242e-06	9.20765e-07	MAPK1/EGFR/TP53/FN1/SRC/GRB2/MYC/ESR1/CTNNB1/SMAD2/MDM2/AKT1	12
hsa05166	Human T-cell leukemia virus 1 infection	12/71	219/8101	3.53709e-07	4.14039e-06	1.58687e-06	MAPK1/XPO1/TP53/CREBBP/RELA/EP300/MYC/SMAD2/CDK2/IKBKG/SMAD3/AKT1	12
hsa05131	Shigellosis	12/71	246/8101	1.22732e-06	1.04878e-05	4.01961e-06	MAPK1/EGFR/TP53/TRAF6/SRC/CUL1/RELA/UBC/IKBKG/MDM2/AKT1/RPS27A	12
hsa04919	Thyroid hormone signaling pathway	11/71	121/8101	6.27453e-09	1.35948e-07	5.21043e-08	MAPK1/TP53/CREBBP/SRC/EP300/MYC/ESR1/CTNNB1/HDAC1/MDM2/AKT1	11
hsa05163	Human cytomegalovirus infection	11/71	225/8101	3.50977e-06	2.13877e-05	8.19716e-06	MAPK1/EGFR/TP53/SRC/GRB2/RELA/MYC/CTNNB1/IKBKG/MDM2/AKT1	11
hsa05220	Chronic myeloid leukemia	10/71	76/8101	8.38482e-10	2.0438e-08	7.83318e-09	MAPK1/TP53/GRB2/RELA/MYC/IKBKG/SMAD3/HDAC1/MDM2/AKT1	10
hsa04114	Oocyte meiosis	10/71	129/8101	1.49765e-07	2.24648e-06	8.60998e-07	MAPK1/YWHAG/YWHAE/AR/YWHAB/YWHAQ/YWHAZ/CUL1/CDK1/CDK2	10
hsa05226	Gastric cancer	10/71	149/8101	5.78846e-07	6.27083e-06	2.4034e-06	MAPK1/EGFR/TP53/GRB2/MYC/CTNNB1/SMAD2/CDK2/SMAD3/AKT1	10
hsa04218	Cellular senescence	10/71	156/8101	8.85176e-07	8.63047e-06	3.30776e-06	MAPK1/TP53/RELA/MYC/CDK1/SMAD2/CDK2/SMAD3/MDM2/AKT1	10
hsa05202	Transcriptional misregulation in cancer	10/71	192/8101	5.81814e-06	3.15149e-05	1.20786e-05	NTRK1/TP53/RELA/BMI1/MYC/COMMD3-BMI1/EWSR1/HDAC1/FUS/MDM2	10
hsa05169	Epstein-Barr virus infection	10/71	202/8101	9.12749e-06	4.56374e-05	1.74913e-05	TP53/TRAF6/RELA/MYC/CDK2/IKBKG/SNW1/HDAC1/MDM2/AKT1	10
hsa05022	Pathways of neurodegeneration - multiple diseases	10/71	475/8101	0.00802169	0.0156423	0.00599516	MAPK1/HSPA5/APP/TARDBP/RELA/CTNNB1/UBC/FUS/VCP/RPS27A	10
hsa05210	Colorectal cancer	9/71	86/8101	4.8722e-08	9.5008e-07	3.64133e-07	MAPK1/EGFR/TP53/GRB2/MYC/CTNNB1/SMAD2/SMAD3/AKT1	9
hsa04068	FoxO signaling pathway	9/71	131/8101	1.83245e-06	1.37434e-05	5.26738e-06	MAPK1/EGFR/CREBBP/GRB2/EP300/CDK2/SMAD3/MDM2/AKT1	9
hsa04915	Estrogen signaling pathway	9/71	138/8101	2.8294e-06	1.83911e-05	7.04868e-06	MAPK1/EGFR/SRC/HSPA8/HSP90AA1/HSP90AB1/GRB2/ESR1/AKT1	9
hsa05418	Fluid shear stress and atherosclerosis	9/71	139/8101	3.00432e-06	1.88982e-05	7.24302e-06	TP53/SRC/HSP90AA1/HSP90AB1/RELA/CTNNB1/IKBKG/VCAM1/AKT1	9
hsa04550	Signaling pathways regulating pluripotency of stem cells	9/71	143/8101	3.80049e-06	2.24574e-05	8.60716e-06	MAPK1/GRB2/BMI1/MYC/COMMD3-BMI1/CTNNB1/SMAD2/SMAD3/AKT1	9
hsa05224	Breast cancer	9/71	147/8101	4.77187e-06	2.65862e-05	1.01896e-05	MAPK1/EGFR/TP53/BRCA1/GRB2/MYC/ESR1/CTNNB1/AKT1	9
hsa04390	Hippo signaling pathway	9/71	157/8101	8.18024e-06	4.31121e-05	1.65234e-05	YWHAG/YWHAE/YWHAB/YWHAQ/YWHAZ/MYC/CTNNB1/SMAD2/SMAD3	9
hsa05225	Hepatocellular carcinoma	9/71	168/8101	1.41572e-05	6.90165e-05	2.64517e-05	MAPK1/EGFR/TP53/GRB2/MYC/CTNNB1/SMAD2/SMAD3/AKT1	9
hsa05132	Salmonella infection	9/71	249/8101	0.000298668	0.00100414	0.000384854	MAPK1/TRAF6/HSP90AA1/HSP90AB1/RELA/MYC/CTNNB1/IKBKG/AKT1	9
hsa04144	Endocytosis	9/71	251/8101	0.000316897	0.00102991	0.000394731	EGFR/TRAF6/SRC/SMURF1/ARRB2/HSPA8/SMAD2/SMAD3/MDM2	9
hsa05212	Pancreatic cancer	8/71	76/8101	2.7281e-07	3.54653e-06	1.35927e-06	MAPK1/EGFR/TP53/RELA/SMAD2/IKBKG/SMAD3/AKT1	8
hsa05222	Small cell lung cancer	8/71	92/8101	1.20491e-06	1.04878e-05	4.01961e-06	TP53/FN1/TRAF6/RELA/MYC/CDK2/IKBKG/AKT1	8
hsa04350	TGF-beta signaling pathway	8/71	94/8101	1.42105e-06	1.10842e-05	4.24818e-06	MAPK1/CREBBP/SMURF1/CUL1/EP300/MYC/SMAD2/SMAD3	8
hsa01522	Endocrine resistance	8/71	98/8101	1.95382e-06	1.41109e-05	5.40824e-06	MAPK1/EGFR/TP53/SRC/GRB2/ESR1/MDM2/AKT1	8
hsa04066	HIF-1 signaling pathway	8/71	109/8101	4.36943e-06	2.50599e-05	9.60462e-06	MAPK1/EGFR/CREBBP/CUL2/RELA/EP300/AKT1/VHL	8
hsa04722	Neurotrophin signaling pathway	8/71	119/8101	8.41369e-06	4.31755e-05	1.65477e-05	MAPK1/YWHAE/NTRK1/TP53/TRAF6/GRB2/RELA/AKT1	8
hsa04926	Relaxin signaling pathway	8/71	129/8101	1.52536e-05	7.25476e-05	2.7805e-05	MAPK1/EGFR/SRC/ARRB2/GRB2/RELA/SMAD2/AKT1	8
hsa05135	Yersinia infection	8/71	137/8101	2.36575e-05	0.000106136	4.06785e-05	MAPK1/ITGA4/FN1/TRAF6/SRC/RELA/IKBKG/AKT1	8
hsa04510	Focal adhesion	8/71	201/8101	0.000347968	0.00109441	0.000419452	MAPK1/EGFR/ITGA4/FN1/SRC/GRB2/CTNNB1/AKT1	8
hsa05170	Human immunodeficiency virus 1 infection	8/71	212/8101	0.000497322	0.00142614	0.000546592	MAPK1/TRAF6/CUL1/RELA/CDK1/CUL5/IKBKG/AKT1	8
hsa05213	Endometrial cancer	7/71	58/8101	6.19352e-07	6.35651e-06	2.43623e-06	MAPK1/EGFR/TP53/GRB2/MYC/CTNNB1/AKT1	7
hsa05211	Renal cell carcinoma	7/71	69/8101	2.05904e-06	1.43398e-05	5.49594e-06	MAPK1/CREBBP/CUL2/GRB2/EP300/AKT1/VHL	7
hsa04520	Adherens junction	7/71	71/8101	2.50307e-06	1.6831e-05	6.45075e-06	MAPK1/EGFR/CREBBP/SRC/EP300/CTNNB1/SMAD3	7
hsa04933	AGE-RAGE signaling pathway in diabetic complications	7/71	100/8101	2.46375e-05	0.000106762	4.09184e-05	MAPK1/FN1/RELA/SMAD2/SMAD3/VCAM1/AKT1	7
hsa04659	Th17 cell differentiation	7/71	107/8101	3.82318e-05	0.000155317	5.95276e-05	MAPK1/HSP90AA1/HSP90AB1/RELA/SMAD2/IKBKG/SMAD3	7
hsa05162	Measles	7/71	139/8101	0.000200374	0.000737225	0.000282553	TP53/TRAF6/HSPA8/RELA/CDK2/IKBKG/AKT1	7
hsa03040	Spliceosome	7/71	151/8101	0.000333302	0.00106547	0.00040836	HSPA8/CDC5L/SNW1/U2AF2/FUS/HNRNPA1/HNRNPU	7
hsa04310	Wnt signaling pathway	7/71	166/8101	0.000590534	0.00162189	0.000621614	TP53/CREBBP/CUL1/EP300/MYC/CTNNB1/SMAD3	7
hsa04141	Protein processing in endoplasmic reticulum	7/71	171/8101	0.000704812	0.00188272	0.000721581	HSPA5/HSPA8/CUL1/HSP90AA1/HSP90AB1/FBXO6/VCP	7
hsa05164	Influenza A	7/71	172/8101	0.000729644	0.00189707	0.000727084	MAPK1/XPO1/CREBBP/RELA/EP300/IKBKG/AKT1	7
hsa05152	Tuberculosis	7/71	180/8101	0.000954298	0.00241673	0.000926249	MAPK1/CREBBP/TRAF6/SRC/RELA/EP300/AKT1	7
hsa04621	NOD-like receptor signaling pathway	7/71	181/8101	0.000985842	0.0024559	0.000941261	MAPK1/YWHAE/TRAF6/HSP90AA1/HSP90AB1/RELA/IKBKG	7
hsa04062	Chemokine signaling pathway	7/71	192/8101	0.00139015	0.00326602	0.00125176	MAPK1/SRC/ARRB2/GRB2/RELA/IKBKG/AKT1	7
hsa04014	Ras signaling pathway	7/71	232/8101	0.00404247	0.00821127	0.0031471	MAPK1/EGFR/NTRK1/GRB2/RELA/IKBKG/AKT1	7
hsa05219	Bladder cancer	6/71	41/8101	1.29081e-06	1.04878e-05	4.01961e-06	MAPK1/EGFR/TP53/SRC/MYC/MDM2	6
hsa05221	Acute myeloid leukemia	6/71	67/8101	2.39487e-05	0.000106136	4.06785e-05	MAPK1/GRB2/RELA/MYC/IKBKG/AKT1	6
hsa04917	Prolactin signaling pathway	6/71	70/8101	3.08214e-05	0.000127876	4.90106e-05	MAPK1/SRC/GRB2/RELA/ESR1/AKT1	6
hsa05230	Central carbon metabolism in cancer	6/71	70/8101	3.08214e-05	0.000127876	4.90106e-05	MAPK1/EGFR/NTRK1/TP53/MYC/AKT1	6
hsa05214	Glioma	6/71	75/8101	4.57317e-05	0.000181993	6.97518e-05	MAPK1/EGFR/TP53/GRB2/MDM2/AKT1	6
hsa04012	ErbB signaling pathway	6/71	85/8101	9.27224e-05	0.000361617	0.000138596	MAPK1/EGFR/SRC/GRB2/MYC/AKT1	6
hsa05235	PD-L1 expression and PD-1 checkpoint pathway in cancer	6/71	89/8101	0.000119855	0.000458269	0.000175639	MAPK1/EGFR/TRAF6/RELA/IKBKG/AKT1	6
hsa04657	IL-17 signaling pathway	6/71	94/8101	0.000162257	0.000608463	0.000233203	MAPK1/TRAF6/HSP90AA1/HSP90AB1/RELA/IKBKG	6
hsa04914	Progesterone-mediated oocyte maturation	6/71	100/8101	0.00022795	0.000823154	0.000315487	MAPK1/HSP90AA1/HSP90AB1/CDK1/CDK2/AKT1	6
hsa05142	Chagas disease	6/71	102/8101	0.000253978	0.000899158	0.000344616	MAPK1/TRAF6/RELA/SMAD2/IKBKG/AKT1	6
hsa04625	C-type lectin receptor signaling pathway	6/71	104/8101	0.000282292	0.000965735	0.000370133	MAPK1/SRC/RELA/IKBKG/MDM2/AKT1	6
hsa05145	Toxoplasmosis	6/71	112/8101	0.000421274	0.0012501	0.000479122	MAPK1/TRAF6/HSPA8/RELA/IKBKG/AKT1	6
hsa04380	Osteoclast differentiation	6/71	128/8101	0.000855672	0.00219548	0.000841451	MAPK1/TRAF6/GRB2/RELA/IKBKG/AKT1	6
hsa04210	Apoptosis	6/71	136/8101	0.00117361	0.00282537	0.00108287	MAPK1/NTRK1/TP53/RELA/IKBKG/AKT1	6
hsa04630	JAK-STAT signaling pathway	6/71	162/8101	0.00285693	0.00612199	0.00234635	EGFR/CREBBP/GRB2/EP300/MYC/AKT1	6
hsa04613	Neutrophil extracellular trap formation	6/71	190/8101	0.00622658	0.0125173	0.00479747	MAPK1/HDAC5/SRC/RELA/HDAC1/AKT1	6
hsa05171	Coronavirus disease - COVID-19	6/71	232/8101	0.015728	0.0294901	0.0113025	MAPK1/EGFR/TRAF6/RELA/IKBKG/RPS27A	6
hsa05216	Thyroid cancer	5/71	37/8101	1.57188e-05	7.29802e-05	2.79708e-05	MAPK1/NTRK1/TP53/MYC/CTNNB1	5
hsa04137	Mitophagy - animal	5/71	68/8101	0.000304598	0.00100672	0.000385843	TP53/SRC/RELA/UBC/RPS27A	5
hsa05218	Melanoma	5/71	72/8101	0.000397914	0.00121239	0.000464669	MAPK1/EGFR/TP53/MDM2/AKT1	5
hsa05223	Non-small cell lung cancer	5/71	72/8101	0.000397914	0.00121239	0.000464669	MAPK1/EGFR/TP53/GRB2/AKT1	5
hsa01524	Platinum drug resistance	5/71	73/8101	0.00042429	0.0012501	0.000479122	MAPK1/TP53/BRCA1/MDM2/AKT1	5
hsa05140	Leishmaniasis	5/71	77/8101	0.000543207	0.00153515	0.00058837	MAPK1/ITGA4/TRAF6/EEF1A1/RELA	5
hsa04612	Antigen processing and presentation	5/71	78/8101	0.000576499	0.00160596	0.00061551	HSPA4/HSPA5/HSPA8/HSP90AA1/HSP90AB1	5
hsa01521	EGFR tyrosine kinase inhibitor resistance	5/71	79/8101	0.000611302	0.00165561	0.000634538	MAPK1/EGFR/SRC/GRB2/AKT1	5
hsa04662	B cell receptor signaling pathway	5/71	82/8101	0.000725215	0.00189707	0.000727084	MAPK1/GRB2/RELA/IKBKG/AKT1	5
hsa04540	Gap junction	5/71	88/8101	0.000999861	0.0024559	0.000941261	MAPK1/EGFR/SRC/GRB2/CDK1	5
hsa04064	NF-kappa B signaling pathway	5/71	104/8101	0.0021068	0.00456474	0.00174951	TRAF6/RELA/IKBKG/UBE2I/VCAM1	5
hsa04620	Toll-like receptor signaling pathway	5/71	104/8101	0.0021068	0.00456474	0.00174951	MAPK1/TRAF6/RELA/IKBKG/AKT1	5
hsa04660	T cell receptor signaling pathway	5/71	104/8101	0.0021068	0.00456474	0.00174951	MAPK1/GRB2/RELA/IKBKG/AKT1	5
hsa04668	TNF signaling pathway	5/71	112/8101	0.00291204	0.00617225	0.00236561	MAPK1/RELA/IKBKG/VCAM1/AKT1	5
hsa04935	Growth hormone synthesis, secretion and action	5/71	119/8101	0.00378192	0.00776289	0.00297525	MAPK1/CREBBP/GRB2/EP300/AKT1	5
hsa04371	Apelin signaling pathway	5/71	137/8101	0.00685396	0.013638	0.00522698	MAPK1/HDAC5/SMAD2/SMAD3/AKT1	5
hsa03013	RNA transport	5/71	186/8101	0.0232315	0.0401101	0.0153729	XPO1/TARDBP/EEF1A1/UBE2I/FUS	5
hsa05130	Pathogenic Escherichia coli infection	5/71	197/8101	0.0288648	0.0489446	0.0187588	MAPK1/TRAF6/SRC/RELA/IKBKG	5
hsa03030	DNA replication	4/71	36/8101	0.00025822	0.000899158	0.000344616	RPA1/RPA3/RPA2/MCM2	4
hsa03440	Homologous recombination	4/71	41/8101	0.000429522	0.0012501	0.000479122	RPA1/RPA3/RPA2/BRCA1	4
hsa03460	Fanconi anemia pathway	4/71	54/8101	0.00123123	0.00292793	0.00112218	RPA1/RPA3/RPA2/BRCA1	4
hsa04340	Hedgehog signaling pathway	4/71	56/8101	0.00141125	0.00327611	0.00125562	SMURF1/ARRB2/CUL1/CUL3	4
hsa05134	Legionellosis	4/71	57/8101	0.00150781	0.00345909	0.00132575	HSPA8/EEF1A1/RELA/VCP	4
hsa04330	Notch signaling pathway	4/71	59/8101	0.00171459	0.00384304	0.0014729	CREBBP/EP300/SNW1/HDAC1	4
hsa04370	VEGF signaling pathway	4/71	59/8101	0.00171459	0.00384304	0.0014729	MAPK1/SRC/HSPB1/AKT1	4
hsa05120	Epithelial cell signaling in Helicobacter pylori infection	4/71	70/8101	0.00321353	0.00673805	0.00258246	EGFR/SRC/RELA/IKBKG	4
hsa04115	p53 signaling pathway	4/71	73/8101	0.00374043	0.00775941	0.00297392	TP53/CDK1/CDK2/MDM2	4
hsa04912	GnRH signaling pathway	4/71	93/8101	0.00880371	0.0169973	0.00651447	MAPK1/EGFR/SRC/GRB2	4
hsa05231	Choline metabolism in cancer	4/71	98/8101	0.0105425	0.0201548	0.00772464	MAPK1/EGFR/GRB2/AKT1	4
hsa04916	Melanogenesis	4/71	101/8101	0.0116855	0.022123	0.00847897	MAPK1/CREBBP/EP300/CTNNB1	4
hsa04071	Sphingolipid signaling pathway	4/71	119/8101	0.0202178	0.0365044	0.0139909	MAPK1/TP53/RELA/AKT1	4
hsa03430	Mismatch repair	3/71	23/8101	0.00100755	0.0024559	0.000941261	RPA1/RPA3/RPA2	3
hsa03420	Nucleotide excision repair	3/71	47/8101	0.00793987	0.0156391	0.00599395	RPA1/RPA3/RPA2	3
hsa04213	Longevity regulating pathway - multiple species	3/71	62/8101	0.0168727	0.0313351	0.0120097	HSPA8/HDAC1/AKT1	3
hsa04929	GnRH secretion	3/71	64/8101	0.0183591	0.0337738	0.0129443	MAPK1/ARRB2/AKT1	3
hsa05321	Inflammatory bowel disease	3/71	65/8101	0.0191288	0.0348609	0.013361	RELA/SMAD2/SMAD3	3
hsa04720	Long-term potentiation	3/71	67/8101	0.0207213	0.0370703	0.0142078	MAPK1/CREBBP/EP300	3
hsa04664	Fc epsilon RI signaling pathway	3/71	68/8101	0.0215442	0.0381921	0.0146377	MAPK1/GRB2/AKT1	3
hsa04920	Adipocytokine signaling pathway	3/71	69/8101	0.0223849	0.0393248	0.0150719	RELA/IKBKG/AKT1	3
hsa04622	RIG-I-like receptor signaling pathway	3/71	70/8101	0.0232433	0.0401101	0.0153729	TRAF6/RELA/IKBKG	3
hsa05133	Pertussis	3/71	76/8101	0.0287666	0.0489446	0.0187588	MAPK1/TRAF6/RELA	3
hsa05100	Bacterial invasion of epithelial cells	3/71	77/8101	0.0297492	0.0498349	0.0191	FN1/SRC/CTNNB1	3
hsa01523	Antifolate resistance	2/71	31/8101	0.0299009	0.0498349	0.0191	RELA/IKBKG	2
