# Supplementary material for: Integrated Network Pharmacology and Comprehensive Bioinformatics Identifying the Mechanisms and Molecular Targets of Yizhiqingxin Formula for Treatment of Comorbidity With Alzheimer’s Disease and Depression
Source: Front Pharmacol. 2022 Apr 25;13:853375. doi: 10.3389/fphar.2022.853375 (PMC9081443; doi:10.3389/fphar.2022.853375)
Supplement: Supplementary file 8 [file Table7.XLSX]

## Sheet: KEGG
Category	Term	Description	Count	%	PValue	Genes	List Total	Pop Hits	Pop Total	Fold Enrichment	Bonferroni	Benjamini	FDR
KEGG_PATHWAY	hsa04110	Cell cycle	17	20.9877	5.3176e-15	YWHAE, SMAD2, CREBBP, SMAD3, YWHAB, HDAC1, CUL1, YWHAZ, YWHAQ, MYC, CDK2, MDM2, CDK1, EP300, TP53, YWHAG, MCM2	71	126	8112	15.4152	1.07114e-12	1.06884e-12	5.42395e-13
KEGG_PATHWAY	hsa05215	Prostate cancer	15	18.5185	5.19825e-14	CREBBP, HSP90AA1, HSP90AB1, EGFR, RELA, AR, CDK2, MDM2, AKT1, EP300, MAPK1, CTNNB1, GRB2, IKBKG, TP53	71	97	8112	17.6681	1.04436e-11	3.7657e-12	1.91095e-12
KEGG_PATHWAY	hsa05203	Viral carcinogenesis	19	23.4568	5.62045e-14	YWHAE, HDAC5, CREBBP, YWHAB, HDAC1, SRC, YWHAZ, RELA, SNW1, YWHAQ, CDK2, MDM2, CDK1, EP300, MAPK1, GRB2, IKBKG, TP53, YWHAG	71	204	8112	10.6413	1.12916e-11	3.7657e-12	1.91095e-12
KEGG_PATHWAY	hsa05200	Pathways in cancer	26	32.0988	5.79292e-13	HSP90AB1, HDAC1, CUL2, CUL1, RELA, EGFR, MYC, AKT1, MAPK1, EP300, VHL, IKBKG, NTRK1, SMAD2, CREBBP, HSP90AA1, SMAD3, FN1, ESR1, AR, TRAF6, CDK2, MDM2, CTNNB1, GRB2, TP53	71	531	8112	5.59433	1.16442e-10	2.91094e-11	1.4772e-11
KEGG_PATHWAY	hsa05160	Hepatitis C	16	19.7531	2.94504e-12	YWHAE, YWHAB, YWHAZ, EGFR, RELA, YWHAQ, MYC, TRAF6, CDK2, AKT1, MAPK1, CTNNB1, GRB2, IKBKG, TP53, YWHAG	71	157	8112	11.6437	5.91963e-10	1.1839e-10	6.00788e-11
KEGG_PATHWAY	hsa05161	Hepatitis B	16	19.7531	4.66463e-12	CREBBP, SMAD3, YWHAB, SRC, YWHAZ, RELA, YWHAQ, MYC, TRAF6, CDK2, AKT1, EP300, MAPK1, GRB2, IKBKG, TP53	71	162	8112	11.2843	9.37585e-10	1.56265e-10	7.92987e-11
KEGG_PATHWAY	hsa04151	PI3K-Akt signaling pathway	21	25.9259	8.09386e-12	YWHAE, NTRK1, HSP90AA1, HSP90AB1, ITGA4, YWHAB, FN1, BRCA1, YWHAZ, EGFR, RELA, YWHAQ, MYC, CDK2, MDM2, AKT1, MAPK1, GRB2, IKBKG, TP53, YWHAG	71	354	8112	6.77775	1.62687e-09	2.3241e-10	1.17939e-10
KEGG_PATHWAY	hsa04120	Ubiquitin mediated proteolysis	14	17.284	1.68475e-10	CUL7, UBE2I, CUL5, SMURF1, CUL3, CUL2, CUL1, HUWE1, BRCA1, TRAF6, UBC, MDM2, VHL, RPS27A	71	142	8112	11.2644	3.38635e-08	4.23294e-09	2.14806e-09
KEGG_PATHWAY	hsa05220	Chronic myeloid leukemia	10	12.3457	1.40703e-08	SMAD3, HDAC1, MYC, MDM2, MAPK1, AKT1, GRB2, IKBKG, TP53, RELA	71	76	8112	15.0334	2.82813e-06	3.14237e-07	1.59464e-07
KEGG_PATHWAY	hsa04919	Thyroid hormone signaling pathway	11	13.5802	6.99715e-08	CREBBP, HDAC1, SRC, MYC, MDM2, EP300, MAPK1, CTNNB1, AKT1, ESR1, TP53	71	121	8112	10.3867	1.40642e-05	1.40643e-06	7.1371e-07
KEGG_PATHWAY	hsa05417	Lipid and atherosclerosis	13	16.0494	2.42907e-07	HSPA8, HSP90AA1, VCAM1, HSP90AB1, HSPA5, HSPA4, SRC, RELA, TRAF6, AKT1, MAPK1, IKBKG, TP53	71	215	8112	6.90835	4.88231e-05	4.43857e-06	2.25241e-06
KEGG_PATHWAY	hsa05210	Colorectal cancer	9	11.1111	6.34459e-07	SMAD2, SMAD3, MYC, MAPK1, CTNNB1, AKT1, GRB2, TP53, EGFR	71	86	8112	11.9568	0.000127518	9.99464e-06	5.07191e-06
KEGG_PATHWAY	hsa05165	Human papillomavirus infection	15	18.5185	6.55081e-07	CREBBP, ITGA4, HDAC1, FN1, EGFR, RELA, CDK2, MDM2, AKT1, EP300, MAPK1, CTNNB1, GRB2, IKBKG, TP53	71	331	8112	5.17765	0.000131663	9.99464e-06	5.07191e-06
KEGG_PATHWAY	hsa05167	Kaposi sarcoma-associated herpesvirus infection	12	14.8148	6.96144e-07	CREBBP, SRC, MYC, UBC, EP300, MAPK1, CTNNB1, AKT1, IKBKG, RPS27A, TP53, RELA	71	194	8112	7.06723	0.000139915	9.99464e-06	5.07191e-06
KEGG_PATHWAY	hsa05205	Proteoglycans in cancer	12	14.8148	1.20405e-06	SMAD2, SRC, MYC, MDM2, FN1, MAPK1, CTNNB1, AKT1, GRB2, ESR1, TP53, EGFR	71	205	8112	6.68801	0.000241986	1.61343e-05	8.18757e-06
KEGG_PATHWAY	hsa04114	Oocyte meiosis	10	12.3457	1.60425e-06	YWHAE, AR, YWHAQ, YWHAB, CDK2, CUL1, CDK1, MAPK1, YWHAZ, YWHAG	71	131	8112	8.72164	0.000322403	1.98228e-05	1.00593e-05
KEGG_PATHWAY	hsa05207	Chemical carcinogenesis - receptor activation	12	14.8148	1.67655e-06	AR, HSP90AA1, HSP90AB1, SRC, MYC, MAPK1, AKT1, GRB2, ARRB2, ESR1, RELA, EGFR	71	212	8112	6.46718	0.00033693	1.98228e-05	1.00593e-05
KEGG_PATHWAY	hsa05206	MicroRNAs in cancer	14	17.284	1.91956e-06	HDAC5, CREBBP, UBE2I, HDAC1, BRCA1, BMI1, EGFR, MYC, MDM2, COMMD3-BMI1, EP300, MAPK1, GRB2, TP53	71	310	8112	5.15984	0.000385758	2.14351e-05	1.08775e-05
KEGG_PATHWAY	hsa05166	Human T-cell leukemia virus 1 infection	12	14.8148	2.63263e-06	SMAD2, CREBBP, SMAD3, XPO1, MYC, CDK2, EP300, MAPK1, AKT1, IKBKG, TP53, RELA	71	222	8112	6.17587	0.00052902	2.78505e-05	1.41331e-05
KEGG_PATHWAY	hsa05212	Pancreatic cancer	8	9.87654	3.57765e-06	SMAD2, SMAD3, MAPK1, AKT1, IKBKG, TP53, RELA, EGFR	71	76	8112	12.0267	0.00071885	3.59554e-05	1.8246e-05
KEGG_PATHWAY	hsa05226	Gastric cancer	10	12.3457	4.67883e-06	SMAD2, SMAD3, MYC, CDK2, MAPK1, CTNNB1, AKT1, GRB2, TP53, EGFR	71	149	8112	7.66802	0.000940006	4.47831e-05	2.27258e-05
KEGG_PATHWAY	hsa04010	MAPK signaling pathway	13	16.0494	6.63599e-06	NTRK1, HSPA8, HSPB1, ARRB2, EGFR, RELA, MYC, TRAF6, AKT1, MAPK1, GRB2, IKBKG, TP53	71	294	8112	5.05203	0.00133295	5.95891e-05	3.02392e-05
KEGG_PATHWAY	hsa04218	Cellular senescence	10	12.3457	6.81865e-06	SMAD2, SMAD3, MYC, CDK2, MDM2, CDK1, MAPK1, AKT1, TP53, RELA	71	156	8112	7.32394	0.00136961	5.95891e-05	3.02392e-05
KEGG_PATHWAY	hsa05131	Shigellosis	12	14.8148	7.37363e-06	SRC, TRAF6, UBC, MDM2, CUL1, MAPK1, AKT1, IKBKG, RPS27A, TP53, RELA, EGFR	71	247	8112	5.55078	0.00148101	6.17541e-05	3.13379e-05
KEGG_PATHWAY	hsa05213	Endometrial cancer	7	8.64198	9.44088e-06	MYC, MAPK1, CTNNB1, AKT1, GRB2, TP53, EGFR	71	58	8112	13.7892	0.00189583	7.59047e-05	3.85188e-05
KEGG_PATHWAY	hsa05222	Small cell lung cancer	8	9.87654	1.28541e-05	MYC, TRAF6, CDK2, FN1, AKT1, IKBKG, TP53, RELA	71	92	8112	9.93509	0.00258035	9.93718e-05	5.04275e-05
KEGG_PATHWAY	hsa04350	TGF-beta signaling pathway	8	9.87654	1.48153e-05	SMAD2, CREBBP, SMAD3, SMURF1, MYC, CUL1, EP300, MAPK1	71	94	8112	9.7237	0.00297346	0.000109159	5.53942e-05
KEGG_PATHWAY	hsa04068	FoxO signaling pathway	9	11.1111	1.52063e-05	CREBBP, SMAD3, CDK2, MDM2, EP300, MAPK1, AKT1, GRB2, EGFR	71	131	8112	7.84948	0.00305182	0.000109159	5.53942e-05
KEGG_PATHWAY	hsa01522	Endocrine resistance	8	9.87654	1.94849e-05	SRC, MDM2, MAPK1, AKT1, GRB2, ESR1, TP53, EGFR	71	98	8112	9.32682	0.00390883	0.00013505	6.85329e-05
KEGG_PATHWAY	hsa05163	Human cytomegalovirus infection	11	13.5802	2.03739e-05	SRC, MYC, MDM2, MAPK1, CTNNB1, AKT1, GRB2, IKBKG, TP53, RELA, EGFR	71	225	8112	5.58573	0.00408683	0.000136505	6.92713e-05
KEGG_PATHWAY	hsa04915	Estrogen signaling pathway	9	11.1111	2.22324e-05	HSPA8, HSP90AA1, HSP90AB1, SRC, MAPK1, AKT1, GRB2, ESR1, EGFR	71	138	8112	7.45132	0.00445879	0.000144152	7.31518e-05
KEGG_PATHWAY	hsa05418	Fluid shear stress and atherosclerosis	9	11.1111	2.34293e-05	HSP90AA1, VCAM1, HSP90AB1, SRC, CTNNB1, AKT1, IKBKG, TP53, RELA	71	139	8112	7.39771	0.00469828	0.000147166	7.4681e-05
KEGG_PATHWAY	hsa05219	Bladder cancer	6	7.40741	2.43802e-05	SRC, MYC, MDM2, MAPK1, TP53, EGFR	71	41	8112	16.72	0.00488849	0.000148497	7.53569e-05
KEGG_PATHWAY	hsa05211	Renal cell carcinoma	7	8.64198	2.59535e-05	CREBBP, CUL2, EP300, MAPK1, AKT1, GRB2, VHL	71	69	8112	11.5909	0.00520314	0.000153431	7.78605e-05
KEGG_PATHWAY	hsa04550	Signaling pathways regulating pluripotency of stem cells	9	11.1111	2.87731e-05	SMAD2, SMAD3, MYC, COMMD3-BMI1, MAPK1, CTNNB1, AKT1, GRB2, BMI1	71	143	8112	7.19078	0.00576679	0.00016524	8.38531e-05
KEGG_PATHWAY	hsa04520	Adherens junction	7	8.64198	3.05898e-05	CREBBP, SMAD3, SRC, EP300, MAPK1, CTNNB1, EGFR	71	71	8112	11.2644	0.00612978	0.000170793	8.66711e-05
KEGG_PATHWAY	hsa05224	Breast cancer	9	11.1111	3.51038e-05	MYC, MAPK1, CTNNB1, AKT1, GRB2, BRCA1, ESR1, TP53, EGFR	71	147	8112	6.99511	0.00703114	0.000190699	9.67725e-05
KEGG_PATHWAY	hsa05202	Transcriptional misregulation in cancer	10	12.3457	3.61256e-05	NTRK1, EWSR1, FUS, HDAC1, MYC, MDM2, COMMD3-BMI1, BMI1, TP53, RELA	71	192	8112	5.9507	0.00723508	0.000191085	9.69687e-05
KEGG_PATHWAY	hsa04066	HIF-1 signaling pathway	8	9.87654	3.89338e-05	CREBBP, CUL2, EP300, MAPK1, AKT1, VHL, RELA, EGFR	71	109	8112	8.38558	0.0077953	0.000200659	0.000101827
KEGG_PATHWAY	hsa05169	Epstein-Barr virus infection	10	12.3457	5.37903e-05	SNW1, HDAC1, MYC, TRAF6, CDK2, MDM2, AKT1, IKBKG, TP53, RELA	71	202	8112	5.65611	0.0107539	0.000270296	0.000137165
KEGG_PATHWAY	hsa04390	Hippo signaling pathway	9	11.1111	5.62028e-05	SMAD2, YWHAE, SMAD3, YWHAQ, YWHAB, MYC, CTNNB1, YWHAZ, YWHAG	71	157	8112	6.54956	0.0112335	0.000275531	0.000139822
KEGG_PATHWAY	hsa04722	Neurotrophin signaling pathway	8	9.87654	6.83706e-05	NTRK1, YWHAE, TRAF6, MAPK1, AKT1, GRB2, TP53, RELA	71	119	8112	7.68091	0.013649	0.000327202	0.000166043
KEGG_PATHWAY	hsa05225	Hepatocellular carcinoma	9	11.1111	9.06971e-05	SMAD2, SMAD3, MYC, MAPK1, CTNNB1, AKT1, GRB2, TP53, EGFR	71	168	8112	6.12072	0.0180658	0.000423956	0.000215142
KEGG_PATHWAY	hsa04926	Relaxin signaling pathway	8	9.87654	0.000113952	SMAD2, SRC, MAPK1, AKT1, GRB2, ARRB2, RELA, EGFR	71	129	8112	7.08549	0.0226452	0.000520552	0.000264161
KEGG_PATHWAY	hsa05135	Yersinia infection	8	9.87654	0.000166045	ITGA4, SRC, TRAF6, FN1, MAPK1, AKT1, IKBKG, RELA	71	137	8112	6.67174	0.0328268	0.000741666	0.000376368
KEGG_PATHWAY	hsa04933	AGE-RAGE signaling pathway in diabetic complications	7	8.64198	0.000209241	SMAD2, VCAM1, SMAD3, FN1, MAPK1, AKT1, RELA	71	100	8112	7.99775	0.0411895	0.000914291	0.000463969
KEGG_PATHWAY	hsa05221	Acute myeloid leukemia	6	7.40741	0.000264149	MYC, MAPK1, AKT1, GRB2, IKBKG, RELA	71	67	8112	10.2317	0.0517157	0.00112966	0.000573259
KEGG_PATHWAY	hsa05216	Thyroid cancer	5	6.17284	0.000270901	NTRK1, MYC, MAPK1, CTNNB1, TP53	71	37	8112	15.4397	0.0530021	0.0011344	0.000575664
KEGG_PATHWAY	hsa04659	Th17 cell differentiation	7	8.64198	0.000318204	SMAD2, HSP90AA1, SMAD3, HSP90AB1, MAPK1, IKBKG, RELA	71	108	8112	7.40532	0.0619661	0.00127884	0.000648963
KEGG_PATHWAY	hsa05230	Central carbon metabolism in cancer	6	7.40741	0.000324482	NTRK1, MYC, MAPK1, AKT1, TP53, EGFR	71	70	8112	9.79316	0.0631493	0.00127884	0.000648963
KEGG_PATHWAY	hsa04917	Prolactin signaling pathway	6	7.40741	0.000324482	SRC, MAPK1, AKT1, GRB2, ESR1, RELA	71	70	8112	9.79316	0.0631493	0.00127884	0.000648963
KEGG_PATHWAY	hsa05214	Glioma	6	7.40741	0.00044757	MDM2, MAPK1, AKT1, GRB2, TP53, EGFR	71	75	8112	9.14028	0.0860521	0.00173003	0.000877925
KEGG_PATHWAY	hsa04012	ErbB signaling pathway	6	7.40741	0.000795851	SRC, MYC, MAPK1, AKT1, GRB2, EGFR	71	85	8112	8.06495	0.147882	0.00301823	0.00153164
KEGG_PATHWAY	hsa05235	PD-L1 expression and PD-1 checkpoint pathway in cancer	6	7.40741	0.000980655	TRAF6, MAPK1, AKT1, IKBKG, RELA, EGFR	71	89	8112	7.70248	0.17898	0.00365022	0.00185235
KEGG_PATHWAY	hsa05162	Measles	7	8.64198	0.00121124	HSPA8, TRAF6, CDK2, AKT1, IKBKG, TP53, RELA	71	139	8112	5.75377	0.216204	0.00442652	0.0022463
KEGG_PATHWAY	hsa04657	IL-17 signaling pathway	6	7.40741	0.00125447	HSP90AA1, HSP90AB1, TRAF6, MAPK1, IKBKG, RELA	71	94	8112	7.29278	0.222994	0.00450265	0.00228493
KEGG_PATHWAY	hsa05132	Salmonella infection	9	11.1111	0.00128312	HSP90AA1, HSP90AB1, MYC, TRAF6, MAPK1, CTNNB1, AKT1, IKBKG, RELA	71	249	8112	4.12965	0.227461	0.0045247	0.00229612
KEGG_PATHWAY	hsa04144	Endocytosis	9	11.1111	0.00135058	SMAD2, HSPA8, SMAD3, SMURF1, SRC, TRAF6, MDM2, ARRB2, EGFR	71	251	8112	4.09674	0.23788	0.00468047	0.00237516
KEGG_PATHWAY	hsa03040	Spliceosome	7	8.64198	0.00161524	HSPA8, SNW1, FUS, U2AF2, HNRNPU, CDC5L, HNRNPA1	71	147	8112	5.44064	0.277419	0.00550276	0.00279245
KEGG_PATHWAY	hsa04510	Focal adhesion	8	9.87654	0.00165227	ITGA4, SRC, FN1, MAPK1, CTNNB1, AKT1, GRB2, EGFR	71	201	8112	4.5474	0.282787	0.00553512	0.00280887
KEGG_PATHWAY	hsa05142	Chagas disease	6	7.40741	0.00180506	SMAD2, TRAF6, MAPK1, AKT1, IKBKG, RELA	71	102	8112	6.7208	0.304514	0.00585189	0.00296961
KEGG_PATHWAY	hsa04914	Progesterone-mediated oocyte maturation	6	7.40741	0.00180506	HSP90AA1, HSP90AB1, CDK2, CDK1, MAPK1, AKT1	71	102	8112	6.7208	0.304514	0.00585189	0.00296961
KEGG_PATHWAY	hsa04625	C-type lectin receptor signaling pathway	6	7.40741	0.0019667	SRC, MDM2, MAPK1, AKT1, IKBKG, RELA	71	104	8112	6.59155	0.326788	0.00627469	0.00318417
KEGG_PATHWAY	hsa05170	Human immunodeficiency virus 1 infection	8	9.87654	0.00223862	CUL5, TRAF6, CUL1, CDK1, MAPK1, AKT1, IKBKG, RELA	71	212	8112	4.31145	0.362669	0.00703066	0.0035678
KEGG_PATHWAY	hsa05145	Toxoplasmosis	6	7.40741	0.00272075	HSPA8, TRAF6, MAPK1, AKT1, IKBKG, RELA	71	112	8112	6.12072	0.421673	0.0084134	0.00426949
KEGG_PATHWAY	hsa04310	Wnt signaling pathway	7	8.64198	0.003073	CREBBP, SMAD3, MYC, CUL1, EP300, CTNNB1, TP53	71	167	8112	4.78907	0.461315	0.00935868	0.00474918
KEGG_PATHWAY	hsa04137	Mitophagy - animal	5	6.17284	0.00336436	SRC, UBC, RPS27A, TP53, RELA	71	72	8112	7.93427	0.492052	0.00978185	0.00496392
KEGG_PATHWAY	hsa05218	Melanoma	5	6.17284	0.00336436	MDM2, MAPK1, AKT1, TP53, EGFR	71	72	8112	7.93427	0.492052	0.00978185	0.00496392
KEGG_PATHWAY	hsa05223	Non-small cell lung cancer	5	6.17284	0.00336436	MAPK1, AKT1, GRB2, TP53, EGFR	71	72	8112	7.93427	0.492052	0.00978185	0.00496392
KEGG_PATHWAY	hsa04141	Protein processing in endoplasmic reticulum	7	8.64198	0.00345528	HSPA8, VCP, HSP90AA1, HSP90AB1, HSPA5, CUL1, FBXO6	71	171	8112	4.67704	0.501282	0.00978185	0.00496392
KEGG_PATHWAY	hsa05164	Influenza A	7	8.64198	0.00345528	CREBBP, XPO1, EP300, MAPK1, AKT1, IKBKG, RELA	71	171	8112	4.67704	0.501282	0.00978185	0.00496392
KEGG_PATHWAY	hsa01524	Platinum drug resistance	5	6.17284	0.00353651	MDM2, MAPK1, AKT1, BRCA1, TP53	71	73	8112	7.82558	0.509387	0.00986692	0.0050071
KEGG_PATHWAY	hsa03030	DNA replication	4	4.93827	0.00358351	RPA3, RPA1, RPA2, MCM2	71	36	8112	12.6948	0.514016	0.00986692	0.0050071
KEGG_PATHWAY	hsa05140	Leishmaniasis	5	6.17284	0.00428512	EEF1A1, ITGA4, TRAF6, MAPK1, RELA	71	77	8112	7.41906	0.578173	0.0116393	0.00590651
KEGG_PATHWAY	hsa05152	Tuberculosis	7	8.64198	0.00444425	CREBBP, SRC, TRAF6, EP300, MAPK1, AKT1, RELA	71	180	8112	4.44319	0.591509	0.0118689	0.00602302
KEGG_PATHWAY	hsa04612	Antigen processing and presentation	5	6.17284	0.00448774	HSPA8, HSP90AA1, HSP90AB1, HSPA5, HSPA4	71	78	8112	7.32394	0.59508	0.0118689	0.00602302
KEGG_PATHWAY	hsa01521	EGFR tyrosine kinase inhibitor resistance	5	6.17284	0.00469673	SRC, MAPK1, AKT1, GRB2, EGFR	71	79	8112	7.23124	0.611813	0.0122603	0.00622164
KEGG_PATHWAY	hsa04380	Osteoclast differentiation	6	7.40741	0.00482627	TRAF6, MAPK1, AKT1, GRB2, IKBKG, RELA	71	128	8112	5.35563	0.621837	0.0124369	0.00631128
KEGG_PATHWAY	hsa04621	NOD-like receptor signaling pathway	7	8.64198	0.00494534	YWHAE, HSP90AA1, HSP90AB1, TRAF6, MAPK1, IKBKG, RELA	71	184	8112	4.3466	0.630823	0.0125824	0.00638512
KEGG_PATHWAY	hsa03440	Homologous recombination	4	4.93827	0.00518831	RPA3, RPA1, RPA2, BRCA1	71	41	8112	11.1467	0.648507	0.0130356	0.0066151
KEGG_PATHWAY	hsa04662	B cell receptor signaling pathway	5	6.17284	0.00536286	MAPK1, AKT1, GRB2, IKBKG, RELA	71	82	8112	6.96668	0.660688	0.0133078	0.00675324
KEGG_PATHWAY	hsa04062	Chemokine signaling pathway	7	8.64198	0.00607097	SRC, MAPK1, AKT1, GRB2, IKBKG, ARRB2, RELA	71	192	8112	4.16549	0.705944	0.0148813	0.00755169
KEGG_PATHWAY	hsa04210	Apoptosis	6	7.40741	0.00622775	NTRK1, MAPK1, AKT1, IKBKG, TP53, RELA	71	136	8112	5.0406	0.715121	0.0150817	0.00765338
KEGG_PATHWAY	hsa04540	Gap junction	5	6.17284	0.00687921	SRC, CDK1, MAPK1, GRB2, EGFR	71	88	8112	6.49168	0.750301	0.016461	0.00835333
KEGG_PATHWAY	hsa03460	Fanconi anemia pathway	4	4.93827	0.0111484	RPA3, RPA1, RPA2, BRCA1	71	54	8112	8.46322	0.89496	0.0263627	0.0133781
KEGG_PATHWAY	hsa05208	Chemical carcinogenesis - reactive oxygen species	7	8.64198	0.0122401	SRC, MAPK1, AKT1, GRB2, IKBKG, RELA, EGFR	71	223	8112	3.58643	0.915875	0.0274873	0.0139488
KEGG_PATHWAY	hsa04064	NF-kappa B signaling pathway	5	6.17284	0.0122412	UBE2I, VCAM1, TRAF6, IKBKG, RELA	71	104	8112	5.49296	0.915893	0.0274873	0.0139488
KEGG_PATHWAY	hsa04620	Toll-like receptor signaling pathway	5	6.17284	0.0122412	TRAF6, MAPK1, AKT1, IKBKG, RELA	71	104	8112	5.49296	0.915893	0.0274873	0.0139488
KEGG_PATHWAY	hsa04660	T cell receptor signaling pathway	5	6.17284	0.0122412	MAPK1, AKT1, GRB2, IKBKG, RELA	71	104	8112	5.49296	0.915893	0.0274873	0.0139488
KEGG_PATHWAY	hsa04340	Hedgehog signaling pathway	4	4.93827	0.0123078	SMURF1, CUL3, CUL1, ARRB2	71	56	8112	8.16097	0.917024	0.0274873	0.0139488
KEGG_PATHWAY	hsa04630	JAK-STAT signaling pathway	6	7.40741	0.0127344	CREBBP, MYC, EP300, AKT1, GRB2, EGFR	71	162	8112	4.23161	0.923926	0.0281276	0.0142737
KEGG_PATHWAY	hsa05134	Legionellosis	4	4.93827	0.0129124	EEF1A1, HSPA8, VCP, RELA	71	57	8112	8.01779	0.926635	0.0282109	0.014316
KEGG_PATHWAY	hsa04370	VEGF signaling pathway	4	4.93827	0.0141722	SRC, HSPB1, MAPK1, AKT1	71	59	8112	7.746	0.943244	0.0303045	0.0153784
KEGG_PATHWAY	hsa04330	Notch signaling pathway	4	4.93827	0.0141722	CREBBP, SNW1, HDAC1, EP300	71	59	8112	7.746	0.943244	0.0303045	0.0153784
KEGG_PATHWAY	hsa04014	Ras signaling pathway	7	8.64198	0.0146511	NTRK1, MAPK1, AKT1, GRB2, IKBKG, RELA, EGFR	71	232	8112	3.4473	0.948525	0.0309987	0.0157307
KEGG_PATHWAY	hsa04668	TNF signaling pathway	5	6.17284	0.0157093	VCAM1, MAPK1, AKT1, IKBKG, RELA	71	112	8112	5.1006	0.958524	0.0328914	0.0166912
KEGG_PATHWAY	hsa03430	Mismatch repair	3	3.7037	0.0165218	RPA3, RPA1, RPA2	71	23	8112	14.9026	0.964868	0.034236	0.0173735
KEGG_PATHWAY	hsa04935	Growth hormone synthesis, secretion and action	5	6.17284	0.0192066	CREBBP, EP300, MAPK1, AKT1, GRB2	71	119	8112	4.80057	0.979719	0.0393931	0.0199905
KEGG_PATHWAY	hsa05022	Pathways of neurodegeneration - multiple diseases	10	12.3457	0.020472	APP, VCP, HSPA5, FUS, UBC, MAPK1, CTNNB1, RPS27A, TARDBP, RELA	71	476	8112	2.40028	0.984355	0.0415644	0.0210924
KEGG_PATHWAY	hsa05120	Epithelial cell signaling in Helicobacter pylori infection	4	4.93827	0.0223184	SRC, IKBKG, RELA, EGFR	71	70	8112	6.52877	0.989292	0.0448599	0.0227647
KEGG_PATHWAY	hsa04613	Neutrophil extracellular trap formation	6	7.40741	0.0237314	HDAC5, HDAC1, SRC, MAPK1, AKT1, RELA	71	190	8112	3.60801	0.991994	0.0472278	0.0239663
KEGG_PATHWAY	hsa04115	p53 signaling pathway	4	4.93827	0.0249006	CDK2, MDM2, CDK1, TP53	71	73	8112	6.26047	0.993708	0.0490689	0.0249006
KEGG_PATHWAY	hsa04371	Apelin signaling pathway	5	6.17284	0.0317122	SMAD2, HDAC5, SMAD3, MAPK1, AKT1	71	139	8112	4.10984	0.998462	0.0618849	0.0317122
KEGG_PATHWAY	hsa04936	Alcoholic liver disease	5	6.17284	0.0339196	TRAF6, CTNNB1, AKT1, IKBKG, RELA	71	142	8112	4.02301	0.999028	0.0655562	0.0339196
KEGG_PATHWAY	hsa04912	GnRH signaling pathway	4	4.93827	0.0460377	SRC, MAPK1, GRB2, EGFR	71	93	8112	4.91413	0.999923	0.0881294	0.0460377
KEGG_PATHWAY	hsa05171	Coronavirus disease - COVID-19	6	7.40741	0.049441	TRAF6, MAPK1, IKBKG, RPS27A, RELA, EGFR	71	232	8112	2.95483	0.999963	0.0937514	0.049441
KEGG_PATHWAY	hsa05231	Choline metabolism in cancer	4	4.93827	0.0523615	MAPK1, AKT1, GRB2, EGFR	71	98	8112	4.66341	0.99998	0.0983613	0.0523615
KEGG_PATHWAY	hsa04916	Melanogenesis	4	4.93827	0.0563477	CREBBP, EP300, MAPK1, CTNNB1	71	101	8112	4.52489	0.999991	0.104869	0.0563477
KEGG_PATHWAY	hsa03420	Nucleotide excision repair	3	3.7037	0.0618776	RPA3, RPA1, RPA2	71	47	8112	7.29278	0.999997	0.114104	0.0618776
KEGG_PATHWAY	hsa04071	Sphingolipid signaling pathway	4	4.93827	0.0831384	MAPK1, AKT1, TP53, RELA	71	119	8112	3.84045	1	0.151916	0.0831384
KEGG_PATHWAY	hsa05130	Pathogenic Escherichia coli infection	5	6.17284	0.0899227	SRC, TRAF6, MAPK1, IKBKG, RELA	71	197	8112	2.89984	1	0.162833	0.0899227
KEGG_PATHWAY	hsa04213	Longevity regulating pathway - multiple species	3	3.7037	0.0997922	HSPA8, HDAC1, AKT1	71	62	8112	5.5284	1	0.179091	0.0997922

## Sheet: GO
Category	Term	Count	%	PValue	Genes	List Total	Pop Hits	Pop Total	Fold Enrichment	Bonferroni	Benjamini	FDR
GOTERM_BP_DIRECT	GO:0016032~viral process	26	32.0988	2.83826e-21	YWHAE, CUL7, CUL5, STAU1, YWHAB, SRC, CUL2, CUL1, HSPB1, HNRNPU, RELA, XPO1, MAPK1, EP300, IKBKG, HNRNPA1, HSPA8, NPM1, CREBBP, HSP90AA1, SMAD3, SNW1, MDM2, CTNNB1, GRB2, TP53	81	474	19349	13.1029	4.51851e-18	4.51567e-18	3.98208e-18
GOTERM_BP_DIRECT	GO:0000122~negative regulation of transcription from RNA polymerase II promoter	29	35.8025	4.32143e-17	HDAC5, APP, HDAC1, CUL3, HNRNPU, BMI1, RELA, RNF2, MYC, UBC, EP300, VHL, RPS27A, SUZ12, SMAD2, CREBBP, UBE2I, SMAD3, EED, SIRT7, YWHAZ, ESR1, AR, SNW1, TRAF6, CDK2, MDM2, CTNNB1, TP53	81	958	19349	7.23113	6.87971e-14	3.43769e-14	3.03148e-14
GOTERM_BP_DIRECT	GO:0016579~protein deubiquitination	17	20.9877	1.27652e-14	SMAD2, VCP, SMAD3, BRCA1, ARRB2, ESR1, AR, COPS5, MYC, TRAF6, UBC, MDM2, CDK1, EP300, IKBKG, RPS27A, TP53	81	266	19349	15.2665	2.0326e-11	6.76981e-12	5.96985e-12
GOTERM_BP_DIRECT	GO:0043066~negative regulation of apoptotic process	21	25.9259	3.39483e-14	NTRK1, NPM1, SMAD3, HSPA5, HDAC1, SRC, HSPB1, YWHAZ, EGFR, RELA, COPS5, MYC, TRAF6, UBC, MDM2, CDK1, AKT1, CTNNB1, VHL, RPS27A, TP53	81	533	19349	9.41165	5.40847e-11	1.35029e-11	1.19074e-11
GOTERM_BP_DIRECT	GO:0045944~positive regulation of transcription from RNA polymerase II promoter	27	33.3333	8.94209e-13	HDAC5, APP, HDAC1, HNRNPU, BRCA1, RELA, EGFR, MYC, UBC, AKT1, EP300, IKBKG, RPS27A, SMAD2, NPM1, CREBBP, SMAD3, CDC5L, SIRT7, ESR1, AR, SNW1, COPS5, TRAF6, MDM2, CTNNB1, TP53	81	1198	19349	5.3837	1.42352e-09	2.84537e-10	2.50915e-10
GOTERM_BP_DIRECT	GO:0045893~positive regulation of transcription, DNA-templated	20	24.6914	2.04671e-11	SMAD2, NPM1, CREBBP, SMAD3, FUS, HDAC1, SRC, BRCA1, ESR1, EGFR, RELA, AR, MYC, CDK2, AKT1, EP300, MAPK1, CTNNB1, VHL, TP53	81	667	19349	7.16271	3.25836e-08	5.42718e-09	4.78588e-09
GOTERM_BP_DIRECT	GO:1900034~regulation of cellular response to heat	10	12.3457	2.85668e-11	YWHAE, HSPA8, HSP90AA1, CREBBP, HSP90AB1, RPA3, RPA1, EP300, RPA2, MAPK1	81	77	19349	31.0229	4.54784e-08	6.49282e-09	5.7256e-09
GOTERM_BP_DIRECT	GO:0016567~protein ubiquitination	17	20.9877	6.96835e-10	VCP, CUL7, CUL5, SMURF1, CUL3, CUL2, CUL1, HUWE1, BRCA1, ARRB2, CAND1, UBC, MDM2, AKT1, FBXO6, VHL, RPS27A	81	548	19349	7.4104	1.10936e-06	1.38583e-07	1.22207e-07
GOTERM_BP_DIRECT	GO:1901796~regulation of signal transduction by p53 class mediator	11	13.5802	8.27398e-10	HDAC1, RPA3, CDK2, MDM2, RPA1, CDK1, EP300, RPA2, AKT1, BRCA1, TP53	81	155	19349	16.9525	1.31722e-06	1.46266e-07	1.28982e-07
GOTERM_BP_DIRECT	GO:0010628~positive regulation of gene expression	16	19.7531	2.70335e-09	SMAD2, APP, SMAD3, HDAC1, FN1, BRCA1, ARRB2, RELA, AR, MYC, MDM2, CDK1, AKT1, MAPK1, CTNNB1, TP53	81	516	19349	7.40702	4.30372e-06	4.30103e-07	3.7928e-07
GOTERM_BP_DIRECT	GO:0045892~negative regulation of transcription, DNA-templated	16	19.7531	1.30049e-08	SMAD2, HSPA8, HDAC5, UBE2I, YWHAB, EED, HDAC1, SRC, BRCA1, RELA, SNW1, YWHAQ, TRAF6, MDM2, CTNNB1, TP53	81	580	19349	6.5897	2.07036e-05	1.88098e-06	1.65872e-06
GOTERM_BP_DIRECT	GO:0043687~post-translational protein modification	13	16.0494	1.7336e-08	APP, CUL7, CUL5, CUL3, CUL2, CUL1, FN1, COPS5, CAND1, CCDC8, FBXO6, VHL, OBSL1	81	345	19349	9.00115	2.75986e-05	2.29847e-06	2.02687e-06
GOTERM_BP_DIRECT	GO:0070987~error-free translesion synthesis	6	7.40741	2.65266e-08	VCP, RPA3, UBC, RPA1, RPA2, RPS27A	81	22	19349	65.1481	4.22294e-05	3.24644e-06	2.86283e-06
GOTERM_BP_DIRECT	GO:0051091~positive regulation of sequence-specific DNA binding transcription factor activity	9	11.1111	3.2339e-08	HDAC5, APP, SMAD3, COPS5, TRAF6, EP300, CTNNB1, AKT1, ESR1	81	119	19349	18.0663	5.14824e-05	3.6751e-06	3.24083e-06
GOTERM_BP_DIRECT	GO:0051092~positive regulation of NF-kappaB transcription factor activity	10	12.3457	3.79306e-08	NTRK1, APP, AR, NPM1, TRAF6, UBC, EP300, IKBKG, RPS27A, RELA	81	172	19349	13.8882	6.03837e-05	4.02317e-06	3.54778e-06
GOTERM_BP_DIRECT	GO:1900740~positive regulation of protein insertion into mitochondrial membrane involved in apoptotic signaling pathway	6	7.40741	6.54096e-08	YWHAE, YWHAQ, YWHAB, TP53, YWHAZ, YWHAG	81	26	19349	55.1254	0.000104127	6.50416e-06	5.7356e-06
GOTERM_BP_DIRECT	GO:0019221~cytokine-mediated signaling pathway	12	14.8148	8.89566e-08	HSPA8, HSP90AA1, VCAM1, MYC, UBC, FN1, AKT1, GRB2, RPS27A, TP53, YWHAZ, RELA	81	323	19349	8.87467	0.000141609	8.32529e-06	7.34153e-06
GOTERM_BP_DIRECT	GO:0006281~DNA repair	11	13.5802	2.09545e-07	NPM1, VCP, RPA3, CDK2, RPA1, CDK1, HUWE1, CDC5L, FBXO6, BRCA1, SIRT7	81	277	19349	9.48607	0.00033354	1.85214e-05	1.63329e-05
GOTERM_BP_DIRECT	GO:0000209~protein polyubiquitination	11	13.5802	2.31483e-07	SMURF1, CUL3, TRAF6, UBC, MDM2, CUL1, HUWE1, CTNNB1, FBXO6, BRCA1, RPS27A	81	280	19349	9.38444	0.000368453	1.93836e-05	1.70932e-05
GOTERM_BP_DIRECT	GO:0007179~transforming growth factor beta receptor signaling pathway	8	9.87654	2.95739e-07	SMAD2, SMAD3, SMURF1, SRC, UBC, ARRB2, RPS27A, TP53	81	107	19349	17.8599	0.000470706	2.35261e-05	2.07461e-05
GOTERM_BP_DIRECT	GO:0019985~translesion synthesis	6	7.40741	3.62947e-07	VCP, RPA3, UBC, RPA1, RPA2, RPS27A	81	36	19349	39.8128	0.000577644	2.74975e-05	2.42483e-05
GOTERM_BP_DIRECT	GO:0006283~transcription-coupled nucleotide-excision repair	7	8.64198	5.63774e-07	COPS5, RPA3, UBC, RPA1, EP300, RPA2, RPS27A	81	73	19349	22.906	0.000897126	3.98857e-05	3.51726e-05
GOTERM_BP_DIRECT	GO:0043488~regulation of mRNA stability	8	9.87654	5.76601e-07	HSPA8, XPO1, YWHAB, UBC, HSPB1, AKT1, RPS27A, YWHAZ	81	118	19349	16.195	0.000917527	3.98857e-05	3.51726e-05
GOTERM_BP_DIRECT	GO:0034613~cellular protein localization	7	8.64198	6.1151e-07	YWHAE, YWHAQ, YWHAB, CTNNB1, TP53, YWHAZ, YWHAG	81	74	19349	22.5964	0.000973051	4.0538e-05	3.57479e-05
GOTERM_BP_DIRECT	GO:0006974~cellular response to DNA damage stimulus	10	12.3457	1.42461e-06	VCP, MYC, TRAF6, RPA1, MAPK1, AKT1, BRCA1, IKBKG, SIRT7, TP53	81	264	19349	9.04835	0.00226541	9.0662e-05	7.9949e-05
GOTERM_BP_DIRECT	GO:0045429~positive regulation of nitric oxide biosynthetic process	6	7.40741	1.58583e-06	APP, HSP90AA1, SMAD3, HSP90AB1, AKT1, ESR1	81	48	19349	29.8596	0.00252146	9.70406e-05	8.55738e-05
GOTERM_BP_DIRECT	GO:0030512~negative regulation of transforming growth factor beta receptor signaling pathway	7	8.64198	1.70866e-06	SMAD2, SMAD3, HSPA5, SMURF1, UBC, RPS27A, TP53	81	88	19349	19.0015	0.00271649	0.000100684	8.8787e-05
GOTERM_BP_DIRECT	GO:0042276~error-prone translesion synthesis	5	6.17284	2.25963e-06	RPA3, UBC, RPA1, RPA2, RPS27A	81	23	19349	51.9297	0.00359087	0.000123968	0.000109319
GOTERM_BP_DIRECT	GO:0006297~nucleotide-excision repair, DNA gap filling	5	6.17284	2.25963e-06	RPA3, UBC, RPA1, RPA2, RPS27A	81	23	19349	51.9297	0.00359087	0.000123968	0.000109319
GOTERM_BP_DIRECT	GO:0042493~response to drug	10	12.3457	2.75104e-06	NTRK1, HDAC5, HSP90AB1, SRC, MYC, MDM2, CDK1, CTNNB1, TP53, RELA	81	286	19349	8.35233	0.00437008	0.000145897	0.000128657
GOTERM_BP_DIRECT	GO:0036297~interstrand cross-link repair	6	7.40741	2.87272e-06	VCP, RPA3, UBC, RPA1, RPA2, RPS27A	81	54	19349	26.5418	0.00456294	0.000147436	0.000130014
GOTERM_BP_DIRECT	GO:0006986~response to unfolded protein	6	7.40741	3.14981e-06	HSPA8, HSP90AA1, HSP90AB1, HSPA4, HSPB1, FBXO6	81	55	19349	26.0593	0.00500196	0.000156605	0.0001381
GOTERM_BP_DIRECT	GO:1904837~beta-catenin-TCF complex assembly	5	6.17284	5.94763e-06	CREBBP, HDAC1, MYC, EP300, CTNNB1	81	29	19349	41.1856	0.00942397	0.000270362	0.000238415
GOTERM_BP_DIRECT	GO:0051403~stress-activated MAPK cascade	5	6.17284	5.94763e-06	UBC, CUL1, MAPK1, IKBKG, RPS27A	81	29	19349	41.1856	0.00942397	0.000270362	0.000238415
GOTERM_BP_DIRECT	GO:0006294~nucleotide-excision repair, preincision complex assembly	5	6.17284	5.94763e-06	RPA3, UBC, RPA1, RPA2, RPS27A	81	29	19349	41.1856	0.00942397	0.000270362	0.000238415
GOTERM_BP_DIRECT	GO:0010629~negative regulation of gene expression	10	12.3457	6.84632e-06	SMAD2, APP, HDAC1, MYC, CDK1, CTNNB1, AKT1, VHL, TARDBP, ESR1	81	320	19349	7.46489	0.0108402	0.000302569	0.000266816
GOTERM_BP_DIRECT	GO:0038128~ERBB2 signaling pathway	5	6.17284	7.83e-06	HSP90AA1, CUL5, SRC, GRB2, EGFR	81	31	19349	38.5285	0.012388	0.00033669	0.000296905
GOTERM_BP_DIRECT	GO:0097193~intrinsic apoptotic signaling pathway	5	6.17284	8.92051e-06	CUL5, CUL3, CUL2, CUL1, TP53	81	32	19349	37.3245	0.0141012	0.000373488	0.000329355
GOTERM_BP_DIRECT	GO:0002223~stimulatory C-type lectin receptor signaling pathway	7	8.64198	1.03705e-05	CREBBP, SRC, TRAF6, CUL1, EP300, IKBKG, RELA	81	120	19349	13.9345	0.0163744	0.000415281	0.00036621
GOTERM_BP_DIRECT	GO:0007249~I-kappaB kinase/NF-kappaB signaling	6	7.40741	1.04408e-05	TRAF6, UBC, AKT1, IKBKG, RPS27A, RELA	81	70	19349	20.4751	0.0164844	0.000415281	0.00036621
GOTERM_BP_DIRECT	GO:0051973~positive regulation of telomerase activity	5	6.17284	1.14324e-05	HSP90AA1, HSP90AB1, MYC, MAPK1, CTNNB1	81	34	19349	35.1289	0.0180358	0.000443632	0.00039121
GOTERM_BP_DIRECT	GO:0061418~regulation of transcription from RNA polymerase II promoter in response to hypoxia	6	7.40741	1.19923e-05	CREBBP, UBC, CUL2, EP300, VHL, RPS27A	81	72	19349	19.9064	0.0189108	0.00045428	0.0004006
GOTERM_BP_DIRECT	GO:0008284~positive regulation of cell proliferation	12	14.8148	1.26001e-05	SUZ12, AR, NPM1, HDAC1, MYC, CUL3, CDK2, MDM2, FN1, AKT1, RELA, EGFR	81	537	19349	5.33802	0.0198596	0.000466203	0.000411114
GOTERM_BP_DIRECT	GO:0000082~G1/S transition of mitotic cell cycle	6	7.40741	1.37182e-05	CUL5, MYC, CUL3, CUL2, CDK2, CUL1	81	74	19349	19.3684	0.0216028	0.000496039	0.000437425
GOTERM_BP_DIRECT	GO:0051897~positive regulation of protein kinase B signaling	8	9.87654	1.56493e-05	APP, HSP90AA1, HSP90AB1, SRC, GRB2, ARRB2, ESR1, EGFR	81	194	19349	9.85058	0.024606	0.000553289	0.000487909
GOTERM_BP_DIRECT	GO:0006296~nucleotide-excision repair, DNA incision, 5'-to lesion	5	6.17284	1.61285e-05	RPA3, UBC, RPA1, RPA2, RPS27A	81	37	19349	32.2806	0.0253499	0.000557835	0.000491918
GOTERM_BP_DIRECT	GO:0033683~nucleotide-excision repair, DNA incision	5	6.17284	1.79694e-05	RPA3, UBC, RPA1, RPA2, RPS27A	81	38	19349	31.4311	0.0282023	0.000595612	0.000525232
GOTERM_BP_DIRECT	GO:0042769~DNA damage response, detection of DNA damage	5	6.17284	1.79694e-05	RPA3, UBC, RPA1, RPA2, RPS27A	81	38	19349	31.4311	0.0282023	0.000595612	0.000525232
GOTERM_BP_DIRECT	GO:0006270~DNA replication initiation	5	6.17284	2.44221e-05	RPA3, CDK2, RPA1, RPA2, MCM2	81	41	19349	29.1313	0.0381343	0.000761873	0.000671847
GOTERM_BP_DIRECT	GO:0070317~negative regulation of G0 to G1 transition	5	6.17284	2.44221e-05	SUZ12, EED, BRCA1, BMI1, RNF2	81	41	19349	29.1313	0.0381343	0.000761873	0.000671847
GOTERM_BP_DIRECT	GO:1990090~cellular response to nerve growth factor stimulus	5	6.17284	2.44221e-05	NTRK1, APP, HSPA5, CDC5L, AKT1	81	41	19349	29.1313	0.0381343	0.000761873	0.000671847
GOTERM_BP_DIRECT	GO:0006605~protein targeting	5	6.17284	2.69083e-05	YWHAE, YWHAQ, YWHAB, YWHAZ, YWHAG	81	42	19349	28.4377	0.0419339	0.00082329	0.000726006
GOTERM_BP_DIRECT	GO:0006511~ubiquitin-dependent protein catabolic process	9	11.1111	2.90278e-05	UBL4A, CUL7, UBE2I, CUL5, SMURF1, CUL3, CUL2, MDM2, CUL1	81	294	19349	7.31255	0.0451614	0.000871372	0.000768407
GOTERM_BP_DIRECT	GO:0042307~positive regulation of protein import into nucleus	5	6.17284	2.95752e-05	SMAD3, HSP90AB1, CDK1, MAPK1, TARDBP	81	43	19349	27.7763	0.0459931	0.000871372	0.000768407
GOTERM_BP_DIRECT	GO:0006260~DNA replication	7	8.64198	3.41227e-05	RPA3, CDK2, RPA1, CDK1, RPA2, BRCA1, MCM2	81	148	19349	11.2982	0.052875	0.000987075	0.000870438
GOTERM_BP_DIRECT	GO:0033138~positive regulation of peptidyl-serine phosphorylation	6	7.40741	3.74915e-05	APP, HSP90AA1, HSP90AB1, AKT1, ARRB2, EGFR	81	91	19349	15.7501	0.0579411	0.00106516	0.000939295
GOTERM_BP_DIRECT	GO:0070498~interleukin-1-mediated signaling pathway	6	7.40741	5.09612e-05	TRAF6, UBC, CUL1, IKBKG, RPS27A, RELA	81	97	19349	14.7759	0.0779283	0.00142244	0.00125436
GOTERM_BP_DIRECT	GO:0071391~cellular response to estrogen stimulus	4	4.93827	5.31056e-05	AR, MYC, MDM2, ESR1	81	18	19349	53.0837	0.0810709	0.00145674	0.00128461
GOTERM_BP_DIRECT	GO:0031648~protein destabilization	5	6.17284	5.84048e-05	CREBBP, SRC, CUL3, MDM2, EP300	81	51	19349	23.4193	0.0887911	0.00157495	0.00138885
GOTERM_BP_DIRECT	GO:0048146~positive regulation of fibroblast proliferation	5	6.17284	6.30739e-05	MYC, FN1, BMI1, ESR1, EGFR	81	52	19349	22.9689	0.0955396	0.00167251	0.00147488
GOTERM_BP_DIRECT	GO:0034644~cellular response to UV	5	6.17284	7.32202e-05	NPM1, CREBBP, MYC, EP300, TP53	81	54	19349	22.1182	0.110033	0.00190973	0.00168406
GOTERM_BP_DIRECT	GO:0042981~regulation of apoptotic process	8	9.87654	7.67445e-05	VCP, HSP90AA1, CREBBP, TRAF6, AKT1, TARDBP, ESR1, TP53	81	249	19349	7.67475	0.115013	0.00196936	0.00173665
GOTERM_BP_DIRECT	GO:0051726~regulation of cell cycle	8	9.87654	9.35157e-05	HSPA8, COPS5, HSP90AB1, MDM2, EP300, BRCA1, TARDBP, TP53	81	257	19349	7.43585	0.138331	0.00236164	0.00208258
GOTERM_BP_DIRECT	GO:0070423~nucleotide-binding oligomerization domain containing signaling pathway	4	4.93827	0.000113552	TRAF6, UBC, IKBKG, RPS27A	81	23	19349	41.5437	0.165385	0.00282283	0.00248927
GOTERM_BP_DIRECT	GO:0007611~learning or memory	5	6.17284	0.000125959	NTRK1, APP, EP300, MAPK1, EGFR	81	62	19349	19.2642	0.181711	0.00308309	0.00271878
GOTERM_BP_DIRECT	GO:0000187~activation of MAPK activity	6	7.40741	0.000134549	APP, TRAF6, UBC, MAPK1, IKBKG, RPS27A	81	119	19349	12.0442	0.192826	0.00324344	0.00286018
GOTERM_BP_DIRECT	GO:0007254~JNK cascade	5	6.17284	0.00014257	SMAD3, TRAF6, UBC, IKBKG, RPS27A	81	64	19349	18.6622	0.203069	0.0033855	0.00298545
GOTERM_BP_DIRECT	GO:0048661~positive regulation of smooth muscle cell proliferation	5	6.17284	0.000180463	HDAC1, MYC, TRAF6, AKT1, EGFR	81	68	19349	17.5645	0.249731	0.0042223	0.00372338
GOTERM_BP_DIRECT	GO:0043161~proteasome-mediated ubiquitin-dependent protein catabolic process	7	8.64198	0.00018504	VCP, SMURF1, CUL3, MDM2, HUWE1, CTNNB1, ARRB2	81	201	19349	8.31908	0.255179	0.00426666	0.00376249
GOTERM_BP_DIRECT	GO:1901224~positive regulation of NIK/NF-kappaB signaling	5	6.17284	0.000201911	APP, TRAF6, EP300, RELA, EGFR	81	70	19349	17.0626	0.274921	0.00456116	0.00402219
GOTERM_BP_DIRECT	GO:0061024~membrane organization	6	7.40741	0.000203546	HSPA8, UBC, GRB2, ARRB2, RPS27A, EGFR	81	130	19349	11.0251	0.276807	0.00456116	0.00402219
GOTERM_BP_DIRECT	GO:0001701~in utero embryonic development	7	8.64198	0.000234453	SMAD2, AR, SMAD3, MYC, TRAF6, CTNNB1, TP53	81	210	19349	7.96255	0.311537	0.00517502	0.00456352
GOTERM_BP_DIRECT	GO:0043154~negative regulation of cysteine-type endopeptidase activity involved in apoptotic process	5	6.17284	0.000237446	YWHAE, SRC, MDM2, AKT1, ARRB2	81	73	19349	16.3614	0.31481	0.00517502	0.00456352
GOTERM_BP_DIRECT	GO:0007004~telomere maintenance via telomerase	4	4.93827	0.000254945	HSP90AA1, HSP90AB1, CDK2, RPA1	81	30	19349	31.8502	0.333639	0.00548132	0.00483362
GOTERM_BP_DIRECT	GO:0000086~G2/M transition of mitotic cell cycle	6	7.40741	0.000287125	YWHAE, HSP90AA1, CDK2, CUL1, CDK1, YWHAG	81	140	19349	10.2376	0.366926	0.00609087	0.00537114
GOTERM_BP_DIRECT	GO:0031398~positive regulation of protein ubiquitination	5	6.17284	0.000291553	HSPA5, CUL3, TRAF6, HUWE1, BRCA1	81	77	19349	15.5115	0.371375	0.00610344	0.00538223
GOTERM_BP_DIRECT	GO:0048511~rhythmic process	5	6.17284	0.000306354	CREBBP, CDK1, EP300, TARDBP, TP53	81	78	19349	15.3126	0.386018	0.00632998	0.005582
GOTERM_BP_DIRECT	GO:0030183~B cell differentiation	5	6.17284	0.000321685	NTRK1, HDAC5, VCAM1, ITGA4, EP300	81	79	19349	15.1188	0.400827	0.00656155	0.00578621
GOTERM_BP_DIRECT	GO:0006367~transcription initiation from RNA polymerase II promoter	6	7.40741	0.000337588	HDAC5, AR, CREBBP, SNW1, HDAC1, ESR1	81	145	19349	9.88455	0.415811	0.00679877	0.0059954
GOTERM_BP_DIRECT	GO:0010389~regulation of G2/M transition of mitotic cell cycle	5	6.17284	0.000370978	YWHAE, HSP90AA1, CDK2, CDK1, YWHAG	81	82	19349	14.5656	0.446065	0.00711762	0.00627657
GOTERM_BP_DIRECT	GO:0030511~positive regulation of transforming growth factor beta receptor signaling pathway	4	4.93827	0.000371315	CREBBP, SNW1, HSP90AB1, EP300	81	34	19349	28.1031	0.446362	0.00711762	0.00627657
GOTERM_BP_DIRECT	GO:0035924~cellular response to vascular endothelial growth factor stimulus	4	4.93827	0.000371315	VCAM1, HSPB1, AKT1, RELA	81	34	19349	28.1031	0.446362	0.00711762	0.00627657
GOTERM_BP_DIRECT	GO:0006284~base-excision repair	4	4.93827	0.000371315	RPA3, RPA1, HUWE1, RPA2	81	34	19349	28.1031	0.446362	0.00711762	0.00627657
GOTERM_BP_DIRECT	GO:0007165~signal transduction	15	18.5185	0.000382566	YWHAE, NPM1, CREBBP, YWHAB, SRC, ARRB2, YWHAZ, ESR1, EGFR, AR, YWHAQ, CDK2, AKT1, MAPK1, YWHAG	81	1204	19349	2.97604	0.456193	0.00724598	0.00638976
GOTERM_BP_DIRECT	GO:0035635~entry of bacterium into host cell	3	3.7037	0.000465128	SRC, CTNNB1, GRB2	81	8	19349	89.5787	0.523199	0.00870611	0.00767735
GOTERM_BP_DIRECT	GO:0031145~anaphase-promoting complex-dependent catabolic process	5	6.17284	0.000485412	CUL3, UBC, CDK2, CDK1, RPS27A	81	88	19349	13.5725	0.538357	0.00898013	0.00791899
GOTERM_BP_DIRECT	GO:0070371~ERK1 and ERK2 cascade	4	4.93827	0.000517275	MYC, CDK1, MAPK1, YWHAZ	81	38	19349	25.1449	0.561201	0.0093521	0.00824701
GOTERM_BP_DIRECT	GO:0042220~response to cocaine	4	4.93827	0.000517275	HDAC5, HSP90AB1, HSPA5, MDM2	81	38	19349	25.1449	0.561201	0.0093521	0.00824701
GOTERM_BP_DIRECT	GO:0048617~embryonic foregut morphogenesis	3	3.7037	0.000596417	SMAD2, SMAD3, CTNNB1	81	9	19349	79.6255	0.613174	0.0103026	0.0090852
GOTERM_BP_DIRECT	GO:1902949~positive regulation of tau-protein kinase activity	3	3.7037	0.000596417	APP, HSP90AA1, HSP90AB1	81	9	19349	79.6255	0.613174	0.0103026	0.0090852
GOTERM_BP_DIRECT	GO:0008285~negative regulation of cell proliferation	9	11.1111	0.000596712	NTRK1, SMAD2, APP, AR, NPM1, SMAD3, CTNNB1, VHL, TP53	81	457	19349	4.70435	0.613355	0.0103026	0.0090852
GOTERM_BP_DIRECT	GO:0019058~viral life cycle	5	6.17284	0.000598364	SUZ12, EED, UBC, RPS27A, EGFR	81	93	19349	12.8428	0.614371	0.0103026	0.0090852
GOTERM_BP_DIRECT	GO:0070555~response to interleukin-1	4	4.93827	0.000602227	APP, SRC, TRAF6, RELA	81	40	19349	23.8877	0.616737	0.0103026	0.0090852
GOTERM_BP_DIRECT	GO:0006289~nucleotide-excision repair	4	4.93827	0.000647843	RPA3, RPA1, RPA2, TP53	81	41	19349	23.305	0.643599	0.0109651	0.0096694
GOTERM_BP_DIRECT	GO:0007049~cell cycle	8	9.87654	0.000698499	SRC, EP300, HNRNPU, MAPK1, CDC5L, BRCA1, TP53, MCM2	81	358	19349	5.33802	0.671231	0.011698	0.0103157
GOTERM_BP_DIRECT	GO:0038095~Fc-epsilon receptor signaling pathway	6	7.40741	0.00073511	TRAF6, CUL1, MAPK1, GRB2, IKBKG, RELA	81	172	19349	8.3329	0.689858	0.0121728	0.0107344
GOTERM_BP_DIRECT	GO:0000398~mRNA splicing, via spliceosome	7	8.64198	0.000742152	HSPA8, SNW1, FUS, U2AF2, HNRNPU, CDC5L, HNRNPA1	81	261	19349	6.40665	0.693318	0.0121728	0.0107344
GOTERM_BP_DIRECT	GO:0002753~cytoplasmic pattern recognition receptor signaling pathway	3	3.7037	0.000906313	TRAF6, UBC, RPS27A	81	11	19349	65.1481	0.763901	0.0144612	0.0127524
GOTERM_BP_DIRECT	GO:0045899~positive regulation of RNA polymerase II transcriptional preinitiation complex assembly	3	3.7037	0.000906313	CAND1, ESR1, TP53	81	11	19349	65.1481	0.763901	0.0144612	0.0127524
GOTERM_BP_DIRECT	GO:1902895~positive regulation of pri-miRNA transcription from RNA polymerase II promoter	4	4.93827	0.000908938	SMAD3, MYC, TP53, RELA	81	46	19349	20.7719	0.764887	0.0144612	0.0127524
GOTERM_BP_DIRECT	GO:0043065~positive regulation of apoptotic process	8	9.87654	0.000959862	APP, SRC, TRAF6, UBC, CTNNB1, AKT1, RPS27A, TP53	81	378	19349	5.05559	0.783212	0.0149528	0.0131859
GOTERM_BP_DIRECT	GO:0071364~cellular response to epidermal growth factor stimulus	4	4.93827	0.000968033	EEF1A1, MYC, AKT1, EGFR	81	47	19349	20.3299	0.786016	0.0149528	0.0131859
GOTERM_BP_DIRECT	GO:0007346~regulation of mitotic cell cycle	4	4.93827	0.000968033	YWHAE, MYC, RPA3, HNRNPU	81	47	19349	20.3299	0.786016	0.0149528	0.0131859
GOTERM_BP_DIRECT	GO:0032869~cellular response to insulin stimulus	5	6.17284	0.00108461	HDAC5, SRC, MYC, AKT1, YWHAG	81	109	19349	10.9576	0.822297	0.0164352	0.0144931
GOTERM_BP_DIRECT	GO:0010918~positive regulation of mitochondrial membrane potential	3	3.7037	0.00108466	VCP, MYC, AKT1	81	12	19349	59.7191	0.82231	0.0164352	0.0144931
GOTERM_BP_DIRECT	GO:0007568~aging	6	7.40741	0.001095	NTRK1, VCAM1, MAPK1, AKT1, GRB2, RELA	81	188	19349	7.62372	0.825215	0.0164354	0.0144933
GOTERM_BP_DIRECT	GO:0007173~epidermal growth factor receptor signaling pathway	4	4.93827	0.00115975	SRC, AKT1, GRB2, EGFR	81	50	19349	19.1101	0.842351	0.0172444	0.0152068
GOTERM_BP_DIRECT	GO:0031571~mitotic G1 DNA damage checkpoint	3	3.7037	0.00127844	CDK2, RPA2, TP53	81	13	19349	55.1254	0.869525	0.0188333	0.0166078
GOTERM_BP_DIRECT	GO:0034605~cellular response to heat	4	4.93827	0.00137385	YWHAE, VCP, HSP90AA1, HSP90AB1	81	53	19349	18.0284	0.887935	0.0200532	0.0176836
GOTERM_BP_DIRECT	GO:0050821~protein stabilization	6	7.40741	0.00144044	HSP90AA1, SMAD3, HSP90AB1, EP300, VHL, TP53	81	200	19349	7.1663	0.899222	0.0207885	0.018332
GOTERM_BP_DIRECT	GO:0060260~regulation of transcription initiation from RNA polymerase II promoter	4	4.93827	0.00145036	CDK1, CTNNB1, TP53, RELA	81	54	19349	17.6946	0.900803	0.0207885	0.018332
GOTERM_BP_DIRECT	GO:0009048~dosage compensation by inactivation of X chromosome	3	3.7037	0.00148751	SUZ12, HNRNPU, BRCA1	81	14	19349	51.1878	0.906508	0.0211307	0.0186338
GOTERM_BP_DIRECT	GO:0031397~negative regulation of protein ubiquitination	4	4.93827	0.00152949	U2AF2, AKT1, ARRB2, SIRT7	81	55	19349	17.3728	0.912561	0.0211602	0.0186598
GOTERM_BP_DIRECT	GO:0045747~positive regulation of Notch signaling pathway	4	4.93827	0.00152949	CREBBP, SNW1, SRC, EP300	81	55	19349	17.3728	0.912561	0.0211602	0.0186598
GOTERM_BP_DIRECT	GO:0032481~positive regulation of type I interferon production	4	4.93827	0.00152949	CREBBP, EP300, CTNNB1, RELA	81	55	19349	17.3728	0.912561	0.0211602	0.0186598
GOTERM_BP_DIRECT	GO:0007219~Notch signaling pathway	5	6.17284	0.0015955	APP, CREBBP, SNW1, MYC, EP300	81	121	19349	9.87093	0.921297	0.0218832	0.0192973
GOTERM_BP_DIRECT	GO:0000165~MAPK cascade	7	8.64198	0.00162429	YWHAE, YWHAB, MYC, CUL3, MAPK1, GRB2, EGFR	81	304	19349	5.50045	0.924827	0.0220875	0.0194776
GOTERM_BP_DIRECT	GO:0030154~cell differentiation	10	12.3457	0.00165222	NTRK1, SMAD2, CAND1, SMAD3, SMURF1, SRC, HUWE1, AKT1, GRB2, EGFR	81	664	19349	3.59754	0.928102	0.022277	0.0196446
GOTERM_BP_DIRECT	GO:0006476~protein deacetylation	3	3.7037	0.00171176	HDAC5, HDAC1, SIRT7	81	15	19349	47.7753	0.934615	0.0228859	0.0201816
GOTERM_BP_DIRECT	GO:0006977~DNA damage response, signal transduction by p53 class mediator resulting in cell cycle arrest	4	4.93827	0.00178297	MDM2, CDK1, EP300, TP53	81	58	19349	16.4742	0.941634	0.0236393	0.0208459
GOTERM_BP_DIRECT	GO:0071456~cellular response to hypoxia	5	6.17284	0.00207437	SRC, MYC, MDM2, AKT1, TP53	81	130	19349	9.18756	0.963331	0.0272755	0.0240525
GOTERM_BP_DIRECT	GO:0065003~macromolecular complex assembly	5	6.17284	0.00213307	CREBBP, MDM2, CDK1, IKBKG, TP53	81	131	19349	9.11743	0.966609	0.0278173	0.0245303
GOTERM_BP_DIRECT	GO:0038096~Fc-gamma receptor signaling pathway involved in phagocytosis	5	6.17284	0.00237932	HSP90AA1, HSP90AB1, SRC, MAPK1, GRB2	81	135	19349	8.84728	0.977458	0.0305282	0.0269209
GOTERM_BP_DIRECT	GO:0006338~chromatin remodeling	5	6.17284	0.00237932	HDAC5, NPM1, HDAC1, MYC, ESR1	81	135	19349	8.84728	0.977458	0.0305282	0.0269209
GOTERM_BP_DIRECT	GO:0035690~cellular response to drug	4	4.93827	0.00247221	HSPA5, MYC, TP53, EGFR	81	65	19349	14.7001	0.980564	0.0309971	0.0273343
GOTERM_BP_DIRECT	GO:0007221~positive regulation of transcription of Notch receptor target	3	3.7037	0.00247431	CREBBP, SNW1, EP300	81	18	19349	39.8128	0.980629	0.0309971	0.0273343
GOTERM_BP_DIRECT	GO:0038083~peptidyl-tyrosine autophosphorylation	3	3.7037	0.00247431	NTRK1, SRC, EGFR	81	18	19349	39.8128	0.980629	0.0309971	0.0273343
GOTERM_BP_DIRECT	GO:2000573~positive regulation of DNA biosynthetic process	3	3.7037	0.00275801	SRC, MYC, ARRB2	81	19	19349	37.7173	0.987684	0.0340155	0.029996
GOTERM_BP_DIRECT	GO:0042026~protein refolding	3	3.7037	0.00275801	HSPA8, HSP90AA1, HSPA5	81	19	19349	37.7173	0.987684	0.0340155	0.029996
GOTERM_BP_DIRECT	GO:0071356~cellular response to tumor necrosis factor	5	6.17284	0.00278441	VCAM1, MAPK1, AKT1, BRCA1, RELA	81	141	19349	8.4708	0.988192	0.0340769	0.0300502
GOTERM_BP_DIRECT	GO:0043627~response to estrogen	4	4.93827	0.00293052	EP300, MAPK1, BRCA1, ESR1	81	69	19349	13.8479	0.990649	0.0355913	0.0313857
GOTERM_BP_DIRECT	GO:0009410~response to xenobiotic stimulus	6	7.40741	0.00301409	NTRK1, HSP90AB1, SRC, MYC, CDK1, CTNNB1	81	237	19349	6.04751	0.991817	0.0360186	0.0317625
GOTERM_BP_DIRECT	GO:0046827~positive regulation of protein export from nucleus	3	3.7037	0.00305626	YWHAE, MDM2, TP53	81	20	19349	35.8315	0.99235	0.0360186	0.0317625
GOTERM_BP_DIRECT	GO:0070932~histone H3 deacetylation	3	3.7037	0.00305626	HDAC5, HDAC1, SIRT7	81	20	19349	35.8315	0.99235	0.0360186	0.0317625
GOTERM_BP_DIRECT	GO:0002756~MyD88-independent toll-like receptor signaling pathway	3	3.7037	0.00305626	UBC, IKBKG, RPS27A	81	20	19349	35.8315	0.99235	0.0360186	0.0317625
GOTERM_BP_DIRECT	GO:0051865~protein autoubiquitination	4	4.93827	0.00317797	CUL3, TRAF6, MDM2, BRCA1	81	71	19349	13.4578	0.993701	0.0371775	0.0327845
GOTERM_BP_DIRECT	GO:0008283~cell proliferation	5	6.17284	0.00331399	SRC, MYC, CUL1, CDK1, AKT1	81	148	19349	8.07015	0.994931	0.0377464	0.0332861
GOTERM_BP_DIRECT	GO:0032211~negative regulation of telomere maintenance via telomerase	3	3.7037	0.00336894	SRC, HNRNPU, HNRNPA1	81	21	19349	34.1252	0.995357	0.0377464	0.0332861
GOTERM_BP_DIRECT	GO:0006293~nucleotide-excision repair, preincision complex stabilization	3	3.7037	0.00336894	RPA3, RPA1, RPA2	81	21	19349	34.1252	0.995357	0.0377464	0.0332861
GOTERM_BP_DIRECT	GO:0048011~neurotrophin TRK receptor signaling pathway	3	3.7037	0.00336894	NTRK1, SRC, GRB2	81	21	19349	34.1252	0.995357	0.0377464	0.0332861
GOTERM_BP_DIRECT	GO:0006295~nucleotide-excision repair, DNA incision, 3'-to lesion	3	3.7037	0.00336894	RPA3, RPA1, RPA2	81	21	19349	34.1252	0.995357	0.0377464	0.0332861
GOTERM_BP_DIRECT	GO:0050999~regulation of nitric-oxide synthase activity	3	3.7037	0.00336894	HSP90AA1, AKT1, EGFR	81	21	19349	34.1252	0.995357	0.0377464	0.0332861
GOTERM_BP_DIRECT	GO:0070301~cellular response to hydrogen peroxide	4	4.93827	0.00343788	SRC, MDM2, CDK1, RELA	81	73	19349	13.0891	0.995841	0.0382494	0.0337296
GOTERM_BP_DIRECT	GO:0051131~chaperone-mediated protein complex assembly	3	3.7037	0.00369593	HSP90AA1, HSP90AB1, HSPA4	81	22	19349	32.5741	0.997246	0.0408349	0.0360097
GOTERM_BP_DIRECT	GO:0043312~neutrophil degranulation	8	9.87654	0.00378406	EEF1A1, HSPA8, VCP, HSP90AA1, CAND1, HSP90AB1, HUWE1, MAPK1	81	482	19349	3.96476	0.997608	0.0415203	0.0366141
GOTERM_BP_DIRECT	GO:0000715~nucleotide-excision repair, DNA damage recognition	3	3.7037	0.00403711	COPS5, UBC, RPS27A	81	23	19349	31.1578	0.998404	0.0436942	0.0385311
GOTERM_BP_DIRECT	GO:0007088~regulation of mitotic nuclear division	3	3.7037	0.00403711	CUL7, CCDC8, OBSL1	81	23	19349	31.1578	0.998404	0.0436942	0.0385311
GOTERM_BP_DIRECT	GO:0006357~regulation of transcription from RNA polymerase II promoter	16	19.7531	0.00407416	SMAD2, APP, NPM1, SMAD3, FUS, HDAC1, CDC5L, BRCA1, ESR1, EGFR, RELA, AR, SNW1, MYC, MDM2, TP53	81	1713	19349	2.23119	0.998496	0.0437972	0.0386219
GOTERM_BP_DIRECT	GO:0051571~positive regulation of histone H3-K4 methylation	3	3.7037	0.00476156	SNW1, CTNNB1, BRCA1	81	25	19349	28.6652	0.999499	0.0505042	0.0445364
GOTERM_BP_DIRECT	GO:0007369~gastrulation	3	3.7037	0.00476156	SMAD2, CUL3, TP53	81	25	19349	28.6652	0.999499	0.0505042	0.0445364
GOTERM_BP_DIRECT	GO:0006468~protein phosphorylation	8	9.87654	0.00487279	NTRK1, SMAD2, APP, CDK2, CDK1, MAPK1, AKT1, YWHAZ	81	505	19349	3.78418	0.99958	0.0513418	0.045275
GOTERM_BP_DIRECT	GO:0043393~regulation of protein binding	3	3.7037	0.00514459	HDAC5, APP, SRC	81	26	19349	27.5627	0.999728	0.0531496	0.0468692
GOTERM_BP_DIRECT	GO:0071353~cellular response to interleukin-4	3	3.7037	0.00514459	HSP90AB1, HSPA5, MCM2	81	26	19349	27.5627	0.999728	0.0531496	0.0468692
GOTERM_BP_DIRECT	GO:0036120~cellular response to platelet-derived growth factor stimulus	3	3.7037	0.00514459	HDAC1, SRC, MYC	81	26	19349	27.5627	0.999728	0.0531496	0.0468692
GOTERM_BP_DIRECT	GO:0045453~bone resorption	3	3.7037	0.00554133	SRC, TRAF6, CTNNB1	81	27	19349	26.5418	0.999856	0.056879	0.0501579
GOTERM_BP_DIRECT	GO:0000724~double-strand break repair via homologous recombination	4	4.93827	0.00562167	RPA3, RPA1, RPA2, BRCA1	81	87	19349	10.9828	0.999873	0.0573339	0.050559
GOTERM_BP_DIRECT	GO:0018105~peptidyl-serine phosphorylation	5	6.17284	0.00575988	SRC, CDK2, CDK1, MAPK1, AKT1	81	173	19349	6.90395	0.999899	0.0583693	0.0514721
GOTERM_BP_DIRECT	GO:2001243~negative regulation of intrinsic apoptotic signaling pathway	3	3.7037	0.00595166	HDAC1, SRC, AKT1	81	28	19349	25.5939	0.999925	0.0599147	0.0528349
GOTERM_BP_DIRECT	GO:0030324~lung development	4	4.93827	0.00598771	SMAD2, EP300, YWHAZ, EGFR	81	89	19349	10.736	0.99993	0.0599147	0.0528349
GOTERM_BP_DIRECT	GO:1990000~amyloid fibril formation	4	4.93827	0.00617595	APP, UBC, MDM2, RPS27A	81	90	19349	10.6167	0.999948	0.0614121	0.0541554
GOTERM_BP_DIRECT	GO:0070372~regulation of ERK1 and ERK2 cascade	3	3.7037	0.00637548	FN1, YWHAZ, EGFR	81	29	19349	24.7114	0.999962	0.0626135	0.0552148
GOTERM_BP_DIRECT	GO:0007569~cell aging	3	3.7037	0.00637548	NPM1, CDK1, TP53	81	29	19349	24.7114	0.999962	0.0626135	0.0552148
GOTERM_BP_DIRECT	GO:0006355~regulation of transcription, DNA-templated	11	13.5802	0.0066742	SMAD2, CREBBP, SMAD3, EWSR1, FUS, MYC, EP300, VHL, ESR1, TP53, RELA	81	973	19349	2.70056	0.999977	0.0649039	0.0572345
GOTERM_BP_DIRECT	GO:0031647~regulation of protein stability	4	4.93827	0.00676181	UBL4A, HSPA8, MAPK1, TARDBP	81	93	19349	10.2743	0.99998	0.0649039	0.0572345
GOTERM_BP_DIRECT	GO:0042771~intrinsic apoptotic signaling pathway in response to DNA damage by p53 class mediator	3	3.7037	0.00681266	SNW1, EP300, TP53	81	30	19349	23.8877	0.999981	0.0649039	0.0572345
GOTERM_BP_DIRECT	GO:0042327~positive regulation of phosphorylation	3	3.7037	0.00681266	APP, AR, EGFR	81	30	19349	23.8877	0.999981	0.0649039	0.0572345
GOTERM_BP_DIRECT	GO:0035666~TRIF-dependent toll-like receptor signaling pathway	3	3.7037	0.00681266	UBC, IKBKG, RPS27A	81	30	19349	23.8877	0.999981	0.0649039	0.0572345
GOTERM_BP_DIRECT	GO:0097711~ciliary basal body docking	4	4.93827	0.00717014	YWHAE, HSP90AA1, CDK1, YWHAG	81	95	19349	10.058	0.999989	0.0675011	0.0595249
GOTERM_BP_DIRECT	GO:0031146~SCF-dependent proteasomal ubiquitin-dependent protein catabolic process	4	4.93827	0.00717014	CUL5, CUL2, CUL1, FBXO6	81	95	19349	10.058	0.999989	0.0675011	0.0595249
GOTERM_BP_DIRECT	GO:0071480~cellular response to gamma radiation	3	3.7037	0.00726309	HSPA5, MDM2, TP53	81	31	19349	23.1171	0.999991	0.0675765	0.0595913
GOTERM_BP_DIRECT	GO:0046677~response to antibiotic	3	3.7037	0.00726309	HSP90AA1, MDM2, TP53	81	31	19349	23.1171	0.999991	0.0675765	0.0595913
GOTERM_BP_DIRECT	GO:0050852~T cell receptor signaling pathway	5	6.17284	0.0074111	TRAF6, CUL1, MAPK1, IKBKG, RELA	81	186	19349	6.42141	0.999993	0.0685527	0.0604521
GOTERM_BP_DIRECT	GO:0045931~positive regulation of mitotic cell cycle	3	3.7037	0.00772666	APP, MDM2, CDK1	81	32	19349	22.3947	0.999996	0.0710584	0.0626618
GOTERM_BP_DIRECT	GO:0043123~positive regulation of I-kappaB kinase/NF-kappaB signaling	5	6.17284	0.00812129	UBE2I, TRAF6, CTNNB1, IKBKG, RELA	81	191	19349	6.25331	0.999998	0.072941	0.0643219
GOTERM_BP_DIRECT	GO:0098609~cell-cell adhesion	5	6.17284	0.00812129	VCAM1, ITGA4, SRC, CTNNB1, EGFR	81	191	19349	6.25331	0.999998	0.072941	0.0643219
GOTERM_BP_DIRECT	GO:0006298~mismatch repair	3	3.7037	0.00820324	RPA3, RPA1, RPA2	81	33	19349	21.716	0.999998	0.072941	0.0643219
GOTERM_BP_DIRECT	GO:0002755~MyD88-dependent toll-like receptor signaling pathway	3	3.7037	0.00820324	TRAF6, UBC, RPS27A	81	33	19349	21.716	0.999998	0.072941	0.0643219
GOTERM_BP_DIRECT	GO:0045737~positive regulation of cyclin-dependent protein serine/threonine kinase activity	3	3.7037	0.00820324	SRC, AKT1, EGFR	81	33	19349	21.716	0.999998	0.072941	0.0643219
GOTERM_BP_DIRECT	GO:1990646~cellular response to prolactin	2	2.46914	0.00825228	MYC, CDC5L	81	2	19349	238.877	0.999998	0.072941	0.0643219
GOTERM_BP_DIRECT	GO:0048340~paraxial mesoderm morphogenesis	2	2.46914	0.00825228	SMAD2, SMAD3	81	2	19349	238.877	0.999998	0.072941	0.0643219
GOTERM_BP_DIRECT	GO:0032212~positive regulation of telomere maintenance via telomerase	3	3.7037	0.00869274	MAPK1, CTNNB1, HNRNPA1	81	34	19349	21.0773	0.999999	0.0755746	0.0666443
GOTERM_BP_DIRECT	GO:1900182~positive regulation of protein localization to nucleus	3	3.7037	0.00869274	SRC, CDK1, AKT1	81	34	19349	21.0773	0.999999	0.0755746	0.0666443
GOTERM_BP_DIRECT	GO:0032201~telomere maintenance via semi-conservative replication	3	3.7037	0.00869274	RPA3, RPA1, RPA2	81	34	19349	21.0773	0.999999	0.0755746	0.0666443
GOTERM_BP_DIRECT	GO:0021510~spinal cord development	3	3.7037	0.00919503	SUZ12, EED, AKT1	81	35	19349	20.4751	1	0.0786521	0.0693582
GOTERM_BP_DIRECT	GO:0006287~base-excision repair, gap-filling	3	3.7037	0.00919503	RPA3, RPA1, RPA2	81	35	19349	20.4751	1	0.0786521	0.0693582
GOTERM_BP_DIRECT	GO:0034504~protein localization to nucleus	3	3.7037	0.00919503	YWHAE, XPO1, MDM2	81	35	19349	20.4751	1	0.0786521	0.0693582
GOTERM_BP_DIRECT	GO:0007160~cell-matrix adhesion	4	4.93827	0.00967544	VCAM1, ITGA4, FN1, CTNNB1	81	106	19349	9.01421	1	0.0823188	0.0725916
GOTERM_BP_DIRECT	GO:2001237~negative regulation of extrinsic apoptotic signaling pathway	3	3.7037	0.0102376	AR, SRC, RELA	81	37	19349	19.3684	1	0.0857135	0.0755852
GOTERM_BP_DIRECT	GO:0034614~cellular response to reactive oxygen species	3	3.7037	0.0102376	MAPK1, AKT1, EGFR	81	37	19349	19.3684	1	0.0857135	0.0755852
GOTERM_BP_DIRECT	GO:0043122~regulation of I-kappaB kinase/NF-kappaB signaling	3	3.7037	0.0102376	TRAF6, HSPB1, IKBKG	81	37	19349	19.3684	1	0.0857135	0.0755852
GOTERM_BP_DIRECT	GO:0001934~positive regulation of protein phosphorylation	5	6.17284	0.0103438	NTRK1, APP, HSP90AA1, AKT1, EGFR	81	205	19349	5.82626	1	0.0857135	0.0755852
GOTERM_BP_DIRECT	GO:0016055~Wnt signaling pathway	5	6.17284	0.0103438	CUL3, UBC, CUL1, CTNNB1, RPS27A	81	205	19349	5.82626	1	0.0857135	0.0755852
GOTERM_BP_DIRECT	GO:0007229~integrin-mediated signaling pathway	4	4.93827	0.0104364	ITGA4, SRC, CUL3, FN1	81	109	19349	8.76611	1	0.0858258	0.0756842
GOTERM_BP_DIRECT	GO:0006915~apoptotic process	8	9.87654	0.0104652	MDM2, CUL1, CDK1, EP300, MAPK1, IKBKG, TP53, MCM2	81	584	19349	3.27228	1	0.0858258	0.0756842
GOTERM_BP_DIRECT	GO:0045597~positive regulation of cell differentiation	3	3.7037	0.0107776	AR, HSP90AB1, VHL	81	38	19349	18.8587	1	0.0874853	0.0771476
GOTERM_BP_DIRECT	GO:0042177~negative regulation of protein catabolic process	3	3.7037	0.0107776	SMAD3, RELA, EGFR	81	38	19349	18.8587	1	0.0874853	0.0771476
GOTERM_BP_DIRECT	GO:0030168~platelet activation	4	4.93827	0.0109624	SRC, MAPK1, ARRB2, YWHAZ	81	111	19349	8.60816	1	0.0885341	0.0780725
GOTERM_BP_DIRECT	GO:0000186~activation of MAPKK activity	3	3.7037	0.0113299	NTRK1, YWHAB, MAPK1	81	39	19349	18.3751	1	0.0905826	0.079879
GOTERM_BP_DIRECT	GO:0031333~negative regulation of protein complex assembly	3	3.7037	0.0113299	HSPA5, SRC, EP300	81	39	19349	18.3751	1	0.0905826	0.079879
GOTERM_BP_DIRECT	GO:0071479~cellular response to ionizing radiation	3	3.7037	0.0118946	GRB2, BRCA1, TP53	81	40	19349	17.9157	1	0.0946213	0.0834404
GOTERM_BP_DIRECT	GO:0060769~positive regulation of epithelial cell proliferation involved in prostate gland development	2	2.46914	0.0123532	AR, CTNNB1	81	3	19349	159.251	1	0.0954072	0.0841334
GOTERM_BP_DIRECT	GO:0044346~fibroblast apoptotic process	2	2.46914	0.0123532	MYC, CUL3	81	3	19349	159.251	1	0.0954072	0.0841334
GOTERM_BP_DIRECT	GO:0061198~fungiform papilla formation	2	2.46914	0.0123532	HDAC1, CTNNB1	81	3	19349	159.251	1	0.0954072	0.0841334
GOTERM_BP_DIRECT	GO:0070141~response to UV-A	2	2.46914	0.0123532	AKT1, EGFR	81	3	19349	159.251	1	0.0954072	0.0841334
GOTERM_BP_DIRECT	GO:0018076~N-terminal peptidyl-lysine acetylation	2	2.46914	0.0123532	CREBBP, EP300	81	3	19349	159.251	1	0.0954072	0.0841334
GOTERM_BP_DIRECT	GO:1903894~regulation of IRE1-mediated unfolded protein response	2	2.46914	0.0123532	COPS5, HSPA5	81	3	19349	159.251	1	0.0954072	0.0841334
GOTERM_BP_DIRECT	GO:0071276~cellular response to cadmium ion	3	3.7037	0.0124713	MAPK1, AKT1, EGFR	81	41	19349	17.4788	1	0.0958544	0.0845278
GOTERM_BP_DIRECT	GO:0006412~translation	5	6.17284	0.0133276	EEF1A1, COPS5, AKT1, RPS27A, EGFR	81	221	19349	5.40445	1	0.101943	0.0898969
GOTERM_BP_DIRECT	GO:0001756~somitogenesis	3	3.7037	0.0136608	SMAD3, EP300, TP53	81	43	19349	16.6658	1	0.103992	0.0917039
GOTERM_BP_DIRECT	GO:0007098~centrosome cycle	3	3.7037	0.0142733	NPM1, CDK1, BRCA1	81	44	19349	16.287	1	0.108138	0.0953595
GOTERM_BP_DIRECT	GO:0070374~positive regulation of ERK1 and ERK2 cascade	5	6.17284	0.014574	NTRK1, APP, SRC, ARRB2, EGFR	81	227	19349	5.2616	1	0.109892	0.096907
GOTERM_BP_DIRECT	GO:0006513~protein monoubiquitination	3	3.7037	0.0148976	CUL3, CUL1, HUWE1	81	45	19349	15.9251	1	0.111277	0.0981282
GOTERM_BP_DIRECT	GO:0051402~neuron apoptotic process	3	3.7037	0.0148976	APP, HSPA5, TP53	81	45	19349	15.9251	1	0.111277	0.0981282
GOTERM_BP_DIRECT	GO:1904646~cellular response to beta-amyloid	3	3.7037	0.0155334	APP, VCAM1, ITGA4	81	46	19349	15.5789	1	0.115485	0.101838
GOTERM_BP_DIRECT	GO:0006342~chromatin silencing	3	3.7037	0.0161808	HDAC5, EED, BMI1	81	47	19349	15.2474	1	0.115716	0.102042
GOTERM_BP_DIRECT	GO:0060571~morphogenesis of an epithelial fold	2	2.46914	0.0164373	AR, EGFR	81	4	19349	119.438	1	0.115716	0.102042
GOTERM_BP_DIRECT	GO:1900221~regulation of beta-amyloid clearance	2	2.46914	0.0164373	APP, HDAC1	81	4	19349	119.438	1	0.115716	0.102042
GOTERM_BP_DIRECT	GO:0060742~epithelial cell differentiation involved in prostate gland development	2	2.46914	0.0164373	AR, CTNNB1	81	4	19349	119.438	1	0.115716	0.102042
GOTERM_BP_DIRECT	GO:0034502~protein localization to chromosome	2	2.46914	0.0164373	RPA1, RPA2	81	4	19349	119.438	1	0.115716	0.102042
GOTERM_BP_DIRECT	GO:1903862~positive regulation of oxidative phosphorylation	2	2.46914	0.0164373	VCP, MYC	81	4	19349	119.438	1	0.115716	0.102042
GOTERM_BP_DIRECT	GO:0045040~protein import into mitochondrial outer membrane	2	2.46914	0.0164373	HSP90AA1, HSPA4	81	4	19349	119.438	1	0.115716	0.102042
GOTERM_BP_DIRECT	GO:0072717~cellular response to actinomycin D	2	2.46914	0.0164373	MDM2, TP53	81	4	19349	119.438	1	0.115716	0.102042
GOTERM_BP_DIRECT	GO:0051098~regulation of binding	2	2.46914	0.0164373	SMAD2, SMAD3	81	4	19349	119.438	1	0.115716	0.102042
GOTERM_BP_DIRECT	GO:1905323~telomerase holoenzyme complex assembly	2	2.46914	0.0164373	HSP90AA1, HSP90AB1	81	4	19349	119.438	1	0.115716	0.102042
GOTERM_BP_DIRECT	GO:1990258~histone glutamine methylation	2	2.46914	0.0164373	CREBBP, SIRT7	81	4	19349	119.438	1	0.115716	0.102042
GOTERM_BP_DIRECT	GO:0033590~response to cobalamin	2	2.46914	0.0164373	RELA, EGFR	81	4	19349	119.438	1	0.115716	0.102042
GOTERM_BP_DIRECT	GO:0000226~microtubule cytoskeleton organization	4	4.93827	0.0167234	CUL7, CCDC8, CDK1, OBSL1	81	130	19349	7.35005	1	0.116994	0.10317
GOTERM_BP_DIRECT	GO:0021762~substantia nigra development	3	3.7037	0.0168395	YWHAE, YWHAQ, HSPA5	81	48	19349	14.9298	1	0.116994	0.10317
GOTERM_BP_DIRECT	GO:0010718~positive regulation of epithelial to mesenchymal transition	3	3.7037	0.0168395	SMAD2, SMAD3, CTNNB1	81	48	19349	14.9298	1	0.116994	0.10317
GOTERM_BP_DIRECT	GO:0075733~intracellular transport of virus	3	3.7037	0.0181908	XPO1, UBC, RPS27A	81	50	19349	14.3326	1	0.124748	0.110007
GOTERM_BP_DIRECT	GO:0000723~telomere maintenance	3	3.7037	0.0181908	RPA3, RPA1, RPA2	81	50	19349	14.3326	1	0.124748	0.110007
GOTERM_BP_DIRECT	GO:0042149~cellular response to glucose starvation	3	3.7037	0.0181908	HSPA5, HNRNPA1, TP53	81	50	19349	14.3326	1	0.124748	0.110007
GOTERM_BP_DIRECT	GO:0010468~regulation of gene expression	5	6.17284	0.019767	APP, MYC, CDK2, BMI1, TARDBP	81	249	19349	4.79672	1	0.134976	0.119026
GOTERM_BP_DIRECT	GO:0071681~cellular response to indole-3-methanol	2	2.46914	0.0205048	CTNNB1, BRCA1	81	5	19349	95.5506	1	0.138233	0.121899
GOTERM_BP_DIRECT	GO:0060789~hair follicle placode formation	2	2.46914	0.0205048	HDAC1, CTNNB1	81	5	19349	95.5506	1	0.138233	0.121899
GOTERM_BP_DIRECT	GO:0019081~viral translation	2	2.46914	0.0205048	UBC, RPS27A	81	5	19349	95.5506	1	0.138233	0.121899
GOTERM_BP_DIRECT	GO:0008104~protein localization	4	4.93827	0.0207006	NPM1, UBC, RPS27A, TP53	81	141	19349	6.77664	1	0.138965	0.122544
GOTERM_BP_DIRECT	GO:0031295~T cell costimulation	3	3.7037	0.0210257	SRC, AKT1, GRB2	81	54	19349	13.2709	1	0.140554	0.123946
GOTERM_BP_DIRECT	GO:0042733~embryonic digit morphogenesis	3	3.7037	0.0217614	CREBBP, HDAC1, CTNNB1	81	55	19349	13.0296	1	0.144864	0.127746
GOTERM_BP_DIRECT	GO:0034446~substrate adhesion-dependent cell spreading	3	3.7037	0.0225077	ITGA4, SRC, FN1	81	56	19349	12.797	1	0.149207	0.131576
GOTERM_BP_DIRECT	GO:0071345~cellular response to cytokine stimulus	3	3.7037	0.0232645	SMAD3, ITGA4, TRAF6	81	57	19349	12.5724	1	0.15295	0.134877
GOTERM_BP_DIRECT	GO:0043525~positive regulation of neuron apoptotic process	3	3.7037	0.0232645	APP, CTNNB1, TP53	81	57	19349	12.5724	1	0.15295	0.134877
GOTERM_BP_DIRECT	GO:0006325~chromatin organization	5	6.17284	0.0235987	HDAC5, HDAC1, HNRNPU, SIRT7, RELA	81	263	19349	4.54138	1	0.154508	0.136251
GOTERM_BP_DIRECT	GO:0045814~negative regulation of gene expression, epigenetic	3	3.7037	0.0240317	SUZ12, EED, BMI1	81	58	19349	12.3557	1	0.156699	0.138182
GOTERM_BP_DIRECT	GO:0060440~trachea formation	2	2.46914	0.0245556	MAPK1, CTNNB1	81	6	19349	79.6255	1	0.158813	0.140047
GOTERM_BP_DIRECT	GO:0010265~SCF complex assembly	2	2.46914	0.0245556	CAND1, CUL1	81	6	19349	79.6255	1	0.158813	0.140047
GOTERM_BP_DIRECT	GO:0071466~cellular response to xenobiotic stimulus	3	3.7037	0.0255969	HSPA5, MYC, TP53	81	60	19349	11.9438	1	0.164213	0.144808
GOTERM_BP_DIRECT	GO:0042475~odontogenesis of dentin-containing tooth	3	3.7037	0.0255969	HDAC1, TRAF6, CTNNB1	81	60	19349	11.9438	1	0.164213	0.144808
GOTERM_BP_DIRECT	GO:0090263~positive regulation of canonical Wnt signaling pathway	4	4.93827	0.0268909	VCP, SMAD3, SRC, EGFR	81	156	19349	6.12504	1	0.171821	0.151518
GOTERM_BP_DIRECT	GO:1901215~negative regulation of neuron death	3	3.7037	0.0272026	APP, AKT1, IKBKG	81	62	19349	11.5585	1	0.173117	0.152661
GOTERM_BP_DIRECT	GO:0043410~positive regulation of MAPK cascade	4	4.93827	0.0282351	NTRK1, APP, AR, CTNNB1	81	159	19349	6.00947	1	0.176304	0.155472
GOTERM_BP_DIRECT	GO:0000056~ribosomal small subunit export from nucleus	2	2.46914	0.0285899	NPM1, XPO1	81	7	19349	68.2504	1	0.176304	0.155472
GOTERM_BP_DIRECT	GO:0007183~SMAD protein complex assembly	2	2.46914	0.0285899	SMAD2, SMAD3	81	7	19349	68.2504	1	0.176304	0.155472
GOTERM_BP_DIRECT	GO:0000055~ribosomal large subunit export from nucleus	2	2.46914	0.0285899	NPM1, XPO1	81	7	19349	68.2504	1	0.176304	0.155472
GOTERM_BP_DIRECT	GO:0034121~regulation of toll-like receptor signaling pathway	2	2.46914	0.0285899	APP, ESR1	81	7	19349	68.2504	1	0.176304	0.155472
GOTERM_BP_DIRECT	GO:0071494~cellular response to UV-C	2	2.46914	0.0285899	MDM2, TP53	81	7	19349	68.2504	1	0.176304	0.155472
GOTERM_BP_DIRECT	GO:0021955~central nervous system neuron axonogenesis	2	2.46914	0.0285899	HSP90AA1, HSP90AB1	81	7	19349	68.2504	1	0.176304	0.155472
GOTERM_BP_DIRECT	GO:0052031~modulation by symbiont of host defense response	2	2.46914	0.0285899	UBC, RPS27A	81	7	19349	68.2504	1	0.176304	0.155472
GOTERM_BP_DIRECT	GO:0032731~positive regulation of interleukin-1 beta production	3	3.7037	0.0288479	APP, SMAD3, HSPB1	81	64	19349	11.1973	1	0.177209	0.156269
GOTERM_BP_DIRECT	GO:0036388~pre-replicative complex assembly	3	3.7037	0.0296853	UBC, RPS27A, MCM2	81	65	19349	11.0251	1	0.180955	0.159573
GOTERM_BP_DIRECT	GO:0006879~cellular iron ion homeostasis	3	3.7037	0.0296853	CAND1, MYC, CUL1	81	65	19349	11.0251	1	0.180955	0.159573
GOTERM_BP_DIRECT	GO:0036353~histone H2A-K119 monoubiquitination	2	2.46914	0.0326077	BMI1, RNF2	81	8	19349	59.7191	1	0.196511	0.17329
GOTERM_BP_DIRECT	GO:0060385~axonogenesis involved in innervation	2	2.46914	0.0326077	NTRK1, ITGA4	81	8	19349	59.7191	1	0.196511	0.17329
GOTERM_BP_DIRECT	GO:0061684~chaperone-mediated autophagy	2	2.46914	0.0326077	HSPA8, HSP90AA1	81	8	19349	59.7191	1	0.196511	0.17329
GOTERM_BP_DIRECT	GO:0038061~NIK/NF-kappaB signaling	3	3.7037	0.0331301	CUL1, AKT1, RELA	81	69	19349	10.3859	1	0.197416	0.174088
GOTERM_BP_DIRECT	GO:0032922~circadian regulation of gene expression	3	3.7037	0.0331301	HDAC1, HUWE1, HNRNPU	81	69	19349	10.3859	1	0.197416	0.174088
GOTERM_BP_DIRECT	GO:0006469~negative regulation of protein kinase activity	3	3.7037	0.0331301	HSPB1, AKT1, YWHAG	81	69	19349	10.3859	1	0.197416	0.174088
GOTERM_BP_DIRECT	GO:0018107~peptidyl-threonine phosphorylation	3	3.7037	0.0349085	CDK1, MAPK1, AKT1	81	71	19349	10.0934	1	0.207237	0.182749
GOTERM_BP_DIRECT	GO:0038092~nodal signaling pathway	2	2.46914	0.0366092	SMAD2, SMAD3	81	9	19349	53.0837	1	0.210271	0.185425
GOTERM_BP_DIRECT	GO:0060039~pericardium development	2	2.46914	0.0366092	SMAD2, SMAD3	81	9	19349	53.0837	1	0.210271	0.185425
GOTERM_BP_DIRECT	GO:0071236~cellular response to antibiotic	2	2.46914	0.0366092	HSPA5, MDM2	81	9	19349	53.0837	1	0.210271	0.185425
GOTERM_BP_DIRECT	GO:0019941~modification-dependent protein catabolic process	2	2.46914	0.0366092	UBC, RPS27A	81	9	19349	53.0837	1	0.210271	0.185425
GOTERM_BP_DIRECT	GO:0046146~tetrahydrobiopterin metabolic process	2	2.46914	0.0366092	HSP90AA1, AKT1	81	9	19349	53.0837	1	0.210271	0.185425
GOTERM_BP_DIRECT	GO:0071316~cellular response to nicotine	2	2.46914	0.0366092	NTRK1, RELA	81	9	19349	53.0837	1	0.210271	0.185425
GOTERM_BP_DIRECT	GO:2000641~regulation of early endosome to late endosome transport	2	2.46914	0.0366092	SRC, MAPK1	81	9	19349	53.0837	1	0.210271	0.185425
GOTERM_BP_DIRECT	GO:0046825~regulation of protein export from nucleus	2	2.46914	0.0366092	XPO1, SIRT7	81	9	19349	53.0837	1	0.210271	0.185425
GOTERM_BP_DIRECT	GO:0071287~cellular response to manganese ion	2	2.46914	0.0366092	APP, HSPA5	81	9	19349	53.0837	1	0.210271	0.185425
GOTERM_BP_DIRECT	GO:0035556~intracellular signal transduction	6	7.40741	0.0371291	SMAD2, YWHAE, SRC, HSPB1, MAPK1, AKT1	81	445	19349	3.22081	1	0.212491	0.187382
GOTERM_BP_DIRECT	GO:0032092~positive regulation of protein binding	3	3.7037	0.0376442	APP, HSP90AB1, EP300	81	74	19349	9.68418	1	0.214667	0.189301
GOTERM_BP_DIRECT	GO:0046777~protein autophosphorylation	4	4.93827	0.0380941	NTRK1, SRC, AKT1, EGFR	81	179	19349	5.33802	1	0.216456	0.190879
GOTERM_BP_DIRECT	GO:0007623~circadian rhythm	3	3.7037	0.0395124	NTRK1, EP300, EGFR	81	76	19349	9.42934	1	0.223716	0.197281
GOTERM_BP_DIRECT	GO:0001666~response to hypoxia	4	4.93827	0.0397062	CREBBP, VCAM1, SMAD3, EP300	81	182	19349	5.25003	1	0.224016	0.197546
GOTERM_BP_DIRECT	GO:0030509~BMP signaling pathway	3	3.7037	0.0404595	SMAD2, SMAD3, SMURF1	81	77	19349	9.30688	1	0.225823	0.199139
GOTERM_BP_DIRECT	GO:0016574~histone ubiquitination	2	2.46914	0.0405942	SUZ12, HUWE1	81	10	19349	47.7753	1	0.225823	0.199139
GOTERM_BP_DIRECT	GO:0010907~positive regulation of glucose metabolic process	2	2.46914	0.0405942	SRC, AKT1	81	10	19349	47.7753	1	0.225823	0.199139
GOTERM_BP_DIRECT	GO:0009651~response to salt stress	2	2.46914	0.0405942	HSP90AB1, TP53	81	10	19349	47.7753	1	0.225823	0.199139
GOTERM_BP_DIRECT	GO:0006457~protein folding	4	4.93827	0.0413527	HSPA8, VCP, HSP90AA1, HSP90AB1	81	185	19349	5.1649	1	0.22879	0.201755
GOTERM_BP_DIRECT	GO:0006310~DNA recombination	3	3.7037	0.0414152	RPA3, RPA1, BRCA1	81	78	19349	9.18756	1	0.22879	0.201755
GOTERM_BP_DIRECT	GO:0045732~positive regulation of protein catabolic process	3	3.7037	0.0423793	VCP, SMURF1, HUWE1	81	79	19349	9.07126	1	0.233306	0.205738
GOTERM_BP_DIRECT	GO:0032436~positive regulation of proteasomal ubiquitin-dependent protein catabolic process	3	3.7037	0.0433519	VCP, MDM2, AKT1	81	80	19349	8.95787	1	0.234767	0.207026
GOTERM_BP_DIRECT	GO:0071222~cellular response to lipopolysaccharide	4	4.93827	0.0441726	HDAC5, SRC, TRAF6, RELA	81	190	19349	5.02898	1	0.234767	0.207026
GOTERM_BP_DIRECT	GO:0030433~ubiquitin-dependent ERAD pathway	3	3.7037	0.0443328	VCP, HSPA5, FBXO6	81	81	19349	8.84728	1	0.234767	0.207026
GOTERM_BP_DIRECT	GO:0031053~primary miRNA processing	2	2.46914	0.044563	SMAD2, SMAD3	81	11	19349	43.4321	1	0.234767	0.207026
GOTERM_BP_DIRECT	GO:0070933~histone H4 deacetylation	2	2.46914	0.044563	HDAC1, SIRT7	81	11	19349	43.4321	1	0.234767	0.207026
GOTERM_BP_DIRECT	GO:0097011~cellular response to granulocyte macrophage colony-stimulating factor stimulus	2	2.46914	0.044563	MAPK1, AKT1	81	11	19349	43.4321	1	0.234767	0.207026
GOTERM_BP_DIRECT	GO:1903715~regulation of aerobic respiration	2	2.46914	0.044563	VCP, AKT1	81	11	19349	43.4321	1	0.234767	0.207026
GOTERM_BP_DIRECT	GO:1903799~negative regulation of production of miRNAs involved in gene silencing by miRNA	2	2.46914	0.044563	ESR1, TP53	81	11	19349	43.4321	1	0.234767	0.207026
GOTERM_BP_DIRECT	GO:0006983~ER overload response	2	2.46914	0.044563	HSPA5, TP53	81	11	19349	43.4321	1	0.234767	0.207026
GOTERM_BP_DIRECT	GO:0043276~anoikis	2	2.46914	0.044563	AKT1, IKBKG	81	11	19349	43.4321	1	0.234767	0.207026
GOTERM_BP_DIRECT	GO:0071394~cellular response to testosterone stimulus	2	2.46914	0.044563	AR, MYC	81	11	19349	43.4321	1	0.234767	0.207026
GOTERM_BP_DIRECT	GO:0033234~negative regulation of protein sumoylation	2	2.46914	0.044563	CTNNB1, RELA	81	11	19349	43.4321	1	0.234767	0.207026
GOTERM_BP_DIRECT	GO:0030518~intracellular steroid hormone receptor signaling pathway	2	2.46914	0.044563	AR, ESR1	81	11	19349	43.4321	1	0.234767	0.207026
GOTERM_BP_DIRECT	GO:0008380~RNA splicing	4	4.93827	0.0447479	FUS, U2AF2, HNRNPA1, TARDBP	81	191	19349	5.00265	1	0.234963	0.207199
GOTERM_BP_DIRECT	GO:0045727~positive regulation of translation	3	3.7037	0.045322	NPM1, MYC, MAPK1	81	82	19349	8.73939	1	0.237195	0.209167
GOTERM_BP_DIRECT	GO:0008543~fibroblast growth factor receptor signaling pathway	3	3.7037	0.0463193	MAPK1, GRB2, HNRNPA1	81	83	19349	8.63409	1	0.24162	0.213069
GOTERM_BP_DIRECT	GO:0050900~leukocyte migration	4	4.93827	0.0476804	ITGA4, SRC, FN1, GRB2	81	196	19349	4.87503	1	0.247907	0.218613
GOTERM_BP_DIRECT	GO:0090090~negative regulation of canonical Wnt signaling pathway	4	4.93827	0.0482781	APP, HDAC1, CUL3, CTNNB1	81	197	19349	4.85029	1	0.248995	0.219572
GOTERM_BP_DIRECT	GO:1990440~positive regulation of transcription from RNA polymerase II promoter in response to endoplasmic reticulum stress	2	2.46914	0.0485156	HSPA5, TP53	81	12	19349	39.8128	1	0.248995	0.219572
GOTERM_BP_DIRECT	GO:1903800~positive regulation of production of miRNAs involved in gene silencing by miRNA	2	2.46914	0.0485156	TP53, EGFR	81	12	19349	39.8128	1	0.248995	0.219572
GOTERM_BP_DIRECT	GO:0019068~virion assembly	2	2.46914	0.0485156	UBC, RPS27A	81	12	19349	39.8128	1	0.248995	0.219572
GOTERM_CC_DIRECT	GO:0005654~nucleoplasm	59	72.8395	3.55033e-25	HSP90AB1, HNRNPU, ARRB2, BRCA1, BMI1, XPO1, MYC, AKT1, EP300, IKBKG, HSP90AA1, EED, SIRT7, YWHAZ, AR, EWSR1, TP53, MCM2, HDAC5, VCP, SRC, HDAC1, CUL3, CUL2, CUL1, RNF2, RELA, CAND1, U2AF2, UBC, MAPK1, VHL, RPS27A, HNRNPA1, UBL4A, SUZ12, SMAD2, HSPA8, NPM1, CREBBP, UBE2I, SMAD3, SMURF1, FUS, HUWE1, RPA1, CDC5L, RPA2, ESR1, SNW1, COPS5, CCDC8, RPA3, CDK2, CDK1, MDM2, CTNNB1, GRB2, TARDBP	81	3846	20164	3.81887	1.0935e-22	1.0935e-22	9.58589e-23
GOTERM_CC_DIRECT	GO:0005737~cytoplasm	62	76.5432	2.15256e-20	YWHAE, APP, HSP90AB1, YWHAB, HSPB1, ARRB2, BRCA1, XPO1, YWHAQ, AKT1, EP300, FBXO6, IKBKG, YWHAG, HSP90AA1, SIRT7, YWHAZ, EEF1A1, AR, EWSR1, TRAF6, OBSL1, TP53, MCM2, HDAC5, CUL7, VCP, STAU1, SRC, HDAC1, CUL3, RNF2, EGFR, RELA, CAND1, UBC, MAPK1, RPS27A, HNRNPA1, UBL4A, SMAD2, HSPA8, NPM1, CREBBP, UBE2I, SMAD3, HSPA5, SMURF1, FUS, HSPA4, HUWE1, CDC5L, ESR1, SNW1, COPS5, CCDC8, CDK2, CDK1, MDM2, CT…	81	5361	20164	2.87897	6.62988e-18	3.31494e-18	2.90595e-18
GOTERM_CC_DIRECT	GO:0005634~nucleus	64	79.0123	3.3821e-20	YWHAE, APP, HSP90AB1, YWHAB, HSPB1, HNRNPU, ARRB2, BRCA1, BMI1, XPO1, MYC, AKT1, EP300, IKBKG, HSP90AA1, EED, SIRT7, YWHAZ, EEF1A1, AR, EWSR1, TRAF6, TP53, MCM2, HDAC5, VCP, HDAC1, CUL3, RNF2, EGFR, RELA, CAND1, U2AF2, UBC, MAPK1, VHL, RPS27A, HNRNPA1, UBL4A, SUZ12, SMAD2, HSPA8, NPM1, CREBBP, UBE2I, SMAD3, HSPA5, FUS, HSPA4, HUWE1, RPA1, CDC5L, RPA2, ESR1, PAN2, SNW1, COPS5, RPA3, CDK2, CDK1, MD…	81	5848	20164	2.72436	1.04169e-17	3.47229e-18	3.04389e-18
GOTERM_CC_DIRECT	GO:0005829~cytosol	59	72.8395	1.62958e-17	YWHAE, APP, HSP90AB1, YWHAB, HSPB1, HNRNPU, ARRB2, BMI1, XPO1, YWHAQ, AKT1, EP300, FBXO6, IKBKG, YWHAG, HSP90AA1, EED, YWHAZ, EEF1A1, AR, TRAF6, COMMD3-BMI1, OBSL1, TP53, HDAC5, CUL7, VCP, CUL5, STAU1, SRC, HDAC1, CUL3, CUL2, CUL1, RELA, CAND1, UBC, MAPK1, VHL, RPS27A, UBL4A, SMAD2, HSPA8, NPM1, UBE2I, SMAD3, HSPA5, SMURF1, HSPA4, HUWE1, ESR1, PAN2, COPS5, CCDC8, CDK2, CDK1, MDM2, CTNNB1, GRB2	81	5404	20164	2.71787	5.01911e-15	1.25478e-15	1.09997e-15
GOTERM_CC_DIRECT	GO:0032991~macromolecular complex	24	29.6296	1.55375e-15	NTRK1, SMAD2, APP, NPM1, VCP, HSP90AA1, HSP90AB1, HSPA5, HDAC1, HNRNPU, BRCA1, ESR1, EGFR, AR, XPO1, YWHAQ, MYC, TRAF6, MDM2, AKT1, MAPK1, CTNNB1, IKBKG, TP53	81	692	20164	8.6337	4.78728e-13	9.57112e-14	8.39027e-14
GOTERM_CC_DIRECT	GO:0031461~cullin-RING ubiquitin ligase complex	6	7.40741	1.68569e-09	CUL7, CAND1, CUL5, CUL3, CUL2, CUL1	81	14	20164	106.688	5.19192e-07	8.6532e-08	7.5856e-08
GOTERM_CC_DIRECT	GO:0005925~focal adhesion	14	17.284	1.08666e-08	YWHAE, HSPA8, NPM1, HSPA5, ITGA4, YWHAB, SRC, HSPB1, YWHAZ, EGFR, YWHAQ, MAPK1, CTNNB1, YWHAG	81	422	20164	8.25862	3.3469e-06	4.363e-07	3.82471e-07
GOTERM_CC_DIRECT	GO:0070062~extracellular exosome	29	35.8025	1.13325e-08	YWHAE, APP, VCP, HSP90AB1, STAU1, YWHAB, SRC, CUL3, HSPB1, CAND1, YWHAQ, UBC, RPS27A, HNRNPA1, YWHAG, HSPA8, HSP90AA1, VCAM1, ITGA4, HSPA5, SMURF1, HSPA4, HUWE1, FN1, YWHAZ, EEF1A1, CDK1, CTNNB1, GRB2	81	2217	20164	3.2563	3.49039e-06	4.363e-07	3.82471e-07
GOTERM_CC_DIRECT	GO:1904813~ficolin-1-rich granule lumen	8	9.87654	6.14151e-07	EEF1A1, HSPA8, VCP, HSP90AA1, CAND1, HSP90AB1, HUWE1, MAPK1	81	124	20164	16.0605	0.000189141	1.95838e-05	1.71676e-05
GOTERM_CC_DIRECT	GO:0016020~membrane	28	34.5679	6.35837e-07	YWHAE, APP, HSP90AB1, STAU1, YWHAB, CUL3, HNRNPU, EGFR, CAND1, XPO1, YWHAQ, VHL, RPS27A, HNRNPA1, YWHAG, UBL4A, HSPA8, NPM1, HSP90AA1, VCAM1, ITGA4, HSPA5, HUWE1, CDC5L, ESR1, EEF1A1, CDK1, CTNNB1	81	2511	20164	2.77589	0.000195819	1.95838e-05	1.71676e-05
GOTERM_CC_DIRECT	GO:0016604~nuclear body	11	13.5802	7.38435e-07	SUZ12, CREBBP, UBE2I, SNW1, MDM2, COMMD3-BMI1, RPA2, BRCA1, BMI1, TP53, RNF2	81	331	20164	8.27287	0.000227412	2.06762e-05	1.81252e-05
GOTERM_CC_DIRECT	GO:0048471~perinuclear region of cytoplasm	15	18.5185	1.41676e-06	HSPA8, APP, VCP, HSP90AA1, CUL7, HSP90AB1, YWHAB, FUS, SRC, CDC5L, EGFR, COPS5, TRAF6, CTNNB1, OBSL1	81	754	20164	4.95235	0.000436266	3.63634e-05	3.1877e-05
GOTERM_CC_DIRECT	GO:0042470~melanosome	7	8.64198	3.39405e-06	YWHAE, HSPA8, HSP90AA1, HSP90AB1, HSPA5, YWHAB, YWHAZ	81	103	20164	16.9181	0.00104482	7.48547e-05	6.56193e-05
GOTERM_CC_DIRECT	GO:0005667~transcription factor complex	9	11.1111	3.40248e-06	SMAD2, CREBBP, SMAD3, CDK2, EP300, CTNNB1, ESR1, TP53, RELA	81	228	20164	9.82651	0.00104742	7.48547e-05	6.56193e-05
GOTERM_CC_DIRECT	GO:0034774~secretory granule lumen	7	8.64198	6.43177e-06	EEF1A1, HSPA8, VCP, HSP90AA1, CAND1, HSP90AB1, HUWE1	81	115	20164	15.1528	0.00197903	0.000132066	0.000115772
GOTERM_CC_DIRECT	GO:0005739~mitochondrion	19	23.4568	8.36882e-06	YWHAE, APP, HSP90AA1, HSP90AB1, HSPA5, SMURF1, YWHAB, HSPA4, SRC, HUWE1, YWHAZ, YWHAQ, MYC, CDK1, AKT1, MAPK1, VHL, TP53, YWHAG	81	1416	20164	3.34027	0.00257429	0.0001611	0.000141224
GOTERM_CC_DIRECT	GO:0032993~protein-DNA complex	5	6.17284	3.30224e-05	SUZ12, NPM1, EP300, CTNNB1, CDC5L	81	46	20164	27.0585	0.0101195	0.000598288	0.000524474
GOTERM_CC_DIRECT	GO:1990393~3M complex	3	3.7037	4.65141e-05	CUL7, CCDC8, OBSL1	81	3	20164	248.938	0.0142245	0.000795909	0.000697712
GOTERM_CC_DIRECT	GO:0005662~DNA replication factor A complex	3	3.7037	9.27884e-05	RPA3, RPA1, RPA2	81	4	20164	186.704	0.0281756	0.00150415	0.00131857
GOTERM_CC_DIRECT	GO:0000785~chromatin	14	17.284	0.000183847	SMAD2, CREBBP, SMAD3, HDAC1, RPA2, SIRT7, ESR1, RELA, AR, COPS5, SNW1, MYC, TP53, MCM2	81	1024	20164	3.40345	0.0550564	0.00283124	0.00248193
GOTERM_CC_DIRECT	GO:0035861~site of double-strand break	5	6.17284	0.000214049	VCP, RPA3, RPA2, SIRT7, TP53	81	74	20164	16.8202	0.0638074	0.00313938	0.00275205
GOTERM_CC_DIRECT	GO:0005813~centrosome	10	12.3457	0.000280109	NPM1, CUL7, CCDC8, CUL3, CDK2, CDK1, HNRNPU, CTNNB1, OBSL1, TP53	81	539	20164	4.61852	0.082668	0.00392153	0.00343771
GOTERM_CC_DIRECT	GO:0071141~SMAD protein complex	3	3.7037	0.000428567	SMAD2, SMAD3, SNW1	81	8	20164	93.3519	0.123683	0.00573907	0.00503101
GOTERM_CC_DIRECT	GO:1990904~ribonucleoprotein complex	6	7.40741	0.000465466	HSPA8, NPM1, XPO1, HNRNPU, BRCA1, HNRNPA1	81	162	20164	9.21994	0.13359	0.00597348	0.00523649
GOTERM_CC_DIRECT	GO:0005681~spliceosomal complex	5	6.17284	0.000964141	HSPA8, SNW1, U2AF2, CDC5L, HNRNPA1	81	110	20164	11.3154	0.257029	0.0118782	0.0104127
GOTERM_CC_DIRECT	GO:0000151~ubiquitin ligase complex	5	6.17284	0.00103104	CAND1, BRCA1, IKBKG, BMI1, RNF2	81	112	20164	11.1133	0.272197	0.0122139	0.010707
GOTERM_CC_DIRECT	GO:0072686~mitotic spindle	5	6.17284	0.00121246	CUL3, CDK1, HNRNPU, MAPK1, IKBKG	81	117	20164	10.6384	0.311793	0.0138311	0.0121246
GOTERM_CC_DIRECT	GO:0016607~nuclear speck	8	9.87654	0.00133525	HDAC5, AR, SNW1, U2AF2, HNRNPU, CDC5L, SIRT7, TARDBP	81	417	20164	4.77579	0.337365	0.0146877	0.0128756
GOTERM_CC_DIRECT	GO:0005886~plasma membrane	33	40.7407	0.00165359	YWHAE, APP, HSP90AB1, STAU1, SRC, CUL3, CUL1, HSPB1, ARRB2, BRCA1, EGFR, UBC, AKT1, MAPK1, RPS27A, NTRK1, HSPA8, HSP90AA1, VCAM1, SMAD3, ITGA4, HSPA5, SMURF1, FN1, ESR1, EEF1A1, AR, EWSR1, CCDC8, TRAF6, MDM2, CTNNB1, GRB2	81	4959	20164	1.65658	0.399341	0.0175623	0.0153955
GOTERM_CC_DIRECT	GO:0017053~transcriptional repressor complex	4	4.93827	0.00201211	YWHAB, HDAC1, MDM2, TP53	81	63	20164	15.8056	0.462246	0.0206576	0.018109
GOTERM_CC_DIRECT	GO:0019005~SCF ubiquitin ligase complex	4	4.93827	0.00220067	CUL5, CUL2, CUL1, FBXO6	81	65	20164	15.3193	0.49265	0.0218647	0.0191671
GOTERM_CC_DIRECT	GO:0098978~glutamatergic synapse	7	8.64198	0.0033383	YWHAE, HSPA8, VCP, STAU1, SRC, YWHAZ, RELA	81	366	20164	4.76111	0.642963	0.0321311	0.0281669
GOTERM_CC_DIRECT	GO:0000781~chromosome, telomeric region	5	6.17284	0.00478787	CDK2, RPA1, CDK1, RPA2, MCM2	81	171	20164	7.2789	0.771953	0.0440073	0.0385779
GOTERM_CC_DIRECT	GO:0071013~catalytic step 2 spliceosome	4	4.93827	0.00485795	SNW1, HNRNPU, CDC5L, HNRNPA1	81	86	20164	11.5785	0.776847	0.0440073	0.0385779
GOTERM_CC_DIRECT	GO:0043025~neuronal cell body	7	8.64198	0.00513529	NTRK1, HSP90AA1, HSP90AB1, ITGA4, STAU1, SMURF1, HDAC1	81	400	20164	4.35642	0.795205	0.0451905	0.0396151
GOTERM_CC_DIRECT	GO:0005730~nucleolus	13	16.0494	0.00604046	SUZ12, HSPA8, NPM1, CUL2, SIRT7, EEF1A1, XPO1, EWSR1, MYC, MDM2, GRB2, RPS27A, TP53	81	1331	20164	2.4314	0.845275	0.0516795	0.0453035
GOTERM_CC_DIRECT	GO:0044322~endoplasmic reticulum quality control compartment	3	3.7037	0.00713775	UBC, FBXO6, RPS27A	81	32	20164	23.338	0.889894	0.059417	0.0520863
GOTERM_CC_DIRECT	GO:0016605~PML body	4	4.93827	0.00865439	UBE2I, RPA1, RPA2, TP53	81	106	20164	9.3939	0.931241	0.0701461	0.0614917
GOTERM_CC_DIRECT	GO:0009986~cell surface	8	9.87654	0.011419	NTRK1, APP, VCAM1, HSP90AB1, ITGA4, HSPA5, HNRNPU, EGFR	81	619	20164	3.2173	0.970908	0.0901812	0.079055
GOTERM_CC_DIRECT	GO:0045202~synapse	7	8.64198	0.0128541	APP, YWHAQ, MDM2, MAPK1, CTNNB1, OBSL1, EGFR	81	487	20164	3.57817	0.981403	0.0989766	0.0867652
GOTERM_CC_DIRECT	GO:0000922~spindle pole	4	4.93827	0.0140963	CUL3, HNRNPU, CTNNB1, IKBKG	81	127	20164	7.84058	0.987381	0.105895	0.0928296
GOTERM_CC_DIRECT	GO:0010008~endosome membrane	5	6.17284	0.0166014	NTRK1, TRAF6, UBC, RPS27A, EGFR	81	246	20164	5.05972	0.994236	0.121744	0.106724
GOTERM_CC_DIRECT	GO:0005770~late endosome	4	4.93827	0.0192912	NTRK1, HSPA8, SRC, MAPK1	81	143	20164	6.96331	0.997521	0.137777	0.120779
GOTERM_CC_DIRECT	GO:0001739~sex chromatin	2	2.46914	0.0196825	SUZ12, RNF2	81	5	20164	99.5753	0.997807	0.137777	0.120779
GOTERM_CC_DIRECT	GO:0043657~host cell	3	3.7037	0.020152	XPO1, UBC, RPS27A	81	55	20164	13.5785	0.998108	0.137929	0.120912
GOTERM_CC_DIRECT	GO:0005791~rough endoplasmic reticulum	3	3.7037	0.0252093	APP, STAU1, MYC	81	62	20164	12.0454	0.999616	0.168793	0.147968
GOTERM_CC_DIRECT	GO:0005794~Golgi apparatus	10	12.3457	0.0275268	HDAC5, APP, CUL7, VCAM1, CAND1, CUL3, MAPK1, GRB2, ESR1, OBSL1	81	1084	20164	2.29648	0.999815	0.180388	0.158133
GOTERM_CC_DIRECT	GO:0031982~vesicle	4	4.93827	0.0297063	UBC, AKT1, RPS27A, YWHAZ	81	169	20164	5.89203	0.999907	0.190615	0.167098
GOTERM_CC_DIRECT	GO:0071144~SMAD2-SMAD3 protein complex	2	2.46914	0.0313078	SMAD2, SMAD3	81	8	20164	62.2346	0.999944	0.196792	0.172513
GOTERM_CC_DIRECT	GO:0030666~endocytic vesicle membrane	3	3.7037	0.0323811	UBC, MDM2, RPS27A	81	71	20164	10.5185	0.99996	0.199468	0.174858
GOTERM_CC_DIRECT	GO:0044294~dendritic growth cone	2	2.46914	0.0351526	HSP90AA1, HSP90AB1	81	9	20164	55.3196	0.999984	0.208774	0.183016
GOTERM_CC_DIRECT	GO:0015030~Cajal body	3	3.7037	0.0357961	XPO1, EWSR1, CDK2	81	75	20164	9.95753	0.999987	0.208774	0.183016
GOTERM_CC_DIRECT	GO:0005768~endosome	5	6.17284	0.0359254	APP, CDK2, GRB2, ARRB2, EGFR	81	313	20164	3.97665	0.999987	0.208774	0.183016
GOTERM_CC_DIRECT	GO:0045177~apical part of cell	3	3.7037	0.0366708	APP, VCAM1, CTNNB1	81	76	20164	9.82651	0.99999	0.209159	0.183354
GOTERM_CC_DIRECT	GO:0005911~cell-cell junction	4	4.93827	0.0398944	APP, CTNNB1, AKT1, GRB2	81	190	20164	5.24081	0.999996	0.223409	0.195845
GOTERM_CC_DIRECT	GO:0010494~cytoplasmic stress granule	3	3.7037	0.0449036	VCP, STAU1, TARDBP	81	85	20164	8.78606	0.999999	0.24697	0.2165
GOTERM_CC_DIRECT	GO:0000974~Prp19 complex	2	2.46914	0.0465968	HSPA8, CDC5L	81	12	20164	41.4897	1	0.247445	0.216916
GOTERM_CC_DIRECT	GO:0035098~ESC/E(Z) complex	2	2.46914	0.0465968	SUZ12, EED	81	12	20164	41.4897	1	0.247445	0.216916
GOTERM_MF_DIRECT	GO:0031625~ubiquitin protein ligase binding	26	32.0988	9.27489e-26	YWHAE, CUL7, VCP, HSP90AB1, CUL5, SRC, CUL3, CUL2, CUL1, ARRB2, BRCA1, RELA, EGFR, UBC, IKBKG, RPS27A, SMAD2, HSPA8, HSP90AA1, SMAD3, HSPA5, RPA2, YWHAZ, TRAF6, MDM2, TP53	81	303	18770	19.8843	3.29259e-23	3.30186e-23	2.63407e-23
GOTERM_MF_DIRECT	GO:0019899~enzyme binding	26	32.0988	2.97679e-23	YWHAE, APP, YWHAB, HDAC1, SRC, ARRB2, BRCA1, RELA, EGFR, U2AF2, AKT1, VHL, HSPA8, UBE2I, SMAD3, HSPA5, FN1, RPA2, ESR1, AR, SNW1, COPS5, MDM2, CTNNB1, TP53, MCM2	81	382	18770	15.7721	1.05676e-20	5.29868e-21	4.22704e-21
GOTERM_MF_DIRECT	GO:0042802~identical protein binding	34	41.9753	1.4054e-14	YWHAE, HDAC5, APP, VCP, HSP90AB1, YWHAB, CUL3, HSPB1, HNRNPU, ARRB2, RELA, EGFR, YWHAQ, AKT1, MAPK1, IKBKG, HNRNPA1, YWHAG, NTRK1, SMAD2, HSP90AA1, SMAD3, EED, FUS, FN1, CDC5L, YWHAZ, ESR1, EWSR1, TRAF6, MDM2, GRB2, TARDBP, TP53	81	1704	18770	4.62369	5.00544e-12	1.66775e-12	1.33045e-12
GOTERM_MF_DIRECT	GO:0008134~transcription factor binding	17	20.9877	2.63833e-13	SMAD2, HDAC5, NPM1, CREBBP, UBE2I, SMAD3, HDAC1, YWHAZ, ESR1, RELA, AR, MYC, EP300, MAPK1, CTNNB1, VHL, TP53	81	314	18770	12.5458	9.36451e-11	2.34811e-11	1.87321e-11
GOTERM_MF_DIRECT	GO:0005515~protein binding	79	97.5309	6.50017e-12	YWHAE, APP, HSP90AB1, YWHAB, HSPB1, HNRNPU, ARRB2, BRCA1, BMI1, XPO1, YWHAQ, MYC, AKT1, EP300, FBXO6, IKBKG, YWHAG, HSP90AA1, ITGA4, EED, SIRT7, YWHAZ, EEF1A1, AR, EWSR1, TRAF6, OBSL1, TP53, MCM2, HDAC5, CUL7, VCP, CUL5, STAU1, SRC, HDAC1, CUL3, CUL2, CUL1, RNF2, EGFR, RELA, CAND1, U2AF2, UBC, MAPK1, VHL, RPS27A, HNRNPA1, NTRK1, UBL4A, SUZ12, SMAD2, HSPA8, NPM1, CREBBP, UBE2I, SMAD3, HSPA5, SMURF…	81	12518	18770	1.46242	2.30755e-09	4.50831e-10	3.59651e-10
GOTERM_MF_DIRECT	GO:0003682~chromatin binding	18	22.2222	7.59827e-12	SMAD2, HDAC5, APP, NPM1, CREBBP, EED, FUS, HNRNPU, SIRT7, ESR1, EGFR, RELA, RNF2, AR, CDK1, EP300, CTNNB1, TP53	81	460	18770	9.06763	2.69738e-09	4.50831e-10	3.59651e-10
GOTERM_MF_DIRECT	GO:0003723~RNA binding	27	33.3333	1.36561e-10	YWHAE, VCP, HSP90AB1, STAU1, HSPB1, HNRNPU, BRCA1, XPO1, U2AF2, UBC, RPS27A, HNRNPA1, YWHAG, SUZ12, HSPA8, NPM1, HSP90AA1, UBE2I, FUS, HUWE1, CDC5L, YWHAZ, EEF1A1, SNW1, EWSR1, GRB2, TARDBP	81	1455	18770	4.30011	4.84791e-08	6.94509e-09	5.54047e-09
GOTERM_MF_DIRECT	GO:0019904~protein domain specific binding	13	16.0494	1.20445e-09	YWHAE, VCP, HSPA5, YWHAB, ARRB2, YWHAZ, YWHAQ, CDK2, MDM2, GRB2, IKBKG, HNRNPA1, YWHAG	81	264	18770	11.4109	4.27581e-07	5.35981e-08	4.27581e-08
GOTERM_MF_DIRECT	GO:0097718~disordered domain specific binding	7	8.64198	1.03646e-08	SMAD2, HSP90AA1, HSP90AB1, MDM2, FN1, CTNNB1, TP53	81	37	18770	43.8405	3.67942e-06	4.09976e-07	3.2706e-07
GOTERM_MF_DIRECT	GO:0019901~protein kinase binding	15	18.5185	2.16735e-08	NPM1, SMAD3, HSP90AB1, HSPB1, CDC5L, YWHAZ, ESR1, EGFR, RELA, EEF1A1, TRAF6, AKT1, CTNNB1, GRB2, TP53	81	498	18770	6.97977	7.69407e-06	7.71577e-07	6.15528e-07
GOTERM_MF_DIRECT	GO:0030235~nitric-oxide synthase regulator activity	5	6.17284	3.79236e-08	HSP90AA1, HSP90AB1, AKT1, ESR1, EGFR	81	9	18770	128.738	1.34628e-05	1.22734e-06	9.79118e-07
GOTERM_MF_DIRECT	GO:0061629~RNA polymerase II sequence-specific DNA binding transcription factor binding	10	12.3457	5.15495e-08	SMAD2, HDAC5, AR, CREBBP, SMAD3, HDAC1, EP300, HSPB1, CTNNB1, TP53	81	173	18770	13.3947	1.82999e-05	1.5293e-06	1.22e-06
GOTERM_MF_DIRECT	GO:0042826~histone deacetylase binding	9	11.1111	8.13225e-08	YWHAE, HDAC5, HSP90AA1, HSP90AB1, YWHAB, HDAC1, TRAF6, TP53, RELA	81	130	18770	16.0427	2.88691e-05	2.22699e-06	1.77658e-06
GOTERM_MF_DIRECT	GO:0001085~RNA polymerase II transcription factor binding	7	8.64198	9.69587e-08	HDAC5, AR, CREBBP, HDAC1, EP300, CTNNB1, TP53	81	53	18770	30.6056	3.44198e-05	2.43957e-06	1.94617e-06
GOTERM_MF_DIRECT	GO:0004842~ubiquitin-protein transferase activity	11	13.5802	1.02791e-07	CUL5, SMURF1, CUL3, TRAF6, CUL2, MDM2, CUL1, HUWE1, BRCA1, VHL, RNF2	81	249	18770	10.237	3.649e-05	2.43957e-06	1.94617e-06
GOTERM_MF_DIRECT	GO:0033613~activating transcription factor binding	6	7.40741	3.639e-07	SMAD2, NPM1, HDAC1, MYC, EP300, RELA	81	35	18770	39.7249	0.000129176	8.09678e-06	6.45923e-06
GOTERM_MF_DIRECT	GO:0001223~transcription coactivator binding	6	7.40741	8.23426e-07	AR, CREBBP, SMAD3, EP300, ESR1, RELA	81	41	18770	33.9115	0.000292274	1.72435e-05	1.37561e-05
GOTERM_MF_DIRECT	GO:0001222~transcription corepressor binding	6	7.40741	1.32469e-06	SUZ12, HDAC5, EED, HDAC1, CDC5L, ESR1	81	45	18770	30.8971	0.000470153	2.61993e-05	2.09006e-05
GOTERM_MF_DIRECT	GO:0019903~protein phosphatase binding	7	8.64198	2.63962e-06	YWHAE, VCP, RPA2, CTNNB1, GRB2, TP53, EGFR	81	92	18770	17.6315	0.000936627	4.94581e-05	3.94554e-05
GOTERM_MF_DIRECT	GO:0003684~damaged DNA binding	6	7.40741	7.76033e-06	CREBBP, RPA3, RPA1, EP300, RPA2, BRCA1	81	64	18770	21.7245	0.00275114	0.000138134	0.000110197
GOTERM_MF_DIRECT	GO:1990841~promoter-specific chromatin binding	6	7.40741	8.37911e-06	SUZ12, SMAD3, HDAC1, HNRNPU, BMI1, TP53	81	65	18770	21.3903	0.00297018	0.000142046	0.000113318
GOTERM_MF_DIRECT	GO:0047485~protein N-terminus binding	7	8.64198	9.63736e-06	YWHAQ, HDAC1, TRAF6, MDM2, RPA2, TP53, RELA	81	115	18770	14.1052	0.00341543	0.00015595	0.00012441
GOTERM_MF_DIRECT	GO:0031490~chromatin DNA binding	6	7.40741	1.20753e-05	SUZ12, CREBBP, SMAD3, EP300, HNRNPU, RELA	81	70	18770	19.8624	0.00427757	0.000186904	0.000149103
GOTERM_MF_DIRECT	GO:0001221~transcription cofactor binding	5	6.17284	1.62443e-05	UBE2I, MYC, EP300, CTNNB1, ESR1	81	36	18770	32.1845	0.00575018	0.000240957	0.000192224
GOTERM_MF_DIRECT	GO:0003677~DNA binding	18	22.2222	1.96255e-05	SMAD2, APP, SMAD3, FUS, RPA1, HUWE1, HNRNPU, CDC5L, BRCA1, ESR1, RELA, AR, MYC, RPA3, EP300, MAPK1, TP53, MCM2	81	1267	18770	3.29212	0.00694292	0.000279468	0.000222946
GOTERM_MF_DIRECT	GO:0070411~I-SMAD binding	4	4.93827	2.62348e-05	SMAD2, SMAD3, SMURF1, CTNNB1	81	14	18770	66.2081	0.00927026	0.000359216	0.000286565
GOTERM_MF_DIRECT	GO:0044183~protein binding involved in protein folding	5	6.17284	2.74793e-05	HSPA8, HSP90AA1, HSP90AB1, HSPA5, HSPB1	81	41	18770	28.2596	0.00970786	0.00036232	0.000289042
GOTERM_MF_DIRECT	GO:0070491~repressing transcription factor binding	5	6.17284	3.02738e-05	HDAC5, HDAC1, MYC, CTNNB1, RELA	81	42	18770	27.5867	0.0106898	0.00038491	0.000307063
GOTERM_MF_DIRECT	GO:0001046~core promoter sequence-specific DNA binding	4	4.93827	4.856e-05	NPM1, HDAC1, MYC, TP53	81	17	18770	54.5243	0.0170915	0.000596116	0.000475553
GOTERM_MF_DIRECT	GO:0044877~macromolecular complex binding	10	12.3457	5.77608e-05	YWHAE, VCP, YWHAB, MYC, CUL2, HNRNPU, GRB2, IKBKG, ARRB2, RELA	81	407	18770	5.69357	0.0202969	0.000685428	0.000546802
GOTERM_MF_DIRECT	GO:0045296~cadherin binding	9	11.1111	5.97935e-05	YWHAE, HSPA8, HSP90AB1, HSPA5, YWHAB, SRC, CTNNB1, YWHAZ, EGFR	81	316	18770	6.59986	0.0210036	0.000686661	0.000547786
GOTERM_MF_DIRECT	GO:0019900~kinase binding	6	7.40741	7.12937e-05	NTRK1, EEF1A1, HSP90AB1, SRC, CTNNB1, EGFR	81	101	18770	13.766	0.0249926	0.000793143	0.000632732
GOTERM_MF_DIRECT	GO:0005080~protein kinase C binding	5	6.17284	9.49469e-05	HDAC5, SRC, HSPB1, AKT1, YWHAG	81	56	18770	20.69	0.033146	0.00102428	0.000817119
GOTERM_MF_DIRECT	GO:0003713~transcription coactivator activity	8	9.87654	9.97996e-05	NPM1, CREBBP, SNW1, COPS5, FUS, EP300, CTNNB1, BRCA1	81	252	18770	7.35646	0.0348103	0.00104496	0.00083362
GOTERM_MF_DIRECT	GO:0051087~chaperone binding	6	7.40741	0.00010692	UBL4A, HSPA8, APP, HSPA5, FN1, TP53	81	110	18770	12.6397	0.0372473	0.00105852	0.000844441
GOTERM_MF_DIRECT	GO:0071535~RING-like zinc finger domain binding	3	3.7037	0.000107042	UBE2I, BMI1, RNF2	81	4	18770	173.796	0.0372889	0.00105852	0.000844441
GOTERM_MF_DIRECT	GO:0003697~single-stranded DNA binding	6	7.40741	0.000116421	RPA3, RPA1, RPA2, HNRNPU, HNRNPA1, MCM2	81	112	18770	12.414	0.0404892	0.00112016	0.000893608
GOTERM_MF_DIRECT	GO:0046872~metal ion binding	25	30.8642	0.000174685	HDAC5, HDAC1, BRCA1, BMI1, RNF2, EP300, IKBKG, RPS27A, SUZ12, SMAD2, CREBBP, SMAD3, ITGA4, FUS, RPA1, SIRT7, ESR1, PAN2, COPS5, EWSR1, CDK2, MDM2, COMMD3-BMI1, TP53, MCM2	81	2635	18770	2.19856	0.0601345	0.00163652	0.00130554
GOTERM_MF_DIRECT	GO:0023026~MHC class II protein complex binding	4	4.93827	0.000202559	YWHAE, HSPA8, HSP90AA1, HSP90AB1	81	27	18770	34.3301	0.0693907	0.001849	0.00147505
GOTERM_MF_DIRECT	GO:0002039~p53 binding	5	6.17284	0.000239306	CREBBP, HDAC1, MDM2, EP300, TP53	81	71	18770	16.3189	0.0814543	0.00212982	0.00169907
GOTERM_MF_DIRECT	GO:0044325~ion channel binding	6	7.40741	0.000298408	YWHAE, HSP90AB1, YWHAQ, SRC, CTNNB1, YWHAZ	81	137	18770	10.1487	0.100531	0.00259105	0.00206702
GOTERM_MF_DIRECT	GO:0051059~NF-kappaB binding	4	4.93827	0.000370941	NPM1, HDAC1, EP300, RELA	81	33	18770	28.0883	0.123403	0.00314416	0.00250827
GOTERM_MF_DIRECT	GO:0008013~beta-catenin binding	5	6.17284	0.000543715	AR, SMAD3, EP300, CTNNB1, ESR1	81	88	18770	13.1664	0.175577	0.00450145	0.00359104
GOTERM_MF_DIRECT	GO:0005178~integrin binding	6	7.40741	0.000624692	APP, VCAM1, ITGA4, SRC, FN1, EGFR	81	161	18770	8.63584	0.198953	0.00505433	0.00403211
GOTERM_MF_DIRECT	GO:0098505~G-rich strand telomeric DNA binding	3	3.7037	0.000789578	RPA1, RPA2, HNRNPA1	81	10	18770	69.5185	0.244527	0.00624644	0.00498311
GOTERM_MF_DIRECT	GO:0016922~ligand-dependent nuclear receptor binding	4	4.93827	0.000870587	SMAD3, SNW1, EP300, CTNNB1	81	44	18770	21.0662	0.265961	0.00673758	0.00537493
GOTERM_MF_DIRECT	GO:0048156~tau protein binding	4	4.93827	0.000929921	SMAD2, HSP90AA1, HSP90AB1, EP300	81	45	18770	20.5981	0.281274	0.00689691	0.00550203
GOTERM_MF_DIRECT	GO:0030331~estrogen receptor binding	4	4.93827	0.000929921	FUS, SRC, CTNNB1, ESR1	81	45	18770	20.5981	0.281274	0.00689691	0.00550203
GOTERM_MF_DIRECT	GO:0030674~protein binding, bridging	5	6.17284	0.000982327	HSPA8, CUL5, CUL2, CUL1, GRB2	81	103	18770	11.249	0.294535	0.00713691	0.00569349
GOTERM_MF_DIRECT	GO:0001102~RNA polymerase II activating transcription factor binding	4	4.93827	0.0011927	CREBBP, SMAD3, EP300, CTNNB1	81	49	18770	18.9166	0.345355	0.00849205	0.00677456
GOTERM_MF_DIRECT	GO:0046332~SMAD binding	4	4.93827	0.00133992	SMAD2, SMAD3, SNW1, CTNNB1	81	51	18770	18.1748	0.37873	0.00935314	0.00746149
GOTERM_MF_DIRECT	GO:0003690~double-stranded DNA binding	5	6.17284	0.00147794	SMAD2, HNRNPU, MAPK1, TARDBP, EGFR	81	115	18770	10.0751	0.408478	0.0101182	0.00807183
GOTERM_MF_DIRECT	GO:0008022~protein C-terminus binding	6	7.40741	0.00191214	YWHAQ, YWHAB, SRC, FN1, EP300, CTNNB1	81	207	18770	6.71677	0.49311	0.0128438	0.0102462
GOTERM_MF_DIRECT	GO:0005524~ATP binding	16	19.7531	0.00196278	NTRK1, HSPA8, VCP, HSP90AA1, UBE2I, HSP90AB1, HSPA5, HSPA4, SRC, HNRNPU, EGFR, CDK2, CDK1, AKT1, MAPK1, MCM2	81	1540	18770	2.40757	0.502158	0.0129398	0.0103228
GOTERM_MF_DIRECT	GO:0051082~unfolded protein binding	5	6.17284	0.00218747	HSPA8, NPM1, HSP90AA1, HSP90AB1, HSPA5	81	128	18770	9.05189	0.540401	0.0141589	0.0112953
GOTERM_MF_DIRECT	GO:0061630~ubiquitin protein ligase activity	7	8.64198	0.00248327	SMURF1, CUL3, TRAF6, MDM2, HUWE1, FBXO6, RNF2	81	321	18770	5.05327	0.586318	0.0157865	0.0125937
GOTERM_MF_DIRECT	GO:0001226~RNA polymerase II transcription corepressor binding	3	3.7037	0.00262584	SUZ12, EED, ESR1	81	18	18770	38.6214	0.606785	0.0164	0.0130831
GOTERM_MF_DIRECT	GO:0004407~histone deacetylase activity	3	3.7037	0.00292667	HDAC5, HDAC1, SIRT7	81	19	18770	36.5887	0.646719	0.0179637	0.0143306
GOTERM_MF_DIRECT	GO:0042803~protein homodimerization activity	10	12.3457	0.00303575	NTRK1, APP, NPM1, HSP90AA1, SMAD3, HSP90AB1, HSPB1, AKT1, IKBKG, RELA	81	705	18770	3.28693	0.660177	0.0183174	0.0146128
GOTERM_MF_DIRECT	GO:0000976~transcription regulatory region sequence-specific DNA binding	6	7.40741	0.00336793	HDAC5, AR, SMAD3, BRCA1, TP53, RELA	81	236	18770	5.8914	0.698092	0.019983	0.0159415
GOTERM_MF_DIRECT	GO:0008270~zinc ion binding	11	13.5802	0.00360745	AR, CREBBP, SMAD3, TRAF6, MDM2, EP300, BRCA1, BMI1, ESR1, TP53, RNF2	81	864	18770	2.95025	0.722784	0.0210533	0.0167953
GOTERM_MF_DIRECT	GO:0001228~transcriptional activator activity, RNA polymerase II transcription regulatory region sequence-specific binding	8	9.87654	0.00393497	SMAD2, AR, SMAD3, MYC, CDC5L, ESR1, TP53, RELA	81	471	18770	3.93594	0.753322	0.0225944	0.0180247
GOTERM_MF_DIRECT	GO:0070412~R-SMAD binding	3	3.7037	0.00465905	SMAD2, SMAD3, SMURF1	81	24	18770	28.966	0.809448	0.0263274	0.0210027
GOTERM_MF_DIRECT	GO:0000978~RNA polymerase II core promoter proximal region sequence-specific DNA binding	13	16.0494	0.00484913	SMAD2, SUZ12, HDAC5, APP, SMAD3, HDAC1, HNRNPU, ESR1, RELA, AR, MYC, TARDBP, TP53	81	1205	18770	2.49997	0.821939	0.0269733	0.021518
GOTERM_MF_DIRECT	GO:0016887~ATPase activity	7	8.64198	0.00497411	HSPA8, VCP, HSP90AA1, HSP90AB1, HSPA5, HSPA4, MCM2	81	370	18770	4.38405	0.829704	0.0272428	0.021733
GOTERM_MF_DIRECT	GO:0035257~nuclear hormone receptor binding	3	3.7037	0.00587634	SNW1, EP300, CTNNB1	81	27	18770	25.7476	0.876591	0.0316966	0.0252861
GOTERM_MF_DIRECT	GO:0051117~ATPase binding	4	4.93827	0.00650796	AR, SRC, ESR1, EGFR	81	89	18770	10.4148	0.901517	0.0345796	0.027586
GOTERM_MF_DIRECT	GO:0046875~ephrin receptor binding	3	3.7037	0.00722276	APP, SRC, GRB2	81	30	18770	23.1728	0.923723	0.0378133	0.0301657
GOTERM_MF_DIRECT	GO:0071889~14-3-3 protein binding	3	3.7037	0.00769968	YWHAQ, AKT1, ARRB2	81	31	18770	22.4253	0.935685	0.0397259	0.0316914
GOTERM_MF_DIRECT	GO:0097472~cyclin-dependent protein kinase activity	2	2.46914	0.0085063	CDK2, CDK1	81	2	18770	231.728	0.951812	0.0426513	0.0340252
GOTERM_MF_DIRECT	GO:0034212~peptide N-acetyltransferase activity	2	2.46914	0.0085063	CREBBP, EP300	81	2	18770	231.728	0.951812	0.0426513	0.0340252
GOTERM_MF_DIRECT	GO:0030332~cyclin binding	3	3.7037	0.00921301	CUL3, CDK2, CDK1	81	34	18770	20.4466	0.962588	0.0455532	0.0363402
GOTERM_MF_DIRECT	GO:0003714~transcription corepressor activity	5	6.17284	0.00966974	CREBBP, SNW1, HDAC1, HNRNPU, SIRT7	81	195	18770	5.94175	0.968237	0.0471566	0.0376193
GOTERM_MF_DIRECT	GO:0051219~phosphoprotein binding	3	3.7037	0.0108476	YWHAE, YWHAB, SRC	81	37	18770	18.7888	0.979182	0.0521859	0.0416315
GOTERM_MF_DIRECT	GO:0008426~protein kinase C inhibitor activity	2	2.46914	0.0127326	HSPB1, YWHAG	81	3	18770	154.486	0.989423	0.0596423	0.0475798
GOTERM_MF_DIRECT	GO:0035173~histone kinase activity	2	2.46914	0.0127326	CDK2, CDK1	81	3	18770	154.486	0.989423	0.0596423	0.0475798
GOTERM_MF_DIRECT	GO:0016301~kinase activity	5	6.17284	0.0154177	AKT1, IKBKG, OBSL1, YWHAZ, EGFR	81	224	18770	5.17251	0.995978	0.0712818	0.0568653
GOTERM_MF_DIRECT	GO:0050815~phosphoserine binding	2	2.46914	0.0169411	YWHAE, YWHAB	81	4	18770	115.864	0.997679	0.0773211	0.0616831
GOTERM_MF_DIRECT	GO:0019902~phosphatase binding	3	3.7037	0.018535	SMAD2, SMAD3, MAPK1	81	49	18770	14.1875	0.998695	0.0835247	0.066632
GOTERM_MF_DIRECT	GO:0004672~protein kinase activity	6	7.40741	0.0222174	NTRK1, SRC, CDK2, CDK1, AKT1, EGFR	81	376	18770	3.69779	0.999656	0.09843	0.0785228
GOTERM_MF_DIRECT	GO:0003712~transcription cofactor activity	4	4.93827	0.0223956	CREBBP, EWSR1, FUS, EP300	81	141	18770	6.57386	0.999678	0.09843	0.0785228
GOTERM_MF_DIRECT	GO:0061733~peptide-lysine-N-acetyltransferase activity	2	2.46914	0.0253051	CREBBP, EP300	81	6	18770	77.2428	0.999888	0.109033	0.0869815
GOTERM_MF_DIRECT	GO:0000987~core promoter proximal region sequence-specific DNA binding	3	3.7037	0.0254206	SMAD2, SMAD3, TP53	81	58	18770	11.986	0.999893	0.109033	0.0869815
GOTERM_MF_DIRECT	GO:0001225~RNA polymerase II transcription coactivator binding	2	2.46914	0.0294607	AR, RELA	81	7	18770	66.2081	0.999975	0.124857	0.0996053
GOTERM_MF_DIRECT	GO:0003700~transcription factor activity, sequence-specific DNA binding	7	8.64198	0.0310461	SMAD2, AR, SMAD3, MYC, ESR1, TP53, RELA	81	555	18770	2.9227	0.999986	0.130028	0.10373
GOTERM_MF_DIRECT	GO:0031072~heat shock protein binding	3	3.7037	0.033179	HSPA8, HSP90AB1, HSPA5	81	67	18770	10.3759	0.999994	0.137346	0.109568
GOTERM_MF_DIRECT	GO:0030911~TPR domain binding	2	2.46914	0.0335988	HSP90AA1, HSP90AB1	81	8	18770	57.9321	0.999995	0.137485	0.109679
GOTERM_MF_DIRECT	GO:0004712~protein serine/threonine/tyrosine kinase activity	6	7.40741	0.0365962	NTRK1, SRC, CDK2, CDK1, AKT1, EGFR	81	430	18770	3.23342	0.999998	0.145912	0.116401
GOTERM_MF_DIRECT	GO:0001664~G-protein coupled receptor binding	3	3.7037	0.0368877	HSPA8, APP, ARRB2	81	71	18770	9.79134	0.999998	0.145912	0.116401
GOTERM_MF_DIRECT	GO:0097110~scaffold protein binding	3	3.7037	0.0368877	YWHAE, HSP90AA1, SRC	81	71	18770	9.79134	0.999998	0.145912	0.116401
GOTERM_MF_DIRECT	GO:0003725~double-stranded RNA binding	3	3.7037	0.0387993	HSP90AB1, STAU1, HNRNPU	81	73	18770	9.52308	0.999999	0.151786	0.121088
GOTERM_MF_DIRECT	GO:0070851~growth factor receptor binding	2	2.46914	0.0418228	APP, SRC	81	10	18770	46.3457	1	0.161836	0.129105
GOTERM_MF_DIRECT	GO:0016504~peptidase activator activity	2	2.46914	0.0459089	APP, FN1	81	11	18770	42.1324	1	0.172037	0.137243
GOTERM_MF_DIRECT	GO:0097157~pre-mRNA intronic binding	2	2.46914	0.0459089	EP300, TARDBP	81	11	18770	42.1324	1	0.172037	0.137243
GOTERM_MF_DIRECT	GO:0033558~protein deacetylase activity	2	2.46914	0.0459089	HDAC5, HDAC1	81	11	18770	42.1324	1	0.172037	0.137243
GOTERM_MF_DIRECT	GO:0008353~RNA polymerase II carboxy-terminal domain kinase activity	2	2.46914	0.0499777	CDK1, MAPK1	81	12	18770	38.6214	1	0.177921	0.141937
GOTERM_MF_DIRECT	GO:1990226~histone methyltransferase binding	2	2.46914	0.0499777	HSP90AB1, CTNNB1	81	12	18770	38.6214	1	0.177921	0.141937
GOTERM_MF_DIRECT	GO:0032041~NAD-dependent histone deacetylase activity (H3-K14 specific)	2	2.46914	0.0499777	HDAC5, HDAC1	81	12	18770	38.6214	1	0.177921	0.141937
GOTERM_MF_DIRECT	GO:0043422~protein kinase B binding	2	2.46914	0.0499777	TRAF6, ARRB2	81	12	18770	38.6214	1	0.177921	0.141937
GOTERM_MF_DIRECT	GO:0070410~co-SMAD binding	2	2.46914	0.0499777	SMAD2, SMAD3	81	12	18770	38.6214	1	0.177921	0.141937
