# Supplementary material for: Integrated Network Pharmacology and Comprehensive Bioinformatics Identifying the Mechanisms and Molecular Targets of Yizhiqingxin Formula for Treatment of Comorbidity With Alzheimer’s Disease and Depression
Source: Front Pharmacol. 2022 Apr 25;13:853375. doi: 10.3389/fphar.2022.853375 (PMC9081443; doi:10.3389/fphar.2022.853375)
Supplement: Supplementary file 9 [file Table8.XLSX]

## Sheet: These genes of GO analysis
symbol	entrezID			R software code	install.packages("colorspace")
HSPD1	3329				install.packages("stringi")
HUWE1	10075				install.packages("ggplot2")
SF3B1	23451
RNF2	6045				if (!requireNamespace("BiocManager", quietly = TRUE))
SF3B3	23450				install.packages("BiocManager")
CEP250	11190				BiocManager::install("DOSE", version = "3.8")
HSP90AB1	3326
TARDBP	23435				if (!requireNamespace("BiocManager", quietly = TRUE))
HSP90AA1	3320				install.packages("BiocManager")
TRIM28	10155				BiocManager::install("clusterProfiler", version = "3.8")
ARRB2	409
LMNA	4000				if (!requireNamespace("BiocManager", quietly = TRUE))
ICAM1	3383				install.packages("BiocManager")
UBL4A	8266				BiocManager::install("enrichplot", version = "3.8")
RPA2	6118
CUL7	9820				if (!requireNamespace("BiocManager", quietly = TRUE))
RPS2	6187				install.packages("BiocManager")
RPS3A	6189				BiocManager::install("clusterProfiler")
RPS4X	6191
FLNA	2316				if (!requireNamespace("BiocManager", quietly = TRUE))
RPA1	6117				install.packages("BiocManager")
RPA3	6119				BiocManager::install("enrichplot")
RPL5	6125
U2AF2	11338				library("clusterProfiler")
RPS5	6193				library("org.Hs.eg.db")
RPL6	6128				library("enrichplot")
FN1	2335				library("ggplot2")
RPL7	6129
H2AFX	NA				setwd("C:/Users/HUAWEI/Desktop/B-SCI4/05GO/GO")
RPL3	6122				rt=read.table("id.txt",sep="\t",header=T,check.names=F)
RPS3	6188				rt=rt[is.na(rt[,"entrezID"])==F,]
EED	8726				gene=rt$entrezID
RPS6	6194
RPL4	6124				#GO????????
RPL10	6134				kk <- enrichGO(gene = gene,
RPS8	6202				OrgDb = org.Hs.eg.db,
RPL7A	6130				pvalueCutoff =0.05,
RPS9	6203				qvalueCutoff = 0.05,
DDX5	1655				ont="all",
RPL12	6136				readable =T)
DHX15	1665				write.table(kk,file="GO.txt",sep="\t",quote=F,row.names = F)
TUBB	203068
RPS15A	6210				#??״ͼ
RPS11	6205				tiff(file="barplot300.tiff",width = 26,height = 32,units ="cm",compression="lzw",bg="white",res=300)
RPL11	6135				barplot(kk, drop = TRUE, showCategory =10,split="ONTOLOGY") + facet_grid(ONTOLOGY~., scale='free')
MAGOH	4116				dev.off()
DHX9	1660
RPS13	6207				#????ͼ
HNRNPR	10236				tiff(file="dotplot300.tiff",width = 26,height = 32,units ="cm",compression="lzw",bg="white",res=300)
RPL15	6138				dotplot(kk,showCategory = 10,split="ONTOLOGY") + facet_grid(ONTOLOGY~., scale='free')
RPS10	6204				dev.off()
RPS7	6201
PRKDC	5591
DDX3X	1654
RPL13	6137
RPS19	6223
PAN2	9924
RPL24	6152
RPL22	6146
RPL23A	6147
RPS18	6222
RPS14	6208
RPL18	6141
RPL19	6143
RPS16	6217
RPS25	6230
RPS20	6224
MCM5	4174
MCM2	4171
TUBG1	7283
PABPC1	26986
RPS27A	6233
SLC25A5	292
RPL31	6160
CAND1	55832
RPL37A	6168
RPLP0	6175
ITGA4	3676
CTNNB1	1499
NEDD8	4738
RPL38	6169
HIST1H3F	NA
HDAC5	10014
SNW1	22938
IGSF8	93185
PSMA3	5684
GRB2	2885
HNRNPH1	3187
HNRNPA1	3178
HNRNPA2B1	3181
APP	351
SMURF1	57154
HNRNPK	3190
RACK1	10399
FBXO6	26270
CD81	975
SRRM2	23524
CDC5L	988
NPM1	4869
VCAM1	7412
NTRK1	4914
VHL	7428
EGFR	1956
UBC	7316
VCP	7415
YBX1	4904
RPSA	3921
RPL23	9349
COPS5	10987
RUVBL2	10856
STAU1	6780
SYNCRIP	10492
EIF4A3	9775
CDK2	1017
YWHAQ	10971
BRCA1	672
GAPDH	2597
PXN	5829
XPO1	7514
AURKA	6790
CCDC8	83987
YWHAB	7529
MYC	4609
YWHAG	7532
NOP56	10528
YWHAE	7531
CLTC	1213
SFPQ	6421
HNRNPU	3192
EP300	2033
MAP3K14	9020
YWHAZ	7534
AHSA1	10598
PKM	5315
RAD21	5885
SIRT7	51547
MYH9	4627
PARK2	NA
CUL2	8453
CUL1	8454
CUL3	8452
HNRNPM	4670
CUL4B	8450
CUL4A	8451
NCL	4691
HIST1H3G	NA
HIST1H3C	NA
TP53	7157
HIST1H3I	NA
HIST1H3D	NA
HIST1H3A	NA
ESR1	2099
IKBKG	8517
EWSR1	2130
HIST1H3J	NA
HIST1H3H	NA
HIST1H3E	NA
RPL14	9045
ACTB	60
HIST1H3B	NA
EEF2	1938
EEF1A1	1915
TRAF6	7189
SFN	2810
OBSL1	23363
FUS	2521
MAP3K1	4214
CUL5	8065
MDM2	4193
HSPA1B	3304
HSPA1A	3303
XRCC6	2547
HSPA9	3313
HSPB1	3315
HSPA8	3312
ILF3	3609
HSPA4	3308
HSPA5	3309
ILF2	3608

## Sheet: These genes of KEGG analysis
symbol	entrezID			R software code	#install.packages("colorspace")
MAPK1	5594				#install.packages("stringi")
YWHAG	7532				#install.packages("ggplot2")
YWHAE	7531
AR	367				#if (!requireNamespace("BiocManager", quietly = TRUE))
EGFR	1956				#install.packages("BiocManager")
YWHAB	7529				#BiocManager::install("DOSE")
ITGA4	3676				#BiocManager::install("clusterProfiler")
XPO1	7514				#BiocManager::install("enrichplot")
HDAC5	10014
NTRK1	4914
TP53	7157				library("clusterProfiler")
FN1	2335				library("org.Hs.eg.db")
CREBBP	1387				library("enrichplot")
EED	8726				library("ggplot2")
YWHAQ	10971
HSPA4	3308				setwd("C:\\Users\\HUAWEI\\Desktop\\B-SCI4\\06KEGG")
COPS5	10987				rt=read.table("id92.txt",sep="\t",header=T,check.names=F)
HSPA5	3309				rt=rt[is.na(rt[,"entrezID"])==F,]
APP	351				gene=rt$entrezID
TRAF6	7189
OBSL1	23363
SRC	6714				kk <- enrichKEGG(gene = gene, organism = "hsa", pvalueCutoff =0.05, qvalueCutoff =0.05)
YWHAZ	7534				KEGG=as.data.frame(kk)
RNF2	6045				KEGG$geneID=as.character(sapply(KEGG$geneID,function(x)paste(rt$symbol[match(strsplit(x,"/")[[1]],as.character(rt$entrezID))],collapse="/")))
SMURF1	57154				write.table(KEGG,file="KEGG.txt",sep="\t",quote=F,row.names = F)
CUL2	8453
RPA1	6117
ARRB2	409				pdf(file="barplot.pdf",width = 10,height = 7)
HSPB1	3315				barplot(kk, drop = TRUE, showCategory = 20)
SIRT7	51547				dev.off()
RPA3	6119
HSPA8	3312
TARDBP	23435				pdf(file="bubble.pdf",width = 8,height = 10)
CUL1	8454				dotplot(kk, showCategory = 20,orderBy = "GeneRatio")
HIST1H3F	NA				dev.off()
CUL3	8452
RPA2	6118
HSP90AA1	3320
HSP90AB1	3326
BRCA1	672
EEF1A1	1915
GRB2	2885
STAU1	6780
RELA	5970
EP300	2033
FBXO6	26270
BMI1	648
MYC	4609
CDK1	983
ESR1	2099
HIST1H3A	NA
CDC5L	988
COMMD3-BMI1	100532731
HUWE1	10075
CUL5	8065
CTNNB1	1499
SMAD2	4087
HIST1H3H	NA
CDK2	1017
UBC	7316
HIST1H3J	NA
CAND1	55832
IKBKG	8517
CUL7	9820
HIST1H3I	NA
HIST1H3D	NA
UBE2I	7329
HIST1H3E	NA
SNW1	22938
HIST1H3B	NA
SMAD3	4088
SUZ12	23512
EWSR1	2130
HDAC1	3065
HIST1H3G	NA
HIST1H3C	NA
UBL4A	8266
VCAM1	7412
PARK2	NA
U2AF2	11338
FUS	2521
NPM1	4869
MDM2	4193
CCDC8	83987
HNRNPA1	3178
AKT1	207
VCP	7415
PAN2	9924
MCM2	4171
HNRNPU	3192
VHL	7428
RPS27A	6233
